# Supplementary material for: Modeling of core-shell magneto-electric nanoparticles for biomedical applications: Effect of composition, dimension, and magnetic field features on magnetoelectric response
Source: PLoS One. 2022 Sep 23;17(9):e0274676. doi: 10.1371/journal.pone.0274676 (PMC9506614; doi:10.1371/journal.pone.0274676)
Supplement: S1 Data — (ZIP) [file pone.0274676.s001.zip]

Archive with 9 entries (9 files):
- Data/DC AC stimulation.xlsx
- Data/Enorm AC signal.txt
- Data/epsZZ AC signal.txt
- Data/Hystheresis_CFO.txt
- Data/Hystheresis_FO.txt
- Data/MENP Comsol_Ms DC.xlsx
- Data/Mz AC signal.txt
- Data/Va AC signal.txt
- Data/Vb AC signal.txt
