# Supplementary material for: Modeling of core-shell magneto-electric nanoparticles for biomedical applications: Effect of composition, dimension, and magnetic field features on magnetoelectric response
Source: PLoS One. 2022 Sep 23;17(9):e0274676. doi: 10.1371/journal.pone.0274676 (PMC9506614; doi:10.1371/journal.pone.0274676)
Supplement: S1 Data — (ZIP) [file pone.0274676.s001.zip › Data/DC AC stimulation.xlsx]

## Sheet: Figure CFO
H(Oe)	H(KOe)	M(emu/g)
-109.171	-0.109171	5.00917
-0.474725	-0.000474725	5.52784
108.371	0.108371	6.03964
217.053	0.217053	6.55895
324.678	0.324678	7.12678
431.32	0.43132	7.73969
537.358	0.537358	8.38033
642.655	0.642655	9.05497
747.239	0.747239	9.7623
851.2	0.8512	10.4982
954.651	0.954651	11.2576
1057.71	1.05771	12.0349
1160.5	1.1605	12.8247
1263.12	1.26312	13.6218
1365.7	1.3657	14.4212
1468.35	1.46835	15.2175
1571.16	1.57116	16.006
1674.21	1.67421	16.7838
1777.55	1.77755	17.5483
1881.22	1.88122	18.2975
1985.26	1.98526	19.0298
2089.69	2.08969	19.7442
2194.53	2.19453	20.4396
2299.8	2.2998	21.1157
2405.49	2.40549	21.7719
2511.62	2.51162	22.4084
2618.18	2.61818	23.025
2725.17	2.72517	23.6221
2832.44	2.83244	24.2059
2940.1	2.9401	24.7724
3048.15	3.04815	25.3204
3156.61	3.15661	25.8499
3265.47	3.26547	26.3612
3374.71	3.37471	26.855
3484.32	3.48432	27.3316
3594.29	3.59429	27.7916
3704.61	3.70461	28.2358
3815.26	3.81526	28.6648
3926.23	3.92623	29.079
4037.51	4.03751	29.4792
4149.08	4.14908	29.8657
4260.94	4.26094	30.2393
4373.08	4.37308	30.6003
4485.47	4.48547	30.9492
4598.11	4.59811	31.2867
4711	4.711	31.613
4824.12	4.82412	31.9287
4937.46	4.93746	32.2342
5051.02	5.05102	32.5298
5164.78	5.16478	32.816
5278.74	5.27874	33.0932
5392.89	5.39289	33.3616
5507.22	5.50722	33.6217
5621.73	5.62173	33.8737
5736.4	5.7364	34.118
5851.24	5.85124	34.3549
5966.23	5.96623	34.5846
6081.38	6.08138	34.8075
6196.66	6.19666	35.0237
6312.09	6.31209	35.2336
6427.65	6.42765	35.4373
6543.34	6.54334	35.6352
6659.15	6.65915	35.8274
6775.08	6.77508	36.014
6891.13	6.89113	36.1955
7007.28	7.00728	36.3718
7123.55	7.12355	36.5432
7239.91	7.23991	36.7099
7356.38	7.35638	36.8721
7472.94	7.47294	37.0299
7589.59	7.58959	37.1834
7706.34	7.70634	37.3328
7823.17	7.82317	37.4783
7940.08	7.94008	37.62
8057.07	8.05707	37.7579
8174.14	8.17414	37.8924
8291.29	8.29129	38.0234
8408.51	8.40851	38.151
8525.79	8.52579	38.2755
8643.15	8.64315	38.3969
8760.57	8.76057	38.5152
8878.05	8.87805	38.6307
8995.6	8.9956	38.7433
9113.2	9.1132	38.8533
9230.86	9.23086	38.9606
9348.58	9.34858	39.0653
9466.35	9.46635	39.1676
9584.17	9.58417	39.2675
9702.05	9.70205	39.3651
9819.97	9.81997	39.4605
9937.94	9.93794	39.5537
10056	10.056	39.6447
10174	10.174	39.7338
10292.1	10.2921	39.8209
10410.3	10.4103	39.906
10528.4	10.5284	39.9893
10646.7	10.6467	40.0708
10764.9	10.7649	40.1506
10883.2	10.8832	40.2286
11001.6	11.0016	40.305
11119.9	11.1199	40.3798
11119.3	11.1193	40.4104
11118.5	11.1185	40.4448
11118	11.118	40.467
11117.9	11.1179	40.4749
11117.8	11.1178	40.4758
11117.8	11.1178	40.4762
11117.8	11.1178	40.4762
11117.8	11.1178	40.4762
11117.8	11.1178	40.4762
11117.8	11.1178	40.4762
11117.8	11.1178	40.4762
11117.8	11.1178	40.4762
11117.8	11.1178	40.4762
11117.8	11.1178	40.4762
11117.8	11.1178	40.4762
11117.8	11.1178	40.4762
11117.8	11.1178	40.4762
11117.8	11.1178	40.4762
11117.8	11.1178	40.4762
11117.8	11.1178	40.4762
11117.8	11.1178	40.4762
11117.8	11.1178	40.4762
11117.8	11.1178	40.4762
11117.8	11.1178	40.4762
11117.8	11.1178	40.4762
11117.8	11.1178	40.4762
11117.8	11.1178	40.4762
11117.8	11.1178	40.4762
11117.8	11.1178	40.4762
11117.8	11.1178	40.4762
11117.8	11.1178	40.4762
11117.8	11.1178	40.4762
11117.8	11.1178	40.4762
11117.8	11.1178	40.4762
11117.8	11.1178	40.4762
11117.8	11.1178	40.4762
11117.8	11.1178	40.4762
11117.8	11.1178	40.4762
11117.8	11.1178	40.4762
11117.8	11.1178	40.4762
11117.8	11.1178	40.4762
11117.8	11.1178	40.4762
11117.8	11.1178	40.4762
11117.8	11.1178	40.4762
11117.8	11.1178	40.4762
11117.8	11.1178	40.4762
11117.8	11.1178	40.4762
11117.8	11.1178	40.4762
11117.8	11.1178	40.4762
11117.8	11.1178	40.4762
11117.8	11.1178	40.4762
11117.8	11.1178	40.4762
11117.8	11.1178	40.4762
11117.8	11.1178	40.4762
11117.8	11.1178	40.4762
11117.8	11.1178	40.4762
11117.8	11.1178	40.4762
11117.8	11.1178	40.4762
11117.8	11.1178	40.4762
11117.8	11.1178	40.4762
11117.8	11.1178	40.4762
11117.8	11.1178	40.4762
11117.8	11.1178	40.4762
11117.8	11.1178	40.4762
11117.8	11.1178	40.4762
11117.8	11.1178	40.4762
11117.8	11.1178	40.4762
11117.8	11.1178	40.4762
11117.8	11.1178	40.4762
11117.8	11.1178	40.4762
11117.8	11.1178	40.4762
11117.8	11.1178	40.4762
11117.8	11.1178	40.4762
11117.8	11.1178	40.4762
11117.8	11.1178	40.4762
11117.8	11.1178	40.4762
11117.8	11.1178	40.4762
11117.8	11.1178	40.4762
11117.8	11.1178	40.4762
11117.8	11.1178	40.4762
11117.8	11.1178	40.4762
11117.8	11.1178	40.4762
11117.8	11.1178	40.4762
11117.8	11.1178	40.4762
11117.8	11.1178	40.4762
11117.8	11.1178	40.4762
11117.8	11.1178	40.4762
11117.8	11.1178	40.4762
11117.8	11.1178	40.4762
11117.8	11.1178	40.4762
11117.8	11.1178	40.4762
11117.8	11.1178	40.4762
11117.8	11.1178	40.4762
11117.8	11.1178	40.4762
11117.8	11.1178	40.4762
11117.8	11.1178	40.4762
11117.8	11.1178	40.4762
11117.8	11.1178	40.4762
11117.8	11.1178	40.4762
11117.8	11.1178	40.4762
10998.2	10.9982	40.4574
10878.7	10.8787	40.4369
10759.1	10.7591	40.4161
10639.6	10.6396	40.3949
10520.1	10.5201	40.3734
10400.5	10.4005	40.3515
10281	10.281	40.3292
10161.5	10.1615	40.3065
10042	10.042	40.2834
9922.54	9.92254	40.2598
9803.07	9.80307	40.2359
9683.6	9.6836	40.2115
9564.14	9.56414	40.1866
9444.69	9.44469	40.1613
9325.25	9.32525	40.1354
9205.83	9.20583	40.1091
9086.41	9.08641	40.0823
8967.01	8.96701	40.0549
8847.62	8.84762	40.027
8728.24	8.72824	39.9986
8608.87	8.60887	39.9695
8489.52	8.48952	39.9399
8370.18	8.37018	39.9097
8250.85	8.25085	39.8788
8131.54	8.13154	39.8472
8012.24	8.01224	39.815
7893	7.893	39.78
7773.83	7.77383	39.7419
7654.72	7.65472	39.7009
7535.68	7.53568	39.6569
7416.71	7.41671	39.61
7297.79	7.29779	39.5601
7178.94	7.17894	39.5073
7060.16	7.06016	39.4515
6941.44	6.94144	39.3927
6822.79	6.82279	39.331
6704.2	6.7042	39.2662
6585.68	6.58568	39.1984
6467.22	6.46722	39.1275
6348.84	6.34884	39.0534
6230.52	6.23052	38.9762
6112.27	6.11227	38.8957
5994.1	5.9941	38.812
5876	5.876	38.7249
5757.97	5.75797	38.6343
5640.02	5.64002	38.5402
5522.15	5.52215	38.4425
5404.36	5.40436	38.3411
5286.65	5.28665	38.2359
5169.03	5.16903	38.1267
5051.5	5.0515	38.0135
4934.06	4.93406	37.896
4816.71	4.81671	37.7742
4699.47	4.69947	37.6479
4582.32	4.58232	37.5169
4465.28	4.46528	37.381
4348.36	4.34836	37.24
4231.54	4.23154	37.0937
4114.85	4.11485	36.9419
3998.29	3.99829	36.7842
3881.86	3.88186	36.6206
3765.56	3.76556	36.4505
3649.41	3.64941	36.2738
3533.42	3.53342	36.0901
3417.58	3.41758	35.899
3301.92	3.30192	35.7001
3186.43	3.18643	35.493
3071.13	3.07113	35.2773
2956.03	2.95603	35.0524
2841.15	2.84115	34.8177
2726.48	2.72648	34.5728
2612.06	2.61206	34.317
2497.89	2.49789	34.0496
2383.98	2.38398	33.7699
2270.37	2.27037	33.477
2157.06	2.15706	33.1701
2044.07	2.04407	32.8482
1931.44	1.93144	32.5103
1819.17	1.81917	32.1553
1707.31	1.70731	31.782
1595.88	1.59588	31.3889
1484.9	1.4849	30.9747
1374.43	1.37443	30.5378
1264.48	1.26448	30.0763
1155.12	1.15512	29.5884
1046.37	1.04637	29.0721
938.296	0.938296	28.525
830.946	0.830946	27.9446
724.38	0.72438	27.3282
618.662	0.618662	26.6729
513.863	0.513863	25.9755
410.058	0.410058	25.2324
307.328	0.307328	24.44
205.759	0.205759	23.5944
105.442	0.105442	22.6913
6.46955	0.00646955	21.7265
-91.5342	-0.0915342	20.7173
-187.887	-0.187887	19.6323
-282.237	-0.282237	18.4554
-374.907	-0.374907	17.2014
-465.855	-0.465855	15.8684
-555.626	-0.555626	14.4813
-643.844	-0.643844	13.0231
-730.446	-0.730446	11.4906
-815.517	-0.815517	9.88791
-899.244	-0.899244	8.22347
-981.889	-0.981889	6.50945
-1063.78	-1.06378	4.76082
-1145.29	-1.14529	2.99444
-1226.79	-1.22679	1.22785
-1308.82	-1.30882	-0.514419
-1391.47	-1.39147	-2.22811
-1475.16	-1.47516	-3.89398
-1560.39	-1.56039	-5.48947
-1646.99	-1.64699	-7.02226
-1735.02	-1.73502	-8.48921
-1824.05	-1.82405	-9.90991
-1914.44	-1.91444	-11.2688
-2006.26	-2.00626	-12.5617
-2099.51	-2.09951	-13.7889
-2194.15	-2.19415	-14.9524
-2290.12	-2.29012	-16.0551
-2387.34	-2.38734	-17.1002
-2485.74	-2.48574	-18.091
-2585.26	-2.58526	-19.0308
-2685.82	-2.68582	-19.9226
-2787.36	-2.78736	-20.7695
-2889.82	-2.88982	-21.5744
-2993.13	-2.99313	-22.3399
-3097.25	-3.09725	-23.0684
-3202.13	-3.20213	-23.7625
-3307.7	-3.3077	-24.4241
-3413.95	-3.41395	-25.0553
-3520.81	-3.52081	-25.658
-3628.26	-3.62826	-26.2339
-3736.26	-3.73626	-26.7845
-3844.77	-3.84477	-27.3114
-3953.78	-3.95378	-27.8159
-4063.24	-4.06324	-28.2992
-4173.14	-4.17314	-28.7627
-4283.45	-4.28345	-29.2074
-4394.14	-4.39414	-29.6342
-4505.2	-4.5052	-30.0442
-4616.62	-4.61662	-30.4383
-4728.36	-4.72836	-30.8172
-4840.41	-4.84041	-31.1818
-4952.76	-4.95276	-31.5327
-5065.39	-5.06539	-31.8707
-5178.29	-5.17829	-32.1964
-5291.45	-5.29145	-32.5104
-5404.85	-5.40485	-32.8132
-5518.48	-5.51848	-33.1054
-5632.33	-5.63233	-33.3875
-5746.4	-5.7464	-33.6599
-5860.66	-5.86066	-33.9231
-5975.12	-5.97512	-34.1774
-6089.75	-6.08975	-34.4234
-6204.57	-6.20457	-34.6613
-6319.55	-6.31955	-34.8915
-6434.7	-6.4347	-35.1143
-6549.99	-6.54999	-35.3301
-6665.44	-6.66544	-35.5391
-6781.02	-6.78102	-35.7416
-6896.74	-6.89674	-35.9379
-7012.59	-7.01259	-36.1283
-7128.57	-7.12857	-36.3129
-7244.67	-7.24467	-36.4921
-7360.88	-7.36088	-36.6659
-7477.2	-7.4772	-36.8347
-7593.62	-7.59362	-36.9987
-7710.15	-7.71015	-37.1579
-7826.78	-7.82678	-37.3127
-7943.5	-7.9435	-37.4631
-8060.31	-8.06031	-37.6094
-8177.21	-8.17721	-37.7516
-8294.2	-8.2942	-37.89
-8411.26	-8.41126	-38.0246
-8528.41	-8.52841	-38.1556
-8645.63	-8.64563	-38.2832
-8762.92	-8.76292	-38.4075
-8880.28	-8.88028	-38.5285
-8997.71	-8.99771	-38.6464
-9115.21	-9.11521	-38.7613
-9232.77	-9.23277	-38.8733
-9350.39	-9.35039	-38.9825
-9468.06	-9.46806	-39.0891
-9585.8	-9.5858	-39.193
-9703.59	-9.70359	-39.2944
-9821.43	-9.82143	-39.3933
-9939.33	-9.93933	-39.4899
-10057.3	-10.0573	-39.5842
-10175.3	-10.1753	-39.6763
-10293.3	-10.2933	-39.7663
-10411.4	-10.4114	-39.8542
-10529.5	-10.5295	-39.9401
-10647.7	-10.6477	-40.0241
-10765.9	-10.7659	-40.1061
-10884.1	-10.8841	-40.1864
-11002.4	-11.0024	-40.2649
-11120.8	-11.1208	-40.3417
-11000.8	-11.0008	-40.3403
-10881.1	-10.8811	-40.3261
-10761.6	-10.7616	-40.3053
-10642	-10.642	-40.2841
-10522.5	-10.5225	-40.2625
-10403	-10.403	-40.2407
-10283.4	-10.2834	-40.2186
-10163.9	-10.1639	-40.196
-10044.4	-10.0444	-40.1731
-9924.95	-9.92495	-40.1497
-9805.46	-9.80546	-40.126
-9685.99	-9.68599	-40.1018
-9566.53	-9.56653	-40.0771
-9447.08	-9.44708	-40.052
-9327.64	-9.32764	-40.0264
-9208.2	-9.2082	-40.0003
-9088.78	-9.08878	-39.9737
-8969.37	-8.96937	-39.9465
-8849.98	-8.84998	-39.9189
-8730.59	-8.73059	-39.8907
-8611.22	-8.61122	-39.8619
-8491.86	-8.49186	-39.8325
-8372.51	-8.37251	-39.8025
-8253.18	-8.25318	-39.7719
-8133.86	-8.13386	-39.7407
-8014.56	-8.01456	-39.7088
-7895.27	-7.89527	-39.6762
-7775.99	-7.77599	-39.6429
-7656.76	-7.65676	-39.6076
-7537.59	-7.53759	-39.5695
-7418.49	-7.41849	-39.5282
-7299.46	-7.29946	-39.4836
-7180.51	-7.18051	-39.4357
-7061.62	-7.06162	-39.3847
-6942.8	-6.9428	-39.3305
-6824.05	-6.82405	-39.2731
-6705.37	-6.70537	-39.2125
-6586.76	-6.58676	-39.1487
-6468.22	-6.46822	-39.0816
-6349.76	-6.34976	-39.0112
-6231.36	-6.23136	-38.9375
-6113.04	-6.11304	-38.8605
-5994.8	-5.9948	-38.78
-5876.63	-5.87663	-38.696
-5758.53	-5.75853	-38.6085
-5640.52	-5.64052	-38.5174
-5522.59	-5.52259	-38.4225
-5404.74	-5.40474	-38.3239
-5286.97	-5.28697	-38.2213
-5169.29	-5.16929	-38.1148
-5051.7	-5.0517	-38.0041
-4934.21	-4.93421	-37.8891
-4816.81	-4.81681	-37.7698
-4699.51	-4.69951	-37.6459
-4582.31	-4.58231	-37.5173
-4465.22	-4.46522	-37.3837
-4348.25	-4.34825	-37.2451
-4231.38	-4.23138	-37.1012
-4114.64	-4.11464	-36.9517
-3998.02	-3.99802	-36.7965
-3881.54	-3.88154	-36.6352
-3765.19	-3.76519	-36.4676
-3648.99	-3.64899	-36.2933
-3532.94	-3.53294	-36.1121
-3417.05	-3.41705	-35.9236
-3301.32	-3.30132	-35.7273
-3185.78	-3.18578	-35.523
-3070.42	-3.07042	-35.3101
-2955.25	-2.95525	-35.0881
-2840.3	-2.8403	-34.8565
-2725.57	-2.72557	-34.6148
-2611.07	-2.61107	-34.3624
-2496.82	-2.49682	-34.0985
-2382.84	-2.38284	-33.8225
-2269.13	-2.26913	-33.5336
-2155.73	-2.15573	-33.2308
-2042.65	-2.04265	-32.9134
-1929.91	-1.92991	-32.5803
-1817.54	-1.81754	-32.2304
-1705.55	-1.70555	-31.8625
-1593.99	-1.59399	-31.4753
-1482.88	-1.48288	-31.0674
-1372.26	-1.37226	-30.6372
-1262.16	-1.26216	-30.1831
-1152.62	-1.15262	-29.7032
-1043.68	-1.04368	-29.1954
-935.406	-0.935406	-28.6576
-827.835	-0.827835	-28.0873
-721.03	-0.72103	-27.4819
-615.053	-0.615053	-26.8385
-509.973	-0.509973	-26.154
-405.863	-0.405863	-25.4249
-302.803	-0.302803	-24.6477
-200.879	-0.200879	-23.8183
-100.181	-0.100181	-22.9327
-0.802816	-0.000802816	-21.9865
97.1582	0.0971582	-20.9753
193.607	0.193607	-19.8947
288.453	0.288453	-18.7406
381.616	0.381616	-17.5092
473.036	0.473036	-16.1979
562.683	0.562683	-14.8052
650.566	0.650566	-13.3315
736.75	0.73675	-11.7798
821.362	0.821362	-10.1561
904.603	0.904603	-8.46941
986.748	0.986748	-6.73239
1068.13	1.06813	-4.96043
1149.13	1.14913	-3.17094
1230.15	1.23015	-1.3821
1311.56	1.31156	0.388501
1393.72	1.39372	2.12507
1476.9	1.4769	3.81448
1561.33	1.56133	5.44668
1647.15	1.64715	7.01472
1734.47	1.73447	8.51443
1823.31	1.82331	9.94398
1913.68	1.91368	11.3034
2005.56	2.00556	12.5939
2098.88	2.09888	13.8178
2193.6	2.1936	14.9779
2289.63	2.28963	16.0773
2386.92	2.38692	17.1194
2485.39	2.48539	18.1074
2584.96	2.58496	19.0446
2685.57	2.68557	19.9342
2787.15	2.78715	20.7792
2889.65	2.88965	21.5823
2992.99	2.99299	22.3463
3097.14	3.09714	23.0735
3202.04	3.20204	23.7664
3307.64	3.30764	24.427
3413.9	3.4139	25.0573
3520.78	3.52078	25.6593
3628.25	3.62825	26.2344
3736.26	3.73626	26.7845
3844.78	3.84478	27.3109
3953.8	3.9538	27.8149
4063.27	4.06327	28.298
4173.17	4.17317	28.7611
4283.49	4.28349	29.2055
4394.19	4.39419	29.6322
4505.25	4.50525	30.042
4616.67	4.61667	30.4359
4728.41	4.72841	30.8147
4840.47	4.84047	31.1791
4952.82	4.95282	31.53
5065.45	5.06545	31.868
5178.36	5.17836	32.1936
5291.51	5.29151	32.5076
5404.91	5.40491	32.8104
5518.54	5.51854	33.1026
5632.4	5.6324	33.3846
5746.46	5.74646	33.657
5860.72	5.86072	33.9202
5975.18	5.97518	34.1746
6089.82	6.08982	34.4206
6204.63	6.20463	34.6585
6319.61	6.31961	34.8888
6434.75	6.43475	35.1116
6550.05	6.55005	35.3274
6665.49	6.66549	35.5365
6781.08	6.78108	35.7391
6896.8	6.8968	35.9354
7012.65	7.01265	36.1259
7128.62	7.12862	36.3105
7244.72	7.24472	36.4897
7360.93	7.36093	36.6637
7477.24	7.47724	36.8325
7593.67	7.59367	36.9965
7710.2	7.7102	37.1558
7826.82	7.82682	37.3106
7943.54	7.94354	37.4611
8060.36	8.06036	37.6074
8177.26	8.17726	37.7497
8294.24	8.29424	37.8881
8411.3	8.4113	38.0228
8528.45	8.52845	38.1539
8645.66	8.64566	38.2815
8762.96	8.76296	38.4058
8880.32	8.88032	38.5269
8997.75	8.99775	38.6448
9115.24	9.11524	38.7598
9232.8	9.2328	38.8718
9350.42	9.35042	38.9811
9468.09	9.46809	39.0877
9585.83	9.58583	39.1916
9703.62	9.70362	39.293
9821.46	9.82146	39.392
9939.35	9.93935	39.4887
10057.3	10.0573	39.583
10175.3	10.1753	39.6751
10293.3	10.2933	39.7652
10411.4	10.4114	39.8531
10529.5	10.5295	39.939
10647.7	10.6477	40.023
10765.9	10.7659	40.1051
10884.2	10.8842	40.1854
11002.5	11.0025	40.264
11120.8	11.1208	40.3408
MAX		40.4762	47.5

## Sheet: Figure FO
H(Oe)	H(KOe)	M(emu/g)
15.8885	0.0158885	4.80481
35.8621	0.0358621	9.42088
63.1898	0.0631898	13.6974
99.751	0.099751	17.5477
145.801	0.145801	20.9601
200.979	0.200979	23.9513
264.508	0.264508	26.5571
335.428	0.335428	28.8218
412.748	0.412748	30.7913
495.539	0.495539	32.5082
582.978	0.582978	34.0107
674.351	0.674351	35.3316
769.057	0.769057	36.4989
866.588	0.866588	37.5357
966.523	0.966523	38.4616
1068.51	1.06851	39.2927
1172.26	1.17226	40.0426
1277.53	1.27753	40.7225
1384.11	1.38411	41.3417
1491.84	1.49184	41.9082
1600.56	1.60056	42.4285
1710.17	1.71017	42.9083
1820.55	1.82055	43.3523
1931.61	1.93161	43.7645
2043.29	2.04329	44.1485
2155.52	2.15552	44.5071
2268.25	2.26825	44.843
2381.41	2.38141	45.1584
2494.99	2.49499	45.4549
2608.93	2.60893	45.7344
2723.21	2.72321	45.9985
2837.79	2.83779	46.2487
2952.65	2.95265	46.486
3067.76	3.06776	46.7116
3183.11	3.18311	46.9264
3298.67	3.29867	47.1311
3414.44	3.41444	47.3265
3530.39	3.53039	47.5133
3646.52	3.64652	47.692
3762.81	3.76281	47.8633
3879.25	3.87925	48.0276
3995.84	3.99584	48.1853
4112.55	4.11255	48.3368
4229.39	4.22939	48.4827
4346.35	4.34635	48.623
4463.42	4.46342	48.7583
4580.6	4.5806	48.8888
4697.87	4.69787	49.0147
4815.23	4.81523	49.1364
4932.69	4.93269	49.2539
5050.22	5.05022	49.3676
5167.84	5.16784	49.4776
5285.53	5.28553	49.5842
5403.29	5.40329	49.6874
5521.13	5.52113	49.7875
5639.02	5.63902	49.8846
5756.98	5.75698	49.9788
5875	5.875	50.0703
5993.08	5.99308	50.1592
6111.2	6.1112	50.2455
6229.39	6.22939	50.3295
6347.62	6.34762	50.4112
6465.89	6.46589	50.4907
6584.22	6.58422	50.5681
6702.59	6.70259	50.6434
6821	6.821	50.7168
6939.45	6.93945	50.7883
7057.94	7.05794	50.8581
7176.46	7.17646	50.9261
7295.03	7.29503	50.9924
7413.62	7.41362	51.0572
7532.25	7.53225	51.1203
7650.92	7.65092	51.182
7769.61	7.76961	51.2423
7888.34	7.88834	51.3011
8007.09	8.00709	51.3586
8125.87	8.12587	51.4149
8244.68	8.24468	51.4698
8363.52	8.36352	51.5235
8482.38	8.48238	51.5761
8601.27	8.60127	51.6275
8720.18	8.72018	51.6778
8839.11	8.83911	51.7271
8958.07	8.95807	51.7753
9077.05	9.07705	51.8225
9196.04	9.19604	51.8687
9315.06	9.31506	51.914
9434.1	9.4341	51.9583
9553.16	9.55316	52.0018
9672.24	9.67224	52.0444
9791.33	9.79133	52.0861
9910.45	9.91045	52.127
10029.6	10.0296	52.1672
10148.7	10.1487	52.2065
10267.9	10.2679	52.2451
10387.1	10.3871	52.283
10506.3	10.5063	52.3202
10625.5	10.6255	52.3566
10744.7	10.7447	52.3924
10863.9	10.8639	52.4275
10863.8	10.8638	52.4328
10863.7	10.8637	52.4388
10863.6	10.8636	52.443
10863.6	10.8636	52.4446
10863.6	10.8636	52.4448
10863.6	10.8636	52.4449
10863.6	10.8636	52.4449
10863.6	10.8636	52.4449
10863.6	10.8636	52.4449
10863.6	10.8636	52.4449
10863.6	10.8636	52.4449
10863.6	10.8636	52.4449
10863.6	10.8636	52.4449
10863.6	10.8636	52.4449
10863.6	10.8636	52.4449
10863.6	10.8636	52.4449
10863.6	10.8636	52.4449
10863.6	10.8636	52.4449
10863.6	10.8636	52.4449
10863.6	10.8636	52.4449
10863.6	10.8636	52.4449
10863.6	10.8636	52.4449
10863.6	10.8636	52.4449
10863.6	10.8636	52.4449
10863.6	10.8636	52.4449
10863.6	10.8636	52.4449
10863.6	10.8636	52.4449
10863.6	10.8636	52.4449
10863.6	10.8636	52.4449
10863.6	10.8636	52.4449
10863.6	10.8636	52.4449
10863.6	10.8636	52.4449
10863.6	10.8636	52.4449
10863.6	10.8636	52.4449
10863.6	10.8636	52.4449
10863.6	10.8636	52.4449
10863.6	10.8636	52.4449
10863.6	10.8636	52.4449
10863.6	10.8636	52.4449
10863.6	10.8636	52.4449
10863.6	10.8636	52.4449
10863.6	10.8636	52.4449
10863.6	10.8636	52.4449
10863.6	10.8636	52.4449
10863.6	10.8636	52.4449
10863.6	10.8636	52.4449
10863.6	10.8636	52.4449
10863.6	10.8636	52.4449
10863.6	10.8636	52.4449
10863.6	10.8636	52.4449
10863.6	10.8636	52.4449
10863.6	10.8636	52.4449
10863.6	10.8636	52.4449
10863.6	10.8636	52.4449
10863.6	10.8636	52.4449
10863.6	10.8636	52.4449
10863.6	10.8636	52.4449
10863.6	10.8636	52.4449
10863.6	10.8636	52.4449
10863.6	10.8636	52.4449
10863.6	10.8636	52.4449
10863.6	10.8636	52.4449
10863.6	10.8636	52.4449
10863.6	10.8636	52.4449
10863.6	10.8636	52.4449
10863.6	10.8636	52.4449
10863.6	10.8636	52.4449
10863.6	10.8636	52.4449
10863.6	10.8636	52.4449
10863.6	10.8636	52.4449
10863.6	10.8636	52.4449
10863.6	10.8636	52.4449
10863.6	10.8636	52.4449
10863.6	10.8636	52.4449
10863.6	10.8636	52.4449
10863.6	10.8636	52.4449
10863.6	10.8636	52.4449
10863.6	10.8636	52.4449
10863.6	10.8636	52.4449
10863.6	10.8636	52.4449
10863.6	10.8636	52.4449
10863.6	10.8636	52.4449
10863.6	10.8636	52.4449
10863.6	10.8636	52.4449
10863.6	10.8636	52.4449
10863.6	10.8636	52.4449
10863.6	10.8636	52.4449
10863.6	10.8636	52.4449
10863.6	10.8636	52.4449
10863.6	10.8636	52.4449
10863.6	10.8636	52.4449
10863.6	10.8636	52.4449
10863.6	10.8636	52.4449
10863.6	10.8636	52.4449
10863.6	10.8636	52.4449
10863.6	10.8636	52.4449
10863.6	10.8636	52.4449
10863.6	10.8636	52.4449
10863.6	10.8636	52.4449
10863.6	10.8636	52.4449
10744.1	10.7441	52.4191
10624.7	10.6247	52.3928
10505.3	10.5053	52.3659
10385.9	10.3859	52.3386
10266.5	10.2665	52.3106
10147.1	10.1471	52.2821
10027.7	10.0277	52.253
9908.36	9.90836	52.2233
9789.02	9.78902	52.193
9669.69	9.66969	52.162
9550.38	9.55038	52.1303
9431.08	9.43108	52.098
9311.79	9.31179	52.0649
9192.52	9.19252	52.0311
9073.27	9.07327	51.9966
8954.04	8.95404	51.9612
8834.82	8.83482	51.9251
8715.62	8.71562	51.8881
8596.44	8.59644	51.8502
8477.28	8.47728	51.8114
8358.14	8.35814	51.7717
8239.02	8.23902	51.731
8119.93	8.11993	51.6893
8000.85	8.00085	51.6465
7881.8	7.8818	51.6027
7762.78	7.76278	51.5577
7643.78	7.64378	51.5115
7524.8	7.5248	51.4641
7405.86	7.40586	51.4155
7286.94	7.28694	51.3655
7168.05	7.16805	51.3142
7049.2	7.0492	51.2614
6930.37	6.93037	51.2071
6811.58	6.81158	51.1512
6692.83	6.69283	51.0937
6574.11	6.57411	51.0345
6455.43	6.45543	50.9735
6336.79	6.33679	50.9107
6218.2	6.2182	50.8459
6099.64	6.09964	50.7791
5981.14	5.98114	50.7101
5862.68	5.86268	50.6388
5744.28	5.74428	50.5652
5625.92	5.62592	50.4891
5507.63	5.50763	50.4104
5389.39	5.38939	50.3289
5271.22	5.27122	50.2446
5153.11	5.15311	50.1571
5035.08	5.03508	50.0665
4917.12	4.91712	49.9724
4799.23	4.79923	49.8747
4681.43	4.68143	49.7732
4563.72	4.56372	49.6677
4446.1	4.4461	49.5578
4328.58	4.32858	49.4433
4211.16	4.21116	49.324
4093.86	4.09386	49.1995
3976.68	3.97668	49.0694
3859.62	3.85962	48.9333
3742.71	3.74271	48.791
3625.94	3.62594	48.6418
3509.33	3.50933	48.4852
3392.89	3.39289	48.3208
3276.64	3.27664	48.1479
3160.58	3.16058	47.9657
3044.75	3.04475	47.7736
2929.14	2.92914	47.5707
2813.79	2.81379	47.356
2698.72	2.69872	47.1285
2583.96	2.58396	46.8869
2469.53	2.46953	46.6298
2355.46	2.35546	46.3558
2241.81	2.24181	46.0629
2128.6	2.1286	45.7494
2015.9	2.0159	45.4127
1903.75	1.90375	45.0501
1792.23	1.79223	44.6587
1681.42	1.68142	44.2348
1571.4	1.5714	43.774
1462.29	1.46229	43.2715
1354.21	1.35421	42.7214
1247.32	1.24732	42.1166
1141.78	1.14178	41.4489
1037.83	1.03783	40.7084
935.715	0.935715	39.8832
835.745	0.835745	38.9589
738.295	0.738295	37.9183
643.817	0.643817	36.7406
552.855	0.552855	35.4006
466.061	0.466061	33.8684
384.21	0.38421	32.1081
308.209	0.308209	30.0778
236.755	0.236755	27.8377
172.063	0.172063	25.2855
115.558	0.115558	22.3556
68.2792	0.0682792	18.9999
30.6821	0.0306821	15.1973
2.30855	0.00230855	10.969
-17.9944	-0.0179944	6.36809
-33.4661	-0.0334661	1.544
-48.2146	-0.0482146	-3.31343
-66.5591	-0.0665591	-8.00468
-91.9176	-0.0919176	-12.372
-126.366	-0.126366	-16.3198
-170.639	-0.170639	-19.8142
-224.465	-0.224465	-22.8677
-286.819	-0.286819	-25.5277
-356.705	-0.356705	-27.8401
-433.113	-0.433113	-29.8516
-515.096	-0.515096	-31.6058
-601.814	-0.601814	-33.1416
-692.539	-0.692539	-34.4925
-786.657	-0.786657	-35.6868
-883.653	-0.883653	-36.7483
-983.095	-0.983095	-37.697
-1084.63	-1.08463	-38.5492
-1187.95	-1.18795	-39.3188
-1292.82	-1.29282	-40.0172
-1399.02	-1.39902	-40.6539
-1506.39	-1.50639	-41.2369
-1614.77	-1.61477	-41.773
-1724.05	-1.72405	-42.2678
-1834.11	-1.83411	-42.7263
-1944.88	-1.94488	-43.1524
-2056.27	-2.05627	-43.5497
-2168.22	-2.16822	-43.9213
-2280.67	-2.28067	-44.2697
-2393.57	-2.39357	-44.5973
-2506.89	-2.50689	-44.9059
-2620.57	-2.62057	-45.1973
-2734.6	-2.7346	-45.4731
-2848.94	-2.84894	-45.7345
-2963.56	-2.96356	-45.9827
-3078.44	-3.07844	-46.2189
-3193.57	-3.19357	-46.4439
-3308.91	-3.30891	-46.6586
-3424.47	-3.42447	-46.8638
-3540.22	-3.54022	-47.06
-3656.15	-3.65615	-47.248
-3772.24	-3.77224	-47.4282
-3888.49	-3.88849	-47.6013
-4004.89	-4.00489	-47.7675
-4121.42	-4.12142	-47.9275
-4238.09	-4.23809	-48.0815
-4354.87	-4.35487	-48.2298
-4471.77	-4.47177	-48.3729
-4588.78	-4.58878	-48.511
-4705.89	-4.70589	-48.6444
-4823.1	-4.8231	-48.7734
-4940.4	-4.9404	-48.8981
-5057.78	-5.05778	-49.0187
-5175.25	-5.17525	-49.1356
-5292.8	-5.2928	-49.2489
-5410.42	-5.41042	-49.3587
-5528.11	-5.52811	-49.4652
-5645.87	-5.64587	-49.5685
-5763.7	-5.7637	-49.6689
-5881.59	-5.88159	-49.7664
-5999.53	-5.99953	-49.8612
-6117.54	-6.11754	-49.9534
-6235.6	-6.2356	-50.043
-6353.71	-6.35371	-50.1302
-6471.87	-6.47187	-50.2152
-6590.07	-6.59007	-50.2979
-6708.33	-6.70833	-50.3784
-6826.63	-6.82663	-50.457
-6944.97	-6.94497	-50.5335
-7063.35	-7.06335	-50.6082
-7181.77	-7.18177	-50.681
-7300.23	-7.30023	-50.7521
-7418.73	-7.41873	-50.8214
-7537.27	-7.53727	-50.8891
-7655.83	-7.65583	-50.9553
-7774.43	-7.77443	-51.0199
-7893.07	-7.89307	-51.083
-8011.73	-8.01173	-51.1447
-8130.42	-8.13042	-51.205
-8249.14	-8.24914	-51.264
-8367.9	-8.3679	-51.3217
-8486.67	-8.48667	-51.3781
-8605.48	-8.60548	-51.4333
-8724.31	-8.72431	-51.4874
-8843.16	-8.84316	-51.5403
-8962.04	-8.96204	-51.592
-9080.94	-9.08094	-51.6427
-9199.86	-9.19986	-51.6924
-9318.81	-9.31881	-51.7411
-9437.78	-9.43778	-51.7887
-9556.77	-9.55677	-51.8354
-9675.78	-9.67578	-51.8812
-9794.8	-9.7948	-51.9261
-9913.85	-9.91385	-51.97
-10032.9	-10.0329	-52.0132
-10152	-10.152	-52.0555
-10271.1	-10.2711	-52.097
-10390.2	-10.3902	-52.1377
-10509.4	-10.5094	-52.1776
-10628.5	-10.6285	-52.2168
-10747.7	-10.7477	-52.2552
-10866.9	-10.8669	-52.293
-10747.3	-10.7473	-52.2709
-10627.9	-10.6279	-52.2461
-10508.5	-10.5085	-52.2192
-10389	-10.389	-52.1918
-10269.7	-10.2697	-52.1639
-10150.3	-10.1503	-52.1355
-10030.9	-10.0309	-52.1067
-9911.53	-9.91153	-52.0773
-9792.18	-9.79218	-52.0472
-9672.84	-9.67284	-52.0166
-9553.52	-9.55352	-51.9852
-9434.21	-9.43421	-51.9532
-9314.92	-9.31492	-51.9205
-9195.65	-9.19565	-51.8871
-9076.39	-9.07639	-51.8529
-8957.14	-8.95714	-51.8179
-8837.92	-8.83792	-51.7822
-8718.71	-8.71871	-51.7456
-8599.52	-8.59952	-51.7081
-8480.35	-8.48035	-51.6698
-8361.2	-8.3612	-51.6305
-8242.07	-8.24207	-51.5903
-8122.97	-8.12297	-51.5491
-8003.88	-8.00388	-51.5068
-7884.82	-7.88482	-51.4635
-7765.78	-7.76578	-51.4191
-7646.77	-7.64677	-51.3735
-7527.78	-7.52778	-51.3267
-7408.82	-7.40882	-51.2787
-7289.89	-7.28989	-51.2294
-7170.99	-7.17099	-51.1787
-7052.12	-7.05212	-51.1266
-6933.28	-6.93328	-51.0731
-6814.47	-6.81447	-51.018
-6695.7	-6.6957	-50.9613
-6576.96	-6.57696	-50.9029
-6458.26	-6.45826	-50.8428
-6339.61	-6.33961	-50.7809
-6220.99	-6.22099	-50.7171
-6102.41	-6.10241	-50.6512
-5983.89	-5.98389	-50.5833
-5865.4	-5.8654	-50.5131
-5746.97	-5.74697	-50.4407
-5628.6	-5.6286	-50.3658
-5510.27	-5.51027	-50.2884
-5392.01	-5.39201	-50.2083
-5273.8	-5.2738	-50.1253
-5155.67	-5.15567	-50.0394
-5037.59	-5.03759	-49.9504
-4919.6	-4.9196	-49.858
-4801.67	-4.80167	-49.7621
-4683.83	-4.68383	-49.6625
-4566.07	-4.56607	-49.5589
-4448.41	-4.44841	-49.4512
-4330.84	-4.33084	-49.339
-4213.37	-4.21337	-49.222
-4096.01	-4.09601	-49.1001
-3978.77	-3.97877	-48.9728
-3861.65	-3.86165	-48.8397
-3744.67	-3.74467	-48.7004
-3627.83	-3.62783	-48.5546
-3511.14	-3.51114	-48.4017
-3394.62	-3.39462	-48.2412
-3278.27	-3.27827	-48.0726
-3162.12	-3.16212	-47.895
-3046.17	-3.04617	-47.7079
-2930.45	-2.93045	-47.5104
-2814.98	-2.81498	-47.3015
-2699.77	-2.69977	-47.0804
-2584.85	-2.58485	-46.8459
-2470.25	-2.47025	-46.5966
-2356	-2.356	-46.3311
-2242.14	-2.24214	-46.0477
-2128.71	-2.12871	-45.7446
-2015.75	-2.01575	-45.4196
-1903.32	-1.90332	-45.0702
-1791.48	-1.79148	-44.6935
-1680.31	-1.68031	-44.2861
-1569.88	-1.56988	-43.8442
-1460.31	-1.46031	-43.3631
-1351.7	-1.3517	-42.8375
-1244.19	-1.24419	-42.261
-1137.95	-1.13795	-41.6261
-1033.17	-1.03317	-40.9237
-930.084	-0.930084	-40.143
-828.991	-0.828991	-39.2705
-730.23	-0.73023	-38.2904
-634.211	-0.634211	-37.1838
-541.424	-0.541424	-35.9281
-452.457	-0.452457	-34.4961
-368.009	-0.368009	-32.8556
-288.903	-0.288903	-30.9686
-216.085	-0.216085	-28.7915
-150.594	-0.150594	-26.2762
-93.4959	-0.0934959	-23.3736
-45.7205	-0.0457205	-20.0408
-7.78701	-0.00778701	-16.2538
20.5958	0.0205958	-12.026
40.6776	0.0406776	-7.41483
55.6367	0.0556367	-2.56708
69.726	0.069726	2.32078
87.1995	0.0871995	7.05224
111.543	0.111543	11.4665
144.934	0.144934	15.463
188.189	0.188189	19.0044
241.204	0.241204	22.0953
303.085	0.303085	24.7771
372.642	0.372642	27.1047
448.744	0.448744	29.1304
530.417	0.530417	30.8989
616.829	0.616829	32.4488
707.262	0.707262	33.8131
801.097	0.801097	35.0205
897.814	0.897814	36.0949
996.98	0.99698	37.0563
1098.24	1.09824	37.9212
1201.29	1.20129	38.7032
1305.89	1.30589	39.4138
1411.84	1.41184	40.0625
1518.95	1.51895	40.6573
1627.08	1.62708	41.205
1736.11	1.73611	41.7112
1845.94	1.84594	42.1807
1956.47	1.95647	42.6177
2067.63	2.06763	43.0256
2179.35	2.17935	43.4076
2291.58	2.29158	43.7662
2404.27	2.40427	44.1037
2517.37	2.51737	44.4221
2630.85	2.63085	44.723
2744.68	2.74468	45.0081
2858.81	2.85881	45.2787
2973.24	2.97324	45.5359
3087.94	3.08794	45.7808
3202.87	3.20287	46.0144
3318.04	3.31804	46.2375
3433.42	3.43342	46.4508
3548.99	3.54899	46.6551
3664.75	3.66475	46.8509
3780.68	3.78068	47.0389
3896.77	3.89677	47.2195
4013	4.013	47.3932
4129.38	4.12938	47.5604
4245.89	4.24589	47.7215
4362.53	4.36253	47.8768
4479.28	4.47928	48.0267
4596.14	4.59614	48.1715
4713.11	4.71311	48.3115
4830.18	4.83018	48.4468
4947.34	4.94734	48.5778
5064.59	5.06459	48.7046
5181.93	5.18193	48.8276
5299.35	5.29935	48.9467
5416.84	5.41684	49.0623
5534.41	5.53441	49.1745
5652.05	5.65205	49.2835
5769.76	5.76976	49.3893
5887.53	5.88753	49.4922
6005.36	6.00536	49.5922
6123.25	6.12325	49.6896
6241.2	6.2412	49.7843
6359.21	6.35921	49.8764
6477.26	6.47726	49.9662
6595.37	6.59537	50.0537
6713.52	6.71352	50.1389
6831.72	6.83172	50.222
6949.96	6.94996	50.3031
7068.25	7.06825	50.3821
7186.58	7.18658	50.4593
7304.95	7.30495	50.5346
7423.36	7.42336	50.6081
7541.8	7.5418	50.6799
7660.28	7.66028	50.75
7778.8	7.7788	50.8185
7897.35	7.89735	50.8855
8015.93	8.01593	50.951
8134.54	8.13454	51.015
8253.18	8.25318	51.0776
8371.86	8.37186	51.1388
8490.56	8.49056	51.1987
8609.29	8.60929	51.2574
8728.05	8.72805	51.3148
8846.83	8.84683	51.3709
8965.64	8.96564	51.4259
9084.47	9.08447	51.4798
9203.33	9.20333	51.5326
9322.21	9.32221	51.5843
9441.11	9.44111	51.6349
9560.04	9.56004	51.6845
9678.98	9.67898	51.7332
9797.95	9.79795	51.7809
9916.94	9.91694	51.8276
10035.9	10.0359	51.8734
10155	10.155	51.9184
10274	10.274	51.9625
10393.1	10.3931	52.0058
10512.2	10.5122	52.0482
10631.3	10.6313	52.0898
10750.4	10.7504	52.1307
10869.5	10.8695	52.1708
			Ms
MAX		52.4449	55.706

## Sheet: AC_CFO
t	t(ms)	M (emu/g)	H(Oe)	E (V/cm)		alpha (V/cm/Oe)
0	0	42.5787	10000	2662.68	0.00262272	0.266268
1	0.001	42.5788	10000	2662.78	0.00262281	0.266278
2	0.002	42.5788	10000	2662.78	0.00262281	0.266278
3	0.003	42.5788	10000	2662.78	0.00262281	0.266278
4	0.004	42.5788	10000	2662.78	0.00262281	0.266278
5	0.005	42.5788	10000	2662.78	0.00262281	0.266278
6	0.006	42.5788	10000	2662.78	0.00262281	0.266278
7	0.007	42.5788	10000	2662.78	0.00262281	0.266278
8	0.008	42.5788	10000	2662.78	0.00262281	0.266278
9	0.009	42.5788	10000	2662.78	0.00262281	0.266278
10	0.01	42.5788	10000	2662.78	0.00262281	0.266278
11	0.011	42.5788	10000	2662.78	0.00262281	0.266278
12	0.012	42.5788	10000	2662.78	0.00262281	0.266278
13	0.013	42.5788	10000	2662.78	0.00262281	0.266278
14	0.014	42.5788	10000	2662.78	0.00262281	0.266278
15	0.015	42.5788	10000	2662.78	0.00262281	0.266278
16	0.016	42.5788	10000	2662.78	0.00262281	0.266278
17	0.017	42.5788	10000	2662.78	0.00262281	0.266278
18	0.018	42.5788	10000	2662.78	0.00262281	0.266278
19	0.019	42.5788	10000	2662.78	0.00262281	0.266278
20	0.02	42.5788	10000	2662.78	0.00262281	0.266278
21	0.021	42.5788	10000	2662.78	0.00262281	0.266278
22	0.022	42.5788	10000	2662.78	0.00262281	0.266278
23	0.023	42.5788	10000	2662.78	0.00262281	0.266278
24	0.024	42.5788	10000	2662.78	0.00262281	0.266278			3087.5
25	0.025	42.5788	10000	2662.78	0.00262281	0.266278
26	0.026	42.5788	10000	2662.78	0.00262281	0.266278
27	0.027	42.5788	10000	2662.78	0.00262281	0.266278
28	0.028	42.5788	10000	2662.78	0.00262281	0.266278
29	0.029	42.5788	10000	2662.78	0.00262281	0.266278
30	0.03	42.5788	10000	2662.78	0.00262281	0.266278
31	0.031	42.5788	10000	2662.78	0.00262281	0.266278
32	0.032	42.5788	10000	2662.78	0.00262281	0.266278
33	0.033	42.5788	10000	2662.78	0.00262281	0.266278		20
34	0.034	42.5788	10000	2662.78	0.00262281	0.266278
35	0.035	42.5788	10000	2662.78	0.00262281	0.266278
36	0.036	42.5788	10000	2662.78	0.00262281	0.266278
37	0.037	42.5788	10000	2662.78	0.00262281	0.266278
38	0.038	42.5788	10000	2662.78	0.00262281	0.266278
39	0.039	42.5788	10000	2662.78	0.00262281	0.266278
40	0.04	42.5788	10000	2662.78	0.00262281	0.266278
41	0.041	42.5788	10000	2662.78	0.00262281	0.266278
42	0.042	42.5788	10000	2662.78	0.00262281	0.266278
43	0.043	42.5788	10000	2662.78	0.00262281	0.266278
44	0.044	42.5788	10000	2662.78	0.00262281	0.266278
45	0.045	42.5788	10000	2662.78	0.00262281	0.266278
46	0.046	42.5788	10000	2662.78	0.00262281	0.266278
47	0.047	42.5788	10000	2662.78	0.00262281	0.266278
48	0.048	42.5788	10000	2662.78	0.00262281	0.266278
49	0.049	42.5788	10000	2662.78	0.00262281	0.266278
50	0.05	42.5788	10000	2662.78	0.00262281	0.266278
51	0.051	42.5788	10000	2662.78	0.00262281	0.266278
52	0.052	42.5788	10000	2662.78	0.00262281	0.266278
53	0.053	42.5788	10000	2662.78	0.00262281	0.266278
54	0.054	42.5788	10000	2662.78	0.00262281	0.266278
55	0.055	42.5788	10000	2662.78	0.00262281	0.266278
56	0.056	42.5788	10000	2662.78	0.00262281	0.266278
57	0.057	42.5788	10000	2662.78	0.00262281	0.266278
58	0.058	42.5788	10000	2662.78	0.00262281	0.266278
59	0.059	42.5788	10000	2662.78	0.00262281	0.266278
60	0.06	42.5788	10000	2662.78	0.00262281	0.266278
61	0.061	42.5788	10000	2662.78	0.00262281	0.266278
62	0.062	42.5788	10000	2662.78	0.00262281	0.266278
63	0.063	42.5788	10000	2662.78	0.00262281	0.266278
64	0.064	42.5788	10000	2662.78	0.00262281	0.266278
65	0.065	42.5788	10000	2662.78	0.00262281	0.266278
66	0.066	42.5788	10000	2662.78	0.00262281	0.266278
67	0.067	42.5788	10000	2662.78	0.00262281	0.266278
68	0.068	42.5788	10000	2662.78	0.00262281	0.266278
69	0.069	42.5788	10000	2662.78	0.00262281	0.266278
70	0.07	42.5788	10000	2662.78	0.00262281	0.266278
71	0.071	42.5788	10000	2662.78	0.00262281	0.266278
72	0.072	42.5788	10000	2662.78	0.00262281	0.266278
73	0.073	42.5788	10000	2662.78	0.00262281	0.266278
74	0.074	42.5788	10000	2662.78	0.00262281	0.266278
75	0.075	42.5788	10000	2662.78	0.00262281	0.266278
76	0.076	42.5788	10000	2662.78	0.00262281	0.266278
77	0.077	42.5788	10000	2662.78	0.00262281	0.266278
78	0.078	42.5788	10000	2662.78	0.00262281	0.266278
79	0.079	42.5788	10000	2662.78	0.00262281	0.266278
80	0.08	42.5788	10000	2662.78	0.00262281	0.266278
81	0.081	42.5788	10000	2662.78	0.00262281	0.266278
82	0.082	42.5788	10000	2662.78	0.00262281	0.266278
83	0.083	42.5788	10000	2662.78	0.00262281	0.266278
84	0.084	42.5788	10000	2662.78	0.00262281	0.266278
85	0.085	42.5788	10000	2662.78	0.00262281	0.266278
86	0.086	42.5788	10000	2662.78	0.00262281	0.266278
87	0.087	42.5788	10000	2662.78	0.00262281	0.266278
88	0.088	42.5788	10000	2662.78	0.00262281	0.266278
89	0.089	42.5788	10000	2662.78	0.00262281	0.266278
90	0.09	42.5788	10000	2662.78	0.00262281	0.266278
91	0.091	42.5788	10000	2662.78	0.00262281	0.266278
92	0.092	42.5788	10000	2662.78	0.00262281	0.266278
93	0.093	42.5788	10000	2662.78	0.00262281	0.266278
94	0.094	42.5788	10000	2662.78	0.00262281	0.266278
95	0.095	42.5788	10000	2662.78	0.00262281	0.266278
96	0.096	42.5788	10000	2662.78	0.00262281	0.266278
97	0.097	42.5788	10000	2662.78	0.00262281	0.266278
98	0.098	42.5788	10000	2662.78	0.00262281	0.266278
99	0.099	42.5788	10000	2662.78	0.00262281	0.266278
100	0.1	42.5788	10000	2662.78	0.00262281	0.266278
101	0.101	42.5788	10000	2662.78	0.00262281	0.266278
102	0.102	42.5788	10000	2662.78	0.00262281	0.266278
103	0.103	42.5788	10000	2662.78	0.00262281	0.266278
104	0.104	42.5788	10000	2662.78	0.00262281	0.266278
105	0.105	42.5788	10000	2662.78	0.00262281	0.266278
106	0.106	42.5788	10000	2662.78	0.00262281	0.266278
107	0.107	42.5788	10000	2662.78	0.00262281	0.266278
108	0.108	42.5788	10000	2662.78	0.00262281	0.266278
109	0.109	42.5788	10000	2662.78	0.00262281	0.266278
110	0.11	42.5788	10000	2662.78	0.00262281	0.266278
111	0.111	42.5788	10000	2662.78	0.00262281	0.266278
112	0.112	42.5788	10000	2662.78	0.00262281	0.266278
113	0.113	42.5788	10000	2662.78	0.00262281	0.266278
114	0.114	42.5788	10000	2662.78	0.00262281	0.266278
115	0.115	42.5788	10000	2662.78	0.00262281	0.266278
116	0.116	42.5788	10000	2662.78	0.00262281	0.266278
117	0.117	42.5788	10000	2662.78	0.00262281	0.266278
118	0.118	42.5788	10000	2662.78	0.00262281	0.266278
119	0.119	42.5788	10000	2662.78	0.00262281	0.266278
120	0.12	42.5788	10000	2662.78	0.00262281	0.266278
121	0.121	42.5788	10000	2662.78	0.00262281	0.266278
122	0.122	42.5788	10000	2662.78	0.00262281	0.266278
123	0.123	42.5788	10000	2662.78	0.00262281	0.266278
124	0.124	42.5788	10000	2662.78	0.00262281	0.266278
125	0.125	42.5788	10000	2662.78	0.00262281	0.266278
126	0.126	42.5788	10000	2662.78	0.00262281	0.266278
127	0.127	42.5788	10000	2662.78	0.00262281	0.266278
128	0.128	42.5788	10000	2662.78	0.00262281	0.266278
129	0.129	42.5788	10000	2662.78	0.00262281	0.266278
130	0.13	42.5788	10000	2662.78	0.00262281	0.266278
131	0.131	42.5788	10000	2662.78	0.00262281	0.266278
132	0.132	42.5788	10000	2662.78	0.00262281	0.266278
133	0.133	42.5788	10000	2662.78	0.00262281	0.266278
134	0.134	42.5788	10000	2662.78	0.00262281	0.266278
135	0.135	42.5788	10000	2662.78	0.00262281	0.266278
136	0.136	42.5788	10000	2662.78	0.00262281	0.266278
137	0.137	42.5788	10000	2662.78	0.00262281	0.266278
138	0.138	42.5788	10000	2662.78	0.00262281	0.266278
139	0.139	42.5788	10000	2662.78	0.00262281	0.266278
140	0.14	42.5788	10000	2662.78	0.00262281	0.266278
141	0.141	42.5788	10000	2662.78	0.00262281	0.266278
142	0.142	42.5788	10000	2662.78	0.00262281	0.266278
143	0.143	42.5788	10000	2662.78	0.00262281	0.266278
144	0.144	42.5788	10000	2662.78	0.00262281	0.266278
145	0.145	42.5788	10000	2662.78	0.00262281	0.266278
146	0.146	42.5788	10000	2662.78	0.00262281	0.266278
147	0.147	42.5788	10000	2662.78	0.00262281	0.266278
148	0.148	42.5788	10000	2662.78	0.00262281	0.266278
149	0.149	42.5788	10000	2662.78	0.00262281	0.266278
150	0.15	42.5788	10000	2662.78	0.00262281	0.266278
151	0.151	42.5788	10000	2662.78	0.00262281	0.266278
152	0.152	42.5788	10000	2662.78	0.00262281	0.266278
153	0.153	42.5788	10000	2662.78	0.00262281	0.266278
154	0.154	42.5788	10000	2662.78	0.00262281	0.266278
155	0.155	42.5788	10000	2662.78	0.00262281	0.266278
156	0.156	42.5788	10000	2662.78	0.00262281	0.266278
157	0.157	42.5788	10000	2662.78	0.00262281	0.266278
158	0.158	42.5788	10000	2662.78	0.00262281	0.266278
159	0.159	42.5788	10000	2662.78	0.00262281	0.266278
160	0.16	42.5788	10000	2662.78	0.00262281	0.266278
161	0.161	42.5788	10000	2662.78	0.00262281	0.266278
162	0.162	42.5788	10000	2662.78	0.00262281	0.266278
163	0.163	42.5788	10000	2662.78	0.00262281	0.266278
164	0.164	42.5788	10000	2662.78	0.00262281	0.266278
165	0.165	42.5788	10000	2662.78	0.00262281	0.266278
166	0.166	42.5788	10000	2662.78	0.00262281	0.266278
167	0.167	42.5788	10000	2662.78	0.00262281	0.266278
168	0.168	42.5788	10000	2662.78	0.00262281	0.266278
169	0.169	42.5788	10000	2662.78	0.00262281	0.266278
170	0.17	42.5788	10000	2662.78	0.00262281	0.266278
171	0.171	42.5788	10000	2662.78	0.00262281	0.266278
172	0.172	42.5788	10000	2662.78	0.00262281	0.266278
173	0.173	42.5788	10000	2662.78	0.00262281	0.266278
174	0.174	42.5788	10000	2662.78	0.00262281	0.266278
175	0.175	42.5788	10000	2662.78	0.00262281	0.266278
176	0.176	42.5788	10000	2662.78	0.00262281	0.266278
177	0.177	42.5788	10000	2662.78	0.00262281	0.266278
178	0.178	42.5788	10000	2662.78	0.00262281	0.266278
179	0.179	42.5788	10000	2662.78	0.00262281	0.266278
180	0.18	42.5788	10000	2662.78	0.00262281	0.266278
181	0.181	42.5788	10000	2662.78	0.00262281	0.266278
182	0.182	42.5788	10000	2662.78	0.00262281	0.266278
183	0.183	42.5788	10000	2662.78	0.00262281	0.266278
184	0.184	42.5788	10000	2662.78	0.00262281	0.266278
185	0.185	42.5788	10000	2662.78	0.00262281	0.266278
186	0.186	42.5788	10000	2662.78	0.00262281	0.266278
187	0.187	42.5788	10000	2662.78	0.00262281	0.266278
188	0.188	42.5788	10000	2662.78	0.00262281	0.266278
189	0.189	42.5788	10000	2662.78	0.00262281	0.266278
190	0.19	42.5788	10000	2662.78	0.00262281	0.266278
191	0.191	42.5788	10000	2662.78	0.00262281	0.266278
192	0.192	42.5788	10000	2662.78	0.00262281	0.266278
193	0.193	42.5788	10000	2662.78	0.00262281	0.266278
194	0.194	42.5788	10000	2662.78	0.00262281	0.266278
195	0.195	42.5788	10000	2662.78	0.00262281	0.266278
196	0.196	42.5788	10000	2662.78	0.00262281	0.266278
197	0.197	42.5788	10000	2662.78	0.00262281	0.266278
198	0.198	42.5788	10000	2662.78	0.00262281	0.266278
199	0.199	42.5788	10000	2662.78	0.00262281	0.266278
200	0.2	42.5788	10000	2662.78	0.00262281	0.266278
201	0.201	42.5788	10000	2662.78	0.00262281	0.266278
202	0.202	42.5788	10000	2662.78	0.00262281	0.266278
203	0.203	42.5788	10000	2662.78	0.00262281	0.266278
204	0.204	42.5788	10000	2662.78	0.00262281	0.266278
205	0.205	42.5788	10000	2662.78	0.00262281	0.266278
206	0.206	42.5788	10000	2662.78	0.00262281	0.266278
207	0.207	42.5788	10000	2662.78	0.00262281	0.266278
208	0.208	42.5788	10000	2662.78	0.00262281	0.266278
209	0.209	42.5788	10000	2662.78	0.00262281	0.266278
210	0.21	42.5788	10000	2662.78	0.00262281	0.266278
211	0.211	42.5788	10000	2662.78	0.00262281	0.266278
212	0.212	42.5788	10000	2662.78	0.00262281	0.266278
213	0.213	42.5788	10000	2662.78	0.00262281	0.266278
214	0.214	42.5788	10000	2662.78	0.00262281	0.266278
215	0.215	42.5788	10000	2662.78	0.00262281	0.266278
216	0.216	42.5788	10000	2662.78	0.00262281	0.266278
217	0.217	42.5788	10000	2662.78	0.00262281	0.266278
218	0.218	42.5788	10000	2662.78	0.00262281	0.266278
219	0.219	42.5788	10000	2662.78	0.00262281	0.266278
220	0.22	42.5788	10000	2662.78	0.00262281	0.266278
221	0.221	42.5788	10000	2662.78	0.00262281	0.266278
222	0.222	42.5788	10000	2662.78	0.00262281	0.266278
223	0.223	42.5788	10000	2662.78	0.00262281	0.266278
224	0.224	42.5788	10000	2662.78	0.00262281	0.266278
225	0.225	42.5788	10000	2662.78	0.00262281	0.266278
226	0.226	42.5788	10000	2662.78	0.00262281	0.266278
227	0.227	42.5788	10000	2662.78	0.00262281	0.266278
228	0.228	42.5788	10000	2662.78	0.00262281	0.266278
229	0.229	42.5788	10000	2662.78	0.00262281	0.266278
230	0.23	42.5788	10000	2662.78	0.00262281	0.266278
231	0.231	42.5788	10000	2662.78	0.00262281	0.266278
232	0.232	42.5788	10000	2662.78	0.00262281	0.266278
233	0.233	42.5788	10000	2662.78	0.00262281	0.266278
234	0.234	42.5788	10000	2662.78	0.00262281	0.266278
235	0.235	42.5788	10000	2662.78	0.00262281	0.266278
236	0.236	42.5788	10000	2662.78	0.00262281	0.266278
237	0.237	42.5788	10000	2662.78	0.00262281	0.266278
238	0.238	42.5788	10000	2662.78	0.00262281	0.266278
239	0.239	42.5788	10000	2662.78	0.00262281	0.266278
240	0.24	42.5788	10000	2662.78	0.00262281	0.266278
241	0.241	42.5788	10000	2662.78	0.00262281	0.266278
242	0.242	42.5788	10000	2662.78	0.00262281	0.266278
243	0.243	42.5788	10000	2662.78	0.00262281	0.266278
244	0.244	42.5788	10000	2662.78	0.00262281	0.266278
245	0.245	42.5788	10000	2662.78	0.00262281	0.266278
246	0.246	42.5788	10000	2662.78	0.00262281	0.266278
247	0.247	42.5788	10000	2662.78	0.00262281	0.266278
248	0.248	42.5788	10000	2662.78	0.00262281	0.266278
249	0.249	42.5788	10000	2662.78	0.00262281	0.266278
250	0.25	42.5788	10000	2662.78	0.00262281	0.266278
251	0.251	42.5788	10000	2662.78	0.00262281	0.266278
252	0.252	42.5788	10000	2662.78	0.00262281	0.266278
253	0.253	42.5788	10000	2662.78	0.00262281	0.266278
254	0.254	42.5788	10000	2662.78	0.00262281	0.266278
255	0.255	42.5788	10000	2662.78	0.00262281	0.266278
256	0.256	42.5788	10000	2662.78	0.00262281	0.266278
257	0.257	42.5788	10000	2662.78	0.00262281	0.266278
258	0.258	42.5788	10000	2662.78	0.00262281	0.266278
259	0.259	42.5788	10000	2662.78	0.00262281	0.266278
260	0.26	42.5788	10000	2662.78	0.00262281	0.266278
261	0.261	42.5788	10000	2662.78	0.00262281	0.266278
262	0.262	42.5788	10000	2662.78	0.00262281	0.266278
263	0.263	42.5788	10000	2662.78	0.00262281	0.266278
264	0.264	42.5788	10000	2662.78	0.00262281	0.266278
265	0.265	42.5788	10000	2662.78	0.00262281	0.266278
266	0.266	42.5788	10000	2662.78	0.00262281	0.266278
267	0.267	42.5788	10000	2662.78	0.00262281	0.266278
268	0.268	42.5788	10000	2662.78	0.00262281	0.266278
269	0.269	42.5788	10000	2662.78	0.00262281	0.266278
270	0.27	42.5788	10000	2662.78	0.00262281	0.266278
271	0.271	42.5788	10000	2662.78	0.00262281	0.266278
272	0.272	42.5788	10000	2662.78	0.00262281	0.266278
273	0.273	42.5788	10000	2662.78	0.00262281	0.266278
274	0.274	42.5788	10000	2662.78	0.00262281	0.266278
275	0.275	42.5788	10000	2662.78	0.00262281	0.266278
276	0.276	42.5788	10000	2662.78	0.00262281	0.266278
277	0.277	42.5788	10000	2662.78	0.00262281	0.266278
278	0.278	42.5788	10000	2662.78	0.00262281	0.266278
279	0.279	42.5788	10000	2662.78	0.00262281	0.266278
280	0.28	42.5788	10000	2662.78	0.00262281	0.266278
281	0.281	42.5788	10000	2662.78	0.00262281	0.266278
282	0.282	42.5788	10000	2662.78	0.00262281	0.266278
283	0.283	42.5788	10000	2662.78	0.00262281	0.266278
284	0.284	42.5788	10000	2662.78	0.00262281	0.266278
285	0.285	42.5788	10000	2662.78	0.00262281	0.266278
286	0.286	42.5788	10000	2662.78	0.00262281	0.266278
287	0.287	42.5788	10000	2662.78	0.00262281	0.266278
288	0.288	42.5788	10000	2662.78	0.00262281	0.266278
289	0.289	42.5788	10000	2662.78	0.00262281	0.266278
290	0.29	42.5788	10000	2662.78	0.00262281	0.266278
291	0.291	42.5788	10000	2662.78	0.00262281	0.266278
292	0.292	42.5788	10000	2662.78	0.00262281	0.266278
293	0.293	42.5788	10000	2662.78	0.00262281	0.266278
294	0.294	42.5788	10000	2662.78	0.00262281	0.266278
295	0.295	42.5788	10000	2662.78	0.00262281	0.266278
296	0.296	42.5788	10000	2662.78	0.00262281	0.266278
297	0.297	42.5788	10000	2662.78	0.00262281	0.266278
298	0.298	42.5788	10000	2662.78	0.00262281	0.266278
299	0.299	42.5788	10000	2662.78	0.00262281	0.266278
300	0.3	42.5788	10000	2662.78	0.00262281	0.266278
301	0.301	42.5788	10000	2662.78	0.00262281	0.266278
302	0.302	42.5788	10000	2662.78	0.00262281	0.266278
303	0.303	42.5788	10000	2662.78	0.00262281	0.266278
304	0.304	42.5788	10000	2662.78	0.00262281	0.266278
305	0.305	42.5788	10000	2662.78	0.00262281	0.266278
306	0.306	42.5788	10000	2662.78	0.00262281	0.266278
307	0.307	42.5788	10000	2662.78	0.00262281	0.266278
308	0.308	42.5788	10000	2662.78	0.00262281	0.266278
309	0.309	42.5788	10000	2662.78	0.00262281	0.266278
310	0.31	42.5788	10000	2662.78	0.00262281	0.266278
311	0.311	42.5788	10000	2662.78	0.00262281	0.266278
312	0.312	42.5788	10000	2662.78	0.00262281	0.266278
313	0.313	42.5788	10000	2662.78	0.00262281	0.266278
314	0.314	42.5788	10000	2662.78	0.00262281	0.266278
315	0.315	42.5788	10000	2662.78	0.00262281	0.266278
316	0.316	42.5788	10000	2662.78	0.00262281	0.266278
317	0.317	42.5788	10000	2662.78	0.00262281	0.266278
318	0.318	42.5788	10000	2662.78	0.00262281	0.266278
319	0.319	42.5788	10000	2662.78	0.00262281	0.266278
320	0.32	42.5788	10000	2662.78	0.00262281	0.266278
321	0.321	42.5788	10000	2662.78	0.00262281	0.266278
322	0.322	42.5788	10000	2662.78	0.00262281	0.266278
323	0.323	42.5788	10000	2662.78	0.00262281	0.266278
324	0.324	42.5788	10000	2662.78	0.00262281	0.266278
325	0.325	42.5788	10000	2662.78	0.00262281	0.266278
326	0.326	42.5788	10000	2662.78	0.00262281	0.266278
327	0.327	42.5788	10000	2662.78	0.00262281	0.266278
328	0.328	42.5788	10000	2662.78	0.00262281	0.266278
329	0.329	42.5788	10000	2662.78	0.00262281	0.266278
330	0.33	42.5788	10000	2662.78	0.00262281	0.266278
331	0.331	42.5788	10000	2662.78	0.00262281	0.266278
332	0.332	42.5788	10000	2662.78	0.00262281	0.266278
333	0.333	42.5788	10000	2662.78	0.00262281	0.266278
334	0.334	42.5788	10000	2662.78	0.00262281	0.266278
335	0.335	42.5788	10000	2662.78	0.00262281	0.266278
336	0.336	42.5788	10000	2662.78	0.00262281	0.266278
337	0.337	42.5788	10000	2662.78	0.00262281	0.266278
338	0.338	42.5788	10000	2662.78	0.00262281	0.266278
339	0.339	42.5788	10000	2662.78	0.00262281	0.266278
340	0.34	42.5788	10000	2662.78	0.00262281	0.266278
341	0.341	42.5788	10000	2662.78	0.00262281	0.266278
342	0.342	42.5788	10000	2662.78	0.00262281	0.266278
343	0.343	42.5788	10000	2662.78	0.00262281	0.266278
344	0.344	42.5788	10000	2662.78	0.00262281	0.266278
345	0.345	42.5788	10000	2662.78	0.00262281	0.266278
346	0.346	42.5788	10000	2662.78	0.00262281	0.266278
347	0.347	42.5788	10000	2662.78	0.00262281	0.266278
348	0.348	42.5788	10000	2662.78	0.00262281	0.266278
349	0.349	42.5788	10000	2662.78	0.00262281	0.266278
350	0.35	42.5788	10000	2662.78	0.00262281	0.266278
351	0.351	42.5788	10000	2662.78	0.00262281	0.266278
352	0.352	42.5788	10000	2662.78	0.00262281	0.266278
353	0.353	42.5788	10000	2662.78	0.00262281	0.266278
354	0.354	42.5788	10000	2662.78	0.00262281	0.266278
355	0.355	42.5788	10000	2662.78	0.00262281	0.266278
356	0.356	42.5788	10000	2662.78	0.00262281	0.266278
357	0.357	42.5788	10000	2662.78	0.00262281	0.266278
358	0.358	42.5788	10000	2662.78	0.00262281	0.266278
359	0.359	42.5788	10000	2662.78	0.00262281	0.266278
360	0.36	42.5788	10000	2662.78	0.00262281	0.266278
361	0.361	42.5788	10000	2662.78	0.00262281	0.266278
362	0.362	42.5788	10000	2662.78	0.00262281	0.266278
363	0.363	42.5788	10000	2662.78	0.00262281	0.266278
364	0.364	42.5788	10000	2662.78	0.00262281	0.266278
365	0.365	42.5788	10000	2662.78	0.00262281	0.266278
366	0.366	42.5788	10000	2662.78	0.00262281	0.266278
367	0.367	42.5788	10000	2662.78	0.00262281	0.266278
368	0.368	42.5788	10000	2662.78	0.00262281	0.266278
369	0.369	42.5788	10000	2662.78	0.00262281	0.266278
370	0.37	42.5788	10000	2662.78	0.00262281	0.266278
371	0.371	42.5788	10000	2662.78	0.00262281	0.266278
372	0.372	42.5788	10000	2662.78	0.00262281	0.266278
373	0.373	42.5788	10000	2662.78	0.00262281	0.266278
374	0.374	42.5788	10000	2662.78	0.00262281	0.266278
375	0.375	42.5788	10000	2662.78	0.00262281	0.266278
376	0.376	42.5788	10000	2662.78	0.00262281	0.266278
377	0.377	42.5788	10000	2662.78	0.00262281	0.266278
378	0.378	42.5788	10000	2662.78	0.00262281	0.266278
379	0.379	42.5788	10000	2662.78	0.00262281	0.266278
380	0.38	42.5788	10000	2662.78	0.00262281	0.266278
381	0.381	42.5788	10000	2662.78	0.00262281	0.266278
382	0.382	42.5788	10000	2662.78	0.00262281	0.266278
383	0.383	42.5788	10000	2662.78	0.00262281	0.266278
384	0.384	42.5788	10000	2662.78	0.00262281	0.266278
385	0.385	42.5788	10000	2662.78	0.00262281	0.266278
386	0.386	42.5788	10000	2662.78	0.00262281	0.266278
387	0.387	42.5788	10000	2662.78	0.00262281	0.266278
388	0.388	42.5788	10000	2662.78	0.00262281	0.266278
389	0.389	42.5788	10000	2662.78	0.00262281	0.266278
390	0.39	42.5788	10000	2662.78	0.00262281	0.266278
391	0.391	42.5788	10000	2662.78	0.00262281	0.266278
392	0.392	42.5788	10000	2662.78	0.00262281	0.266278
393	0.393	42.5788	10000	2662.78	0.00262281	0.266278
394	0.394	42.5788	10000	2662.78	0.00262281	0.266278
395	0.395	42.5788	10000	2662.78	0.00262281	0.266278
396	0.396	42.5788	10000	2662.78	0.00262281	0.266278
397	0.397	42.5788	10000	2662.78	0.00262281	0.266278
398	0.398	42.5788	10000	2662.78	0.00262281	0.266278
399	0.399	42.5788	10000	2662.78	0.00262281	0.266278
400	0.4	42.5788	10000	2662.78	0.00262281	0.266278
401	0.401	42.5788	10000	2662.78	0.00262281	0.266278
402	0.402	42.5788	10000	2662.78	0.00262281	0.266278
403	0.403	42.5788	10000	2662.78	0.00262281	0.266278
404	0.404	42.5788	10000	2662.78	0.00262281	0.266278
405	0.405	42.5788	10000	2662.78	0.00262281	0.266278
406	0.406	42.5788	10000	2662.78	0.00262281	0.266278
407	0.407	42.5788	10000	2662.78	0.00262281	0.266278
408	0.408	42.5788	10000	2662.78	0.00262281	0.266278
409	0.409	42.5788	10000	2662.78	0.00262281	0.266278
410	0.41	42.5788	10000	2662.78	0.00262281	0.266278
411	0.411	42.5788	10000	2662.78	0.00262281	0.266278
412	0.412	42.5788	10000	2662.78	0.00262281	0.266278
413	0.413	42.5788	10000	2662.78	0.00262281	0.266278
414	0.414	42.5788	10000	2662.78	0.00262281	0.266278
415	0.415	42.5788	10000	2662.78	0.00262281	0.266278
416	0.416	42.5788	10000	2662.78	0.00262281	0.266278
417	0.417	42.5788	10000	2662.78	0.00262281	0.266278
418	0.418	42.5788	10000	2662.78	0.00262281	0.266278
419	0.419	42.5788	10000	2662.78	0.00262281	0.266278
420	0.42	42.5788	10000	2662.78	0.00262281	0.266278
421	0.421	42.5788	10000	2662.78	0.00262281	0.266278
422	0.422	42.5788	10000	2662.78	0.00262281	0.266278
423	0.423	42.5788	10000	2662.78	0.00262281	0.266278
424	0.424	42.5788	10000	2662.78	0.00262281	0.266278
425	0.425	42.5788	10000	2662.78	0.00262281	0.266278
426	0.426	42.5788	10000	2662.78	0.00262281	0.266278
427	0.427	42.5788	10000	2662.78	0.00262281	0.266278
428	0.428	42.5788	10000	2662.78	0.00262281	0.266278
429	0.429	42.5788	10000	2662.78	0.00262281	0.266278
430	0.43	42.5788	10000	2662.78	0.00262281	0.266278
431	0.431	42.5788	10000	2662.78	0.00262281	0.266278
432	0.432	42.5788	10000	2662.78	0.00262281	0.266278
433	0.433	42.5788	10000	2662.78	0.00262281	0.266278
434	0.434	42.5788	10000	2662.78	0.00262281	0.266278
435	0.435	42.5788	10000	2662.78	0.00262281	0.266278
436	0.436	42.5788	10000	2662.78	0.00262281	0.266278
437	0.437	42.5788	10000	2662.78	0.00262281	0.266278
438	0.438	42.5788	10000	2662.78	0.00262281	0.266278
439	0.439	42.5788	10000	2662.78	0.00262281	0.266278
440	0.44	42.5788	10000	2662.78	0.00262281	0.266278
441	0.441	42.5788	10000	2662.78	0.00262281	0.266278
442	0.442	42.5788	10000	2662.78	0.00262281	0.266278
443	0.443	42.5788	10000	2662.78	0.00262281	0.266278
444	0.444	42.5788	10000	2662.78	0.00262281	0.266278
445	0.445	42.5788	10000	2662.78	0.00262281	0.266278
446	0.446	42.5788	10000	2662.78	0.00262281	0.266278
447	0.447	42.5788	10000	2662.78	0.00262281	0.266278
448	0.448	42.5788	10000	2662.78	0.00262281	0.266278
449	0.449	42.5788	10000	2662.78	0.00262281	0.266278
450	0.45	42.5788	10000	2662.78	0.00262281	0.266278
451	0.451	42.5788	10000	2662.78	0.00262281	0.266278
452	0.452	42.5788	10000	2662.78	0.00262281	0.266278
453	0.453	42.5788	10000	2662.78	0.00262281	0.266278
454	0.454	42.5788	10000	2662.78	0.00262281	0.266278
455	0.455	42.5788	10000	2662.78	0.00262281	0.266278
456	0.456	42.5788	10000	2662.78	0.00262281	0.266278
457	0.457	42.5788	10000	2662.78	0.00262281	0.266278
458	0.458	42.5788	10000	2662.78	0.00262281	0.266278
459	0.459	42.5788	10000	2662.78	0.00262281	0.266278
460	0.46	42.5788	10000	2662.78	0.00262281	0.266278
461	0.461	42.5788	10000	2662.78	0.00262281	0.266278
462	0.462	42.5788	10000	2662.78	0.00262281	0.266278
463	0.463	42.5788	10000	2662.78	0.00262281	0.266278
464	0.464	42.5788	10000	2662.78	0.00262281	0.266278
465	0.465	42.5788	10000	2662.78	0.00262281	0.266278
466	0.466	42.5788	10000	2662.78	0.00262281	0.266278
467	0.467	42.5788	10000	2662.78	0.00262281	0.266278
468	0.468	42.5788	10000	2662.78	0.00262281	0.266278
469	0.469	42.5788	10000	2662.78	0.00262281	0.266278
470	0.47	42.5788	10000	2662.78	0.00262281	0.266278
471	0.471	42.5788	10000	2662.78	0.00262281	0.266278
472	0.472	42.5788	10000	2662.78	0.00262281	0.266278
473	0.473	42.5788	10000	2662.78	0.00262281	0.266278
474	0.474	42.5788	10000	2662.78	0.00262281	0.266278
475	0.475	42.5788	10000	2662.78	0.00262281	0.266278
476	0.476	42.5788	10000	2662.78	0.00262281	0.266278
477	0.477	42.5788	10000	2662.78	0.00262281	0.266278
478	0.478	42.5788	10000	2662.78	0.00262281	0.266278
479	0.479	42.5788	10000	2662.78	0.00262281	0.266278
480	0.48	42.5788	10000	2662.78	0.00262281	0.266278
481	0.481	42.5788	10000	2662.78	0.00262281	0.266278
482	0.482	42.5788	10000	2662.78	0.00262281	0.266278
483	0.483	42.5788	10000	2662.78	0.00262281	0.266278
484	0.484	42.5788	10000	2662.78	0.00262281	0.266278
485	0.485	42.5788	10000	2662.78	0.00262281	0.266278
486	0.486	42.5788	10000	2662.78	0.00262281	0.266278
487	0.487	42.5788	10000	2662.78	0.00262281	0.266278
488	0.488	42.5788	10000	2662.78	0.00262281	0.266278
489	0.489	42.5788	10000	2662.78	0.00262281	0.266278
490	0.49	42.5788	10000	2662.78	0.00262281	0.266278
491	0.491	42.5788	10000	2662.78	0.00262281	0.266278
492	0.492	42.5788	10000	2662.78	0.00262281	0.266278
493	0.493	42.5788	10000	2662.78	0.00262281	0.266278
494	0.494	42.5788	10000	2662.78	0.00262281	0.266278
495	0.495	42.5788	10000	2662.78	0.00262281	0.266278
496	0.496	42.5788	10000	2662.78	0.00262281	0.266278
497	0.497	42.5788	10000	2662.78	0.00262281	0.266278
498	0.498	42.5788	10000	2662.78	0.00262281	0.266278
499	0.499	42.5788	10000	2662.78	0.00262281	0.266278
500	0.5	42.5788	10000	2662.78	0.00262281	0.266278
501	0.501	42.5788	10000	2662.78	0.00262281	0.266278
502	0.502	42.5788	10000	2662.78	0.00262281	0.266278
503	0.503	42.5788	10000	2662.78	0.00262281	0.266278
504	0.504	42.5788	10000	2662.78	0.00262281	0.266278
505	0.505	42.5788	10000	2662.78	0.00262281	0.266278
506	0.506	42.5788	10000	2662.78	0.00262281	0.266278
507	0.507	42.5788	10000	2662.78	0.00262281	0.266278
508	0.508	42.5788	10000	2662.78	0.00262281	0.266278
509	0.509	42.5788	10000	2662.78	0.00262281	0.266278
510	0.51	42.5788	10000	2662.78	0.00262281	0.266278
511	0.511	42.5788	10000	2662.78	0.00262281	0.266278
512	0.512	42.5788	10000	2662.78	0.00262281	0.266278
513	0.513	42.5788	10000	2662.78	0.00262281	0.266278
514	0.514	42.5788	10000	2662.78	0.00262281	0.266278
515	0.515	42.5788	10000	2662.78	0.00262281	0.266278
516	0.516	42.5788	10000	2662.78	0.00262281	0.266278
517	0.517	42.5788	10000	2662.78	0.00262281	0.266278
518	0.518	42.5788	10000	2662.78	0.00262281	0.266278
519	0.519	42.5788	10000	2662.78	0.00262281	0.266278
520	0.52	42.5788	10000	2662.78	0.00262281	0.266278
521	0.521	42.5788	10000	2662.78	0.00262281	0.266278
522	0.522	42.5788	10000	2662.78	0.00262281	0.266278
523	0.523	42.5788	10000	2662.78	0.00262281	0.266278
524	0.524	42.5788	10000	2662.78	0.00262281	0.266278
525	0.525	42.5788	10000	2662.78	0.00262281	0.266278
526	0.526	42.5788	10000	2662.78	0.00262281	0.266278
527	0.527	42.5788	10000	2662.78	0.00262281	0.266278
528	0.528	42.5788	10000	2662.78	0.00262281	0.266278
529	0.529	42.5788	10000	2662.78	0.00262281	0.266278
530	0.53	42.5788	10000	2662.78	0.00262281	0.266278
531	0.531	42.5788	10000	2662.78	0.00262281	0.266278
532	0.532	42.5788	10000	2662.78	0.00262281	0.266278
533	0.533	42.5788	10000	2662.78	0.00262281	0.266278
534	0.534	42.5788	10000	2662.78	0.00262281	0.266278
535	0.535	42.5788	10000	2662.78	0.00262281	0.266278
536	0.536	42.5788	10000	2662.78	0.00262281	0.266278
537	0.537	42.5788	10000	2662.78	0.00262281	0.266278
538	0.538	42.5788	10000	2662.78	0.00262281	0.266278
539	0.539	42.5788	10000	2662.78	0.00262281	0.266278
540	0.54	42.5788	10000	2662.78	0.00262281	0.266278
541	0.541	42.5788	10000	2662.78	0.00262281	0.266278
542	0.542	42.5788	10000	2662.78	0.00262281	0.266278
543	0.543	42.5788	10000	2662.78	0.00262281	0.266278
544	0.544	42.5788	10000	2662.78	0.00262281	0.266278
545	0.545	42.5788	10000	2662.78	0.00262281	0.266278
546	0.546	42.5788	10000	2662.78	0.00262281	0.266278
547	0.547	42.5788	10000	2662.78	0.00262281	0.266278
548	0.548	42.5788	10000	2662.78	0.00262281	0.266278
549	0.549	42.5788	10000	2662.78	0.00262281	0.266278
550	0.55	42.5788	10000	2662.78	0.00262281	0.266278
551	0.551	42.5788	10000	2662.78	0.00262281	0.266278
552	0.552	42.5788	10000	2662.78	0.00262281	0.266278
553	0.553	42.5788	10000	2662.78	0.00262281	0.266278
554	0.554	42.5788	10000	2662.78	0.00262281	0.266278
555	0.555	42.5788	10000	2662.78	0.00262281	0.266278
556	0.556	42.5788	10000	2662.78	0.00262281	0.266278
557	0.557	42.5788	10000	2662.78	0.00262281	0.266278
558	0.558	42.5788	10000	2662.78	0.00262281	0.266278
559	0.559	42.5788	10000	2662.78	0.00262281	0.266278
560	0.56	42.5788	10000	2662.78	0.00262281	0.266278
561	0.561	42.5788	10000	2662.78	0.00262281	0.266278
562	0.562	42.5788	10000	2662.78	0.00262281	0.266278
563	0.563	42.5788	10000	2662.78	0.00262281	0.266278
564	0.564	42.5788	10000	2662.78	0.00262281	0.266278
565	0.565	42.5788	10000	2662.78	0.00262281	0.266278
566	0.566	42.5788	10000	2662.78	0.00262281	0.266278
567	0.567	42.5788	10000	2662.78	0.00262281	0.266278
568	0.568	42.5788	10000	2662.78	0.00262281	0.266278
569	0.569	42.5788	10000	2662.78	0.00262281	0.266278
570	0.57	42.5788	10000	2662.78	0.00262281	0.266278
571	0.571	42.5788	10000	2662.78	0.00262281	0.266278
572	0.572	42.5788	10000	2662.78	0.00262281	0.266278
573	0.573	42.5788	10000	2662.78	0.00262281	0.266278
574	0.574	42.5788	10000	2662.78	0.00262281	0.266278
575	0.575	42.5788	10000	2662.78	0.00262281	0.266278
576	0.576	42.5788	10000	2662.78	0.00262281	0.266278
577	0.577	42.5788	10000	2662.78	0.00262281	0.266278
578	0.578	42.5788	10000	2662.78	0.00262281	0.266278
579	0.579	42.5788	10000	2662.78	0.00262281	0.266278
580	0.58	42.5788	10000	2662.78	0.00262281	0.266278
581	0.581	42.5788	10000	2662.78	0.00262281	0.266278
582	0.582	42.5788	10000	2662.78	0.00262281	0.266278
583	0.583	42.5788	10000	2662.78	0.00262281	0.266278
584	0.584	42.5788	10000	2662.78	0.00262281	0.266278
585	0.585	42.5788	10000	2662.78	0.00262281	0.266278
586	0.586	42.5788	10000	2662.78	0.00262281	0.266278
587	0.587	42.5788	10000	2662.78	0.00262281	0.266278
588	0.588	42.5788	10000	2662.78	0.00262281	0.266278
589	0.589	42.5788	10000	2662.78	0.00262281	0.266278
590	0.59	42.5788	10000	2662.78	0.00262281	0.266278
591	0.591	42.5788	10000	2662.78	0.00262281	0.266278
592	0.592	42.5788	10000	2662.78	0.00262281	0.266278
593	0.593	42.5788	10000	2662.78	0.00262281	0.266278
594	0.594	42.5788	10000	2662.78	0.00262281	0.266278
595	0.595	42.5788	10000	2662.78	0.00262281	0.266278
596	0.596	42.5788	10000	2662.78	0.00262281	0.266278
597	0.597	42.5788	10000	2662.78	0.00262281	0.266278
598	0.598	42.5788	10000	2662.78	0.00262281	0.266278
599	0.599	42.5788	10000	2662.78	0.00262281	0.266278
600	0.6	42.5788	10000	2662.78	0.00262281	0.266278
601	0.601	42.5788	10000	2662.78	0.00262281	0.266278
602	0.602	42.5788	10000	2662.78	0.00262281	0.266278
603	0.603	42.5788	10000	2662.78	0.00262281	0.266278
604	0.604	42.5788	10000	2662.78	0.00262281	0.266278
605	0.605	42.5788	10000	2662.78	0.00262281	0.266278
606	0.606	42.5788	10000	2662.78	0.00262281	0.266278
607	0.607	42.5788	10000	2662.78	0.00262281	0.266278
608	0.608	42.5788	10000	2662.78	0.00262281	0.266278
609	0.609	42.5788	10000	2662.78	0.00262281	0.266278
610	0.61	42.5788	10000	2662.78	0.00262281	0.266278
611	0.611	42.5788	10000	2662.78	0.00262281	0.266278
612	0.612	42.5788	10000	2662.78	0.00262281	0.266278
613	0.613	42.5788	10000	2662.78	0.00262281	0.266278
614	0.614	42.5788	10000	2662.78	0.00262281	0.266278
615	0.615	42.5788	10000	2662.78	0.00262281	0.266278
616	0.616	42.5788	10000	2662.78	0.00262281	0.266278
617	0.617	42.5788	10000	2662.78	0.00262281	0.266278
618	0.618	42.5788	10000	2662.78	0.00262281	0.266278
619	0.619	42.5788	10000	2662.78	0.00262281	0.266278
620	0.62	42.5788	10000	2662.78	0.00262281	0.266278
621	0.621	42.5788	10000	2662.78	0.00262281	0.266278
622	0.622	42.5788	10000	2662.78	0.00262281	0.266278
623	0.623	42.5788	10000	2662.78	0.00262281	0.266278
624	0.624	42.5788	10000	2662.78	0.00262281	0.266278
625	0.625	42.5788	10000	2662.78	0.00262281	0.266278
626	0.626	42.5788	10000	2662.78	0.00262281	0.266278
627	0.627	42.5788	10000	2662.78	0.00262281	0.266278
628	0.628	42.5788	10000	2662.78	0.00262281	0.266278
629	0.629	42.5788	10000	2662.78	0.00262281	0.266278
630	0.63	42.5788	10000	2662.78	0.00262281	0.266278
631	0.631	42.5788	10000	2662.78	0.00262281	0.266278
632	0.632	42.5788	10000	2662.78	0.00262281	0.266278
633	0.633	42.5788	10000	2662.78	0.00262281	0.266278
634	0.634	42.5788	10000	2662.78	0.00262281	0.266278
635	0.635	42.5788	10000	2662.78	0.00262281	0.266278
636	0.636	42.5788	10000	2662.78	0.00262281	0.266278
637	0.637	42.5788	10000	2662.78	0.00262281	0.266278
638	0.638	42.5788	10000	2662.78	0.00262281	0.266278
639	0.639	42.5788	10000	2662.78	0.00262281	0.266278
640	0.64	42.5788	10000	2662.78	0.00262281	0.266278
641	0.641	42.5788	10000	2662.78	0.00262281	0.266278
642	0.642	42.5788	10000	2662.78	0.00262281	0.266278
643	0.643	42.5788	10000	2662.78	0.00262281	0.266278
644	0.644	42.5788	10000	2662.78	0.00262281	0.266278
645	0.645	42.5788	10000	2662.78	0.00262281	0.266278
646	0.646	42.5788	10000	2662.78	0.00262281	0.266278
647	0.647	42.5788	10000	2662.78	0.00262281	0.266278
648	0.648	42.5788	10000	2662.78	0.00262281	0.266278
649	0.649	42.5788	10000	2662.78	0.00262281	0.266278
650	0.65	42.5788	10000	2662.78	0.00262281	0.266278
651	0.651	42.5788	10000	2662.78	0.00262281	0.266278
652	0.652	42.5788	10000	2662.78	0.00262281	0.266278
653	0.653	42.5788	10000	2662.78	0.00262281	0.266278
654	0.654	42.5788	10000	2662.78	0.00262281	0.266278
655	0.655	42.5788	10000	2662.78	0.00262281	0.266278
656	0.656	42.5788	10000	2662.78	0.00262281	0.266278
657	0.657	42.5788	10000	2662.78	0.00262281	0.266278
658	0.658	42.5788	10000	2662.78	0.00262281	0.266278
659	0.659	42.5788	10000	2662.78	0.00262281	0.266278
660	0.66	42.5788	10000	2662.78	0.00262281	0.266278
661	0.661	42.5788	10000	2662.78	0.00262281	0.266278
662	0.662	42.5788	10000	2662.78	0.00262281	0.266278
663	0.663	42.5788	10000	2662.78	0.00262281	0.266278
664	0.664	42.5788	10000	2662.78	0.00262281	0.266278
665	0.665	42.5788	10000	2662.78	0.00262281	0.266278
666	0.666	42.5788	10000	2662.78	0.00262281	0.266278
667	0.667	42.5788	10000	2662.78	0.00262281	0.266278
668	0.668	42.5788	10000	2662.78	0.00262281	0.266278
669	0.669	42.5788	10000	2662.78	0.00262281	0.266278
670	0.67	42.5788	10000	2662.78	0.00262281	0.266278
671	0.671	42.5788	10000	2662.78	0.00262281	0.266278
672	0.672	42.5788	10000	2662.78	0.00262281	0.266278
673	0.673	42.5788	10000	2662.78	0.00262281	0.266278
674	0.674	42.5788	10000	2662.78	0.00262281	0.266278
675	0.675	42.5788	10000	2662.78	0.00262281	0.266278
676	0.676	42.5788	10000	2662.78	0.00262281	0.266278
677	0.677	42.5788	10000	2662.78	0.00262281	0.266278
678	0.678	42.5788	10000	2662.78	0.00262281	0.266278
679	0.679	42.5788	10000	2662.78	0.00262281	0.266278
680	0.68	42.5788	10000	2662.78	0.00262281	0.266278
681	0.681	42.5788	10000	2662.78	0.00262281	0.266278
682	0.682	42.5788	10000	2662.78	0.00262281	0.266278
683	0.683	42.5788	10000	2662.78	0.00262281	0.266278
684	0.684	42.5788	10000	2662.78	0.00262281	0.266278
685	0.685	42.5788	10000	2662.78	0.00262281	0.266278
686	0.686	42.5788	10000	2662.78	0.00262281	0.266278
687	0.687	42.5788	10000	2662.78	0.00262281	0.266278
688	0.688	42.5788	10000	2662.78	0.00262281	0.266278
689	0.689	42.5788	10000	2662.78	0.00262281	0.266278
690	0.69	42.5788	10000	2662.78	0.00262281	0.266278
691	0.691	42.5788	10000	2662.78	0.00262281	0.266278
692	0.692	42.5788	10000	2662.78	0.00262281	0.266278
693	0.693	42.5788	10000	2662.78	0.00262281	0.266278
694	0.694	42.5788	10000	2662.78	0.00262281	0.266278
695	0.695	42.5788	10000	2662.78	0.00262281	0.266278
696	0.696	42.5788	10000	2662.78	0.00262281	0.266278
697	0.697	42.5788	10000	2662.78	0.00262281	0.266278
698	0.698	42.5788	10000	2662.78	0.00262281	0.266278
699	0.699	42.5788	10000	2662.78	0.00262281	0.266278
700	0.7	42.5788	10000	2662.78	0.00262281	0.266278
701	0.701	42.5788	10000	2662.78	0.00262281	0.266278
702	0.702	42.5788	10000	2662.78	0.00262281	0.266278
703	0.703	42.5788	10000	2662.78	0.00262281	0.266278
704	0.704	42.5788	10000	2662.78	0.00262281	0.266278
705	0.705	42.5788	10000	2662.78	0.00262281	0.266278
706	0.706	42.5788	10000	2662.78	0.00262281	0.266278
707	0.707	42.5788	10000	2662.78	0.00262281	0.266278
708	0.708	42.5788	10000	2662.78	0.00262281	0.266278
709	0.709	42.5788	10000	2662.78	0.00262281	0.266278
710	0.71	42.5788	10000	2662.78	0.00262281	0.266278
711	0.711	42.5788	10000	2662.78	0.00262281	0.266278
712	0.712	42.5788	10000	2662.78	0.00262281	0.266278
713	0.713	42.5788	10000	2662.78	0.00262281	0.266278
714	0.714	42.5788	10000	2662.78	0.00262281	0.266278
715	0.715	42.5788	10000	2662.78	0.00262281	0.266278
716	0.716	42.5788	10000	2662.78	0.00262281	0.266278
717	0.717	42.5788	10000	2662.78	0.00262281	0.266278
718	0.718	42.5788	10000	2662.78	0.00262281	0.266278
719	0.719	42.5788	10000	2662.78	0.00262281	0.266278
720	0.72	42.5788	10000	2662.78	0.00262281	0.266278
721	0.721	42.5788	10000	2662.78	0.00262281	0.266278
722	0.722	42.5788	10000	2662.78	0.00262281	0.266278
723	0.723	42.5788	10000	2662.78	0.00262281	0.266278
724	0.724	42.5788	10000	2662.78	0.00262281	0.266278
725	0.725	42.5788	10000	2662.78	0.00262281	0.266278
726	0.726	42.5788	10000	2662.78	0.00262281	0.266278
727	0.727	42.5788	10000	2662.78	0.00262281	0.266278
728	0.728	42.5788	10000	2662.78	0.00262281	0.266278
729	0.729	42.5788	10000	2662.78	0.00262281	0.266278
730	0.73	42.5788	10000	2662.78	0.00262281	0.266278
731	0.731	42.5788	10000	2662.78	0.00262281	0.266278
732	0.732	42.5788	10000	2662.78	0.00262281	0.266278
733	0.733	42.5788	10000	2662.78	0.00262281	0.266278
734	0.734	42.5788	10000	2662.78	0.00262281	0.266278
735	0.735	42.5788	10000	2662.78	0.00262281	0.266278
736	0.736	42.5788	10000	2662.78	0.00262281	0.266278
737	0.737	42.5788	10000	2662.78	0.00262281	0.266278
738	0.738	42.5788	10000	2662.78	0.00262281	0.266278
739	0.739	42.5788	10000	2662.78	0.00262281	0.266278
740	0.74	42.5788	10000	2662.78	0.00262281	0.266278
741	0.741	42.5788	10000	2662.78	0.00262281	0.266278
742	0.742	42.5788	10000	2662.78	0.00262281	0.266278
743	0.743	42.5788	10000	2662.78	0.00262281	0.266278
744	0.744	42.5788	10000	2662.78	0.00262281	0.266278
745	0.745	42.5788	10000	2662.78	0.00262281	0.266278
746	0.746	42.5788	10000	2662.78	0.00262281	0.266278
747	0.747	42.5788	10000	2662.78	0.00262281	0.266278
748	0.748	42.5788	10000	2662.78	0.00262281	0.266278
749	0.749	42.5788	10000	2662.78	0.00262281	0.266278
750	0.75	42.5788	10000	2662.78	0.00262281	0.266278
751	0.751	42.5788	10000	2662.78	0.00262281	0.266278
752	0.752	42.5788	10000	2662.78	0.00262281	0.266278
753	0.753	42.5788	10000	2662.78	0.00262281	0.266278
754	0.754	42.5788	10000	2662.78	0.00262281	0.266278
755	0.755	42.5788	10000	2662.78	0.00262281	0.266278
756	0.756	42.5788	10000	2662.78	0.00262281	0.266278
757	0.757	42.5788	10000	2662.78	0.00262281	0.266278
758	0.758	42.5788	10000	2662.78	0.00262281	0.266278
759	0.759	42.5788	10000	2662.78	0.00262281	0.266278
760	0.76	42.5788	10000	2662.78	0.00262281	0.266278
761	0.761	42.5788	10000	2662.78	0.00262281	0.266278
762	0.762	42.5788	10000	2662.78	0.00262281	0.266278
763	0.763	42.5788	10000	2662.78	0.00262281	0.266278
764	0.764	42.5788	10000	2662.78	0.00262281	0.266278
765	0.765	42.5788	10000	2662.78	0.00262281	0.266278
766	0.766	42.5788	10000	2662.78	0.00262281	0.266278
767	0.767	42.5788	10000	2662.78	0.00262281	0.266278
768	0.768	42.5788	10000	2662.78	0.00262281	0.266278
769	0.769	42.5788	10000	2662.78	0.00262281	0.266278
770	0.77	42.5788	10000	2662.78	0.00262281	0.266278
771	0.771	42.5788	10000	2662.78	0.00262281	0.266278
772	0.772	42.5788	10000	2662.78	0.00262281	0.266278
773	0.773	42.5788	10000	2662.78	0.00262281	0.266278
774	0.774	42.5788	10000	2662.78	0.00262281	0.266278
775	0.775	42.5788	10000	2662.78	0.00262281	0.266278
776	0.776	42.5788	10000	2662.78	0.00262281	0.266278
777	0.777	42.5788	10000	2662.78	0.00262281	0.266278
778	0.778	42.5788	10000	2662.78	0.00262281	0.266278
779	0.779	42.5788	10000	2662.78	0.00262281	0.266278
780	0.78	42.5788	10000	2662.78	0.00262281	0.266278
781	0.781	42.5788	10000	2662.78	0.00262281	0.266278
782	0.782	42.5788	10000	2662.78	0.00262281	0.266278
783	0.783	42.5788	10000	2662.78	0.00262281	0.266278
784	0.784	42.5788	10000	2662.78	0.00262281	0.266278
785	0.785	42.5788	10000	2662.78	0.00262281	0.266278
786	0.786	42.5788	10000	2662.78	0.00262281	0.266278
787	0.787	42.5788	10000	2662.78	0.00262281	0.266278
788	0.788	42.5788	10000	2662.78	0.00262281	0.266278
789	0.789	42.5788	10000	2662.78	0.00262281	0.266278
790	0.79	42.5788	10000	2662.78	0.00262281	0.266278
791	0.791	42.5788	10000	2662.78	0.00262281	0.266278
792	0.792	42.5788	10000	2662.78	0.00262281	0.266278
793	0.793	42.5788	10000	2662.78	0.00262281	0.266278
794	0.794	42.5788	10000	2662.78	0.00262281	0.266278
795	0.795	42.5788	10000	2662.78	0.00262281	0.266278
796	0.796	42.5788	10000	2662.78	0.00262281	0.266278
797	0.797	42.5788	10000	2662.78	0.00262281	0.266278
798	0.798	42.5788	10000	2662.78	0.00262281	0.266278
799	0.799	42.5788	10000	2662.78	0.00262281	0.266278
800	0.8	42.5788	10000	2662.78	0.00262281	0.266278
801	0.801	42.5788	10000	2662.78	0.00262281	0.266278
802	0.802	42.5788	10000	2662.78	0.00262281	0.266278
803	0.803	42.5788	10000	2662.78	0.00262281	0.266278
804	0.804	42.5788	10000	2662.78	0.00262281	0.266278
805	0.805	42.5788	10000	2662.78	0.00262281	0.266278
806	0.806	42.5788	10000	2662.78	0.00262281	0.266278
807	0.807	42.5788	10000	2662.78	0.00262281	0.266278
808	0.808	42.5788	10000	2662.78	0.00262281	0.266278
809	0.809	42.5788	10000	2662.78	0.00262281	0.266278
810	0.81	42.5788	10000	2662.78	0.00262281	0.266278
811	0.811	42.5788	10000	2662.78	0.00262281	0.266278
812	0.812	42.5788	10000	2662.78	0.00262281	0.266278
813	0.813	42.5788	10000	2662.78	0.00262281	0.266278
814	0.814	42.5788	10000	2662.78	0.00262281	0.266278
815	0.815	42.5788	10000	2662.78	0.00262281	0.266278
816	0.816	42.5788	10000	2662.78	0.00262281	0.266278
817	0.817	42.5788	10000	2662.78	0.00262281	0.266278
818	0.818	42.5788	10000	2662.78	0.00262281	0.266278
819	0.819	42.5788	10000	2662.78	0.00262281	0.266278
820	0.82	42.5788	10000	2662.78	0.00262281	0.266278
821	0.821	42.5788	10000	2662.78	0.00262281	0.266278
822	0.822	42.5788	10000	2662.78	0.00262281	0.266278
823	0.823	42.5788	10000	2662.78	0.00262281	0.266278
824	0.824	42.5788	10000	2662.78	0.00262281	0.266278
825	0.825	42.5788	10000	2662.78	0.00262281	0.266278
826	0.826	42.5788	10000	2662.78	0.00262281	0.266278
827	0.827	42.5788	10000	2662.78	0.00262281	0.266278
828	0.828	42.5788	10000	2662.78	0.00262281	0.266278
829	0.829	42.5788	10000	2662.78	0.00262281	0.266278
830	0.83	42.5788	10000	2662.78	0.00262281	0.266278
831	0.831	42.5788	10000	2662.78	0.00262281	0.266278
832	0.832	42.5788	10000	2662.78	0.00262281	0.266278
833	0.833	42.5788	10000	2662.78	0.00262281	0.266278
834	0.834	42.5788	10000	2662.78	0.00262281	0.266278
835	0.835	42.5788	10000	2662.78	0.00262281	0.266278
836	0.836	42.5788	10000	2662.78	0.00262281	0.266278
837	0.837	42.5788	10000	2662.78	0.00262281	0.266278
838	0.838	42.5788	10000	2662.78	0.00262281	0.266278
839	0.839	42.5788	10000	2662.78	0.00262281	0.266278
840	0.84	42.5788	10000	2662.78	0.00262281	0.266278
841	0.841	42.5788	10000	2662.78	0.00262281	0.266278
842	0.842	42.5788	10000	2662.78	0.00262281	0.266278
843	0.843	42.5788	10000	2662.78	0.00262281	0.266278
844	0.844	42.5788	10000	2662.78	0.00262281	0.266278
845	0.845	42.5788	10000	2662.78	0.00262281	0.266278
846	0.846	42.5788	10000	2662.78	0.00262281	0.266278
847	0.847	42.5788	10000	2662.78	0.00262281	0.266278
848	0.848	42.5788	10000	2662.78	0.00262281	0.266278
849	0.849	42.5788	10000	2662.78	0.00262281	0.266278
850	0.85	42.5788	10000	2662.78	0.00262281	0.266278
851	0.851	42.5788	10000	2662.78	0.00262281	0.266278
852	0.852	42.5788	10000	2662.78	0.00262281	0.266278
853	0.853	42.5788	10000	2662.78	0.00262281	0.266278
854	0.854	42.5788	10000	2662.78	0.00262281	0.266278
855	0.855	42.5788	10000	2662.78	0.00262281	0.266278
856	0.856	42.5788	10000	2662.78	0.00262281	0.266278
857	0.857	42.5788	10000	2662.78	0.00262281	0.266278
858	0.858	42.5788	10000	2662.78	0.00262281	0.266278
859	0.859	42.5788	10000	2662.78	0.00262281	0.266278
860	0.86	42.5788	10000	2662.78	0.00262281	0.266278
861	0.861	42.5788	10000	2662.78	0.00262281	0.266278
862	0.862	42.5788	10000	2662.78	0.00262281	0.266278
863	0.863	42.5788	10000	2662.78	0.00262281	0.266278
864	0.864	42.5788	10000	2662.78	0.00262281	0.266278
865	0.865	42.5788	10000	2662.78	0.00262281	0.266278
866	0.866	42.5788	10000	2662.78	0.00262281	0.266278
867	0.867	42.5788	10000	2662.78	0.00262281	0.266278
868	0.868	42.5788	10000	2662.78	0.00262281	0.266278
869	0.869	42.5788	10000	2662.78	0.00262281	0.266278
870	0.87	42.5788	10000	2662.78	0.00262281	0.266278
871	0.871	42.5788	10000	2662.78	0.00262281	0.266278
872	0.872	42.5788	10000	2662.78	0.00262281	0.266278
873	0.873	42.5788	10000	2662.78	0.00262281	0.266278
874	0.874	42.5788	10000	2662.78	0.00262281	0.266278
875	0.875	42.5788	10000	2662.78	0.00262281	0.266278
876	0.876	42.5788	10000	2662.78	0.00262281	0.266278
877	0.877	42.5788	10000	2662.78	0.00262281	0.266278
878	0.878	42.5788	10000	2662.78	0.00262281	0.266278
879	0.879	42.5788	10000	2662.78	0.00262281	0.266278
880	0.88	42.5788	10000	2662.78	0.00262281	0.266278
881	0.881	42.5788	10000	2662.78	0.00262281	0.266278
882	0.882	42.5788	10000	2662.78	0.00262281	0.266278
883	0.883	42.5788	10000	2662.78	0.00262281	0.266278
884	0.884	42.5788	10000	2662.78	0.00262281	0.266278
885	0.885	42.5788	10000	2662.78	0.00262281	0.266278
886	0.886	42.5788	10000	2662.78	0.00262281	0.266278
887	0.887	42.5788	10000	2662.78	0.00262281	0.266278
888	0.888	42.5788	10000	2662.78	0.00262281	0.266278
889	0.889	42.5788	10000	2662.78	0.00262281	0.266278
890	0.89	42.5788	10000	2662.78	0.00262281	0.266278
891	0.891	42.5788	10000	2662.78	0.00262281	0.266278
892	0.892	42.5788	10000	2662.78	0.00262281	0.266278
893	0.893	42.5788	10000	2662.78	0.00262281	0.266278
894	0.894	42.5788	10000	2662.78	0.00262281	0.266278
895	0.895	42.5788	10000	2662.78	0.00262281	0.266278
896	0.896	42.5788	10000	2662.78	0.00262281	0.266278
897	0.897	42.5788	10000	2662.78	0.00262281	0.266278
898	0.898	42.5788	10000	2662.78	0.00262281	0.266278
899	0.899	42.5788	10000	2662.78	0.00262281	0.266278
900	0.9	42.5788	10000	2662.78	0.00262281	0.266278
901	0.901	42.5788	10000	2662.78	0.00262281	0.266278
902	0.902	42.5788	10000	2662.78	0.00262281	0.266278
903	0.903	42.5788	10000	2662.78	0.00262281	0.266278
904	0.904	42.5788	10000	2662.78	0.00262281	0.266278
905	0.905	42.5788	10000	2662.78	0.00262281	0.266278
906	0.906	42.5788	10000	2662.78	0.00262281	0.266278
907	0.907	42.5788	10000	2662.78	0.00262281	0.266278
908	0.908	42.5788	10000	2662.78	0.00262281	0.266278
909	0.909	42.5788	10000	2662.78	0.00262281	0.266278
910	0.91	42.5788	10000	2662.78	0.00262281	0.266278
911	0.911	42.5788	10000	2662.78	0.00262281	0.266278
912	0.912	42.5788	10000	2662.78	0.00262281	0.266278
913	0.913	42.5788	10000	2662.78	0.00262281	0.266278
914	0.914	42.5788	10000	2662.78	0.00262281	0.266278
915	0.915	42.5788	10000	2662.78	0.00262281	0.266278
916	0.916	42.5788	10000	2662.78	0.00262281	0.266278
917	0.917	42.5788	10000	2662.78	0.00262281	0.266278
918	0.918	42.5788	10000	2662.78	0.00262281	0.266278
919	0.919	42.5788	10000	2662.78	0.00262281	0.266278
920	0.92	42.5788	10000	2662.78	0.00262281	0.266278
921	0.921	42.5788	10000	2662.78	0.00262281	0.266278
922	0.922	42.5788	10000	2662.78	0.00262281	0.266278
923	0.923	42.5788	10000	2662.78	0.00262281	0.266278
924	0.924	42.5788	10000	2662.78	0.00262281	0.266278
925	0.925	42.5788	10000	2662.78	0.00262281	0.266278
926	0.926	42.5788	10000	2662.78	0.00262281	0.266278
927	0.927	42.5788	10000	2662.78	0.00262281	0.266278
928	0.928	42.5788	10000	2662.78	0.00262281	0.266278
929	0.929	42.5788	10000	2662.78	0.00262281	0.266278
930	0.93	42.5788	10000	2662.78	0.00262281	0.266278
931	0.931	42.5788	10000	2662.78	0.00262281	0.266278
932	0.932	42.5788	10000	2662.78	0.00262281	0.266278
933	0.933	42.5788	10000	2662.78	0.00262281	0.266278
934	0.934	42.5788	10000	2662.78	0.00262281	0.266278
935	0.935	42.5788	10000	2662.78	0.00262281	0.266278
936	0.936	42.5788	10000	2662.78	0.00262281	0.266278
937	0.937	42.5788	10000	2662.78	0.00262281	0.266278
938	0.938	42.5788	10000	2662.78	0.00262281	0.266278
939	0.939	42.5788	10000	2662.78	0.00262281	0.266278
940	0.94	42.5788	10000	2662.78	0.00262281	0.266278
941	0.941	42.5788	10000	2662.78	0.00262281	0.266278
942	0.942	42.5788	10000	2662.78	0.00262281	0.266278
943	0.943	42.5788	10000	2662.78	0.00262281	0.266278
944	0.944	42.5788	10000	2662.78	0.00262281	0.266278
945	0.945	42.5788	10000	2662.78	0.00262281	0.266278
946	0.946	42.5788	10000	2662.78	0.00262281	0.266278
947	0.947	42.5788	10000	2662.78	0.00262281	0.266278
948	0.948	42.5788	10000	2662.78	0.00262281	0.266278
949	0.949	42.5788	10000	2662.78	0.00262281	0.266278
950	0.95	42.5788	10000	2662.78	0.00262281	0.266278
951	0.951	42.5788	10000	2662.78	0.00262281	0.266278
952	0.952	42.5788	10000	2662.78	0.00262281	0.266278
953	0.953	42.5788	10000	2662.78	0.00262281	0.266278
954	0.954	42.5788	10000	2662.78	0.00262281	0.266278
955	0.955	42.5788	10000	2662.78	0.00262281	0.266278
956	0.956	42.5788	10000	2662.78	0.00262281	0.266278
957	0.957	42.5788	10000	2662.78	0.00262281	0.266278
958	0.958	42.5788	10000	2662.78	0.00262281	0.266278
959	0.959	42.5788	10000	2662.78	0.00262281	0.266278
960	0.96	42.5788	10000	2662.78	0.00262281	0.266278
961	0.961	42.5788	10000	2662.78	0.00262281	0.266278
962	0.962	42.5788	10000	2662.78	0.00262281	0.266278
963	0.963	42.5788	10000	2662.78	0.00262281	0.266278
964	0.964	42.5788	10000	2662.78	0.00262281	0.266278
965	0.965	42.5788	10000	2662.78	0.00262281	0.266278
966	0.966	42.5788	10000	2662.78	0.00262281	0.266278
967	0.967	42.5788	10000	2662.78	0.00262281	0.266278
968	0.968	42.5788	10000	2662.78	0.00262281	0.266278
969	0.969	42.5788	10000	2662.78	0.00262281	0.266278
970	0.97	42.5788	10000	2662.78	0.00262281	0.266278
971	0.971	42.5788	10000	2662.78	0.00262281	0.266278
972	0.972	42.5788	10000	2662.78	0.00262281	0.266278
973	0.973	42.5788	10000	2662.78	0.00262281	0.266278
974	0.974	42.5788	10000	2662.78	0.00262281	0.266278
975	0.975	42.5788	10000	2662.78	0.00262281	0.266278
976	0.976	42.5788	10000	2662.78	0.00262281	0.266278
977	0.977	42.5788	10000	2662.78	0.00262281	0.266278
978	0.978	42.5788	10000	2662.78	0.00262281	0.266278
979	0.979	42.5788	10000	2662.78	0.00262281	0.266278
980	0.98	42.5788	10000	2662.78	0.00262281	0.266278
981	0.981	42.5788	10000	2662.78	0.00262281	0.266278
982	0.982	42.5788	10000	2662.78	0.00262281	0.266278
983	0.983	42.5788	10000	2662.78	0.00262281	0.266278
984	0.984	42.5788	10000	2662.78	0.00262281	0.266278
985	0.985	42.5788	10000	2662.78	0.00262281	0.266278
986	0.986	42.5788	10000	2662.78	0.00262281	0.266278
987	0.987	42.5788	10000	2662.78	0.00262281	0.266278
988	0.988	42.5788	10000	2662.78	0.00262281	0.266278
989	0.989	42.5788	10000	2662.78	0.00262281	0.266278
990	0.99	42.5788	10000	2662.78	0.00262281	0.266278
991	0.991	42.5788	10000	2662.78	0.00262281	0.266278
992	0.992	42.5788	10000	2662.78	0.00262281	0.266278
993	0.993	42.5788	10000	2662.78	0.00262281	0.266278
994	0.994	42.5788	10000	2662.78	0.00262281	0.266278
995	0.995	42.5788	10000	2662.78	0.00262281	0.266278
996	0.996	42.5788	10000	2662.78	0.00262281	0.266278
997	0.997	42.5788	10000	2662.78	0.00262281	0.266278
998	0.998	42.5788	10000	2662.78	0.00262281	0.266278
999	0.999	42.5788	10000	2662.78	0.00262281	0.266278
1000	1	42.5788	10000	2662.78	0.00262281	0.266278
1001	1.001	42.5788	10000	2662.78	0.00262281	0.266278
1002	1.002	42.5788	10000	2662.78	0.00262281	0.266278
1003	1.003	42.5788	10000	2662.78	0.00262281	0.266278
1004	1.004	42.5788	10000	2662.78	0.00262281	0.266278
1005	1.005	42.5788	10000	2662.78	0.00262281	0.266278
1006	1.006	42.5788	10000	2662.78	0.00262281	0.266278
1007	1.007	42.5788	10000	2662.78	0.00262281	0.266278
1008	1.008	42.5788	10000	2662.78	0.00262281	0.266278
1009	1.009	42.5788	10000	2662.78	0.00262281	0.266278
1010	1.01	42.5788	10000	2662.78	0.00262281	0.266278
1011	1.011	42.5788	10000	2662.78	0.00262281	0.266278
1012	1.012	42.5788	10000	2662.78	0.00262281	0.266278
1013	1.013	42.5788	10000	2662.78	0.00262281	0.266278
1014	1.014	42.5788	10000	2662.78	0.00262281	0.266278
1015	1.015	42.5788	10000	2662.78	0.00262281	0.266278
1016	1.016	42.5788	10000	2662.78	0.00262281	0.266278
1017	1.017	42.5788	10000	2662.78	0.00262281	0.266278
1018	1.018	42.5788	10000	2662.78	0.00262281	0.266278
1019	1.019	42.5788	10000	2662.78	0.00262281	0.266278
1020	1.02	42.5788	10000	2662.78	0.00262281	0.266278
1021	1.021	42.5788	10000	2662.78	0.00262281	0.266278
1022	1.022	42.5788	10000	2662.78	0.00262281	0.266278
1023	1.023	42.5788	10000	2662.78	0.00262281	0.266278
1024	1.024	42.5788	10000	2662.78	0.00262281	0.266278
1025	1.025	42.5788	10000	2662.78	0.00262281	0.266278
1026	1.026	42.5788	10000	2662.78	0.00262281	0.266278
1027	1.027	42.5788	10000	2662.78	0.00262281	0.266278
1028	1.028	42.5788	10000	2662.78	0.00262281	0.266278
1029	1.029	42.5788	10000	2662.78	0.00262281	0.266278
1030	1.03	42.5788	10000	2662.78	0.00262281	0.266278
1031	1.031	42.5788	10000	2662.78	0.00262281	0.266278
1032	1.032	42.5788	10000	2662.78	0.00262281	0.266278
1033	1.033	42.5788	10000	2662.78	0.00262281	0.266278
1034	1.034	42.5788	10000	2662.78	0.00262281	0.266278
1035	1.035	42.5788	10000	2662.78	0.00262281	0.266278
1036	1.036	42.5788	10000	2662.78	0.00262281	0.266278
1037	1.037	42.5788	10000	2662.78	0.00262281	0.266278
1038	1.038	42.5788	10000	2662.78	0.00262281	0.266278
1039	1.039	42.5788	10000	2662.78	0.00262281	0.266278
1040	1.04	42.5788	10000	2662.78	0.00262281	0.266278
1041	1.041	42.5788	10000	2662.78	0.00262281	0.266278
1042	1.042	42.5788	10000	2662.78	0.00262281	0.266278
1043	1.043	42.5788	10000	2662.78	0.00262281	0.266278
1044	1.044	42.5788	10000	2662.78	0.00262281	0.266278
1045	1.045	42.5788	10000	2662.78	0.00262281	0.266278
1046	1.046	42.5788	10000	2662.78	0.00262281	0.266278
1047	1.047	42.5788	10000	2662.78	0.00262281	0.266278
1048	1.048	42.5788	10000	2662.78	0.00262281	0.266278
1049	1.049	42.5788	10000	2662.78	0.00262281	0.266278
1050	1.05	42.5788	10000	2662.78	0.00262281	0.266278
1051	1.051	42.5788	10000	2662.78	0.00262281	0.266278
1052	1.052	42.5788	10000	2662.78	0.00262281	0.266278
1053	1.053	42.5788	10000	2662.78	0.00262281	0.266278
1054	1.054	42.5788	10000	2662.78	0.00262281	0.266278
1055	1.055	42.5788	10000	2662.78	0.00262281	0.266278
1056	1.056	42.5788	10000	2662.78	0.00262281	0.266278
1057	1.057	42.5788	10000	2662.78	0.00262281	0.266278
1058	1.058	42.5788	10000	2662.78	0.00262281	0.266278
1059	1.059	42.5788	10000	2662.78	0.00262281	0.266278
1060	1.06	42.5788	10000	2662.78	0.00262281	0.266278
1061	1.061	42.5788	10000	2662.78	0.00262281	0.266278
1062	1.062	42.5788	10000	2662.78	0.00262281	0.266278
1063	1.063	42.5788	10000	2662.78	0.00262281	0.266278
1064	1.064	42.5788	10000	2662.78	0.00262281	0.266278
1065	1.065	42.5788	10000	2662.78	0.00262281	0.266278
1066	1.066	42.5788	10000	2662.78	0.00262281	0.266278
1067	1.067	42.5788	10000	2662.78	0.00262281	0.266278
1068	1.068	42.5788	10000	2662.78	0.00262281	0.266278
1069	1.069	42.5788	10000	2662.78	0.00262281	0.266278
1070	1.07	42.5788	10000	2662.78	0.00262281	0.266278
1071	1.071	42.5788	10000	2662.78	0.00262281	0.266278
1072	1.072	42.5788	10000	2662.78	0.00262281	0.266278
1073	1.073	42.5788	10000	2662.78	0.00262281	0.266278
1074	1.074	42.5788	10000	2662.78	0.00262281	0.266278
1075	1.075	42.5788	10000	2662.78	0.00262281	0.266278
1076	1.076	42.5788	10000	2662.78	0.00262281	0.266278
1077	1.077	42.5788	10000	2662.78	0.00262281	0.266278
1078	1.078	42.5788	10000	2662.78	0.00262281	0.266278
1079	1.079	42.5788	10000	2662.78	0.00262281	0.266278
1080	1.08	42.5788	10000	2662.78	0.00262281	0.266278
1081	1.081	42.5788	10000	2662.78	0.00262281	0.266278
1082	1.082	42.5788	10000	2662.78	0.00262281	0.266278
1083	1.083	42.5788	10000	2662.78	0.00262281	0.266278
1084	1.084	42.5788	10000	2662.78	0.00262281	0.266278
1085	1.085	42.5788	10000	2662.78	0.00262281	0.266278
1086	1.086	42.5788	10000	2662.78	0.00262281	0.266278
1087	1.087	42.5788	10000	2662.78	0.00262281	0.266278
1088	1.088	42.5788	10000	2662.78	0.00262281	0.266278
1089	1.089	42.5788	10000	2662.78	0.00262281	0.266278
1090	1.09	42.5788	10000	2662.78	0.00262281	0.266278
1091	1.091	42.5788	10000	2662.78	0.00262281	0.266278
1092	1.092	42.5788	10000	2662.78	0.00262281	0.266278
1093	1.093	42.5788	10000	2662.78	0.00262281	0.266278
1094	1.094	42.5788	10000	2662.78	0.00262281	0.266278
1095	1.095	42.5788	10000	2662.78	0.00262281	0.266278
1096	1.096	42.5788	10000	2662.78	0.00262281	0.266278
1097	1.097	42.5788	10000	2662.78	0.00262281	0.266278
1098	1.098	42.5788	10000	2662.78	0.00262281	0.266278
1099	1.099	42.5788	10000	2662.78	0.00262281	0.266278
1100	1.1	42.5788	10000	2662.78	0.00262281	0.266278
1101	1.101	42.5788	10000	2662.78	0.00262281	0.266278
1102	1.102	42.5788	10000	2662.78	0.00262281	0.266278
1103	1.103	42.5788	10000	2662.78	0.00262281	0.266278
1104	1.104	42.5788	10000	2662.78	0.00262281	0.266278
1105	1.105	42.5788	10000	2662.78	0.00262281	0.266278
1106	1.106	42.5788	10000	2662.78	0.00262281	0.266278
1107	1.107	42.5788	10000	2662.78	0.00262281	0.266278
1108	1.108	42.5788	10000	2662.78	0.00262281	0.266278
1109	1.109	42.5788	10000	2662.78	0.00262281	0.266278
1110	1.11	42.5788	10000	2662.78	0.00262281	0.266278
1111	1.111	42.5788	10000	2662.78	0.00262281	0.266278
1112	1.112	42.5788	10000	2662.78	0.00262281	0.266278
1113	1.113	42.5788	10000	2662.78	0.00262281	0.266278
1114	1.114	42.5788	10000	2662.78	0.00262281	0.266278
1115	1.115	42.5788	10000	2662.78	0.00262281	0.266278
1116	1.116	42.5788	10000	2662.78	0.00262281	0.266278
1117	1.117	42.5788	10000	2662.78	0.00262281	0.266278
1118	1.118	42.5788	10000	2662.78	0.00262281	0.266278
1119	1.119	42.5788	10000	2662.78	0.00262281	0.266278
1120	1.12	42.5788	10000	2662.78	0.00262281	0.266278
1121	1.121	42.5788	10000	2662.78	0.00262281	0.266278
1122	1.122	42.5788	10000	2662.78	0.00262281	0.266278
1123	1.123	42.5788	10000	2662.78	0.00262281	0.266278
1124	1.124	42.5788	10000	2662.78	0.00262281	0.266278
1125	1.125	42.5788	10000	2662.78	0.00262281	0.266278
1126	1.126	42.5788	10000	2662.78	0.00262281	0.266278
1127	1.127	42.5788	10000	2662.78	0.00262281	0.266278
1128	1.128	42.5788	10000	2662.78	0.00262281	0.266278
1129	1.129	42.5788	10000	2662.78	0.00262281	0.266278
1130	1.13	42.5788	10000	2662.78	0.00262281	0.266278
1131	1.131	42.5788	10000	2662.78	0.00262281	0.266278
1132	1.132	42.5788	10000	2662.78	0.00262281	0.266278
1133	1.133	42.5788	10000	2662.78	0.00262281	0.266278
1134	1.134	42.5788	10000	2662.78	0.00262281	0.266278
1135	1.135	42.5788	10000	2662.78	0.00262281	0.266278
1136	1.136	42.5788	10000	2662.78	0.00262281	0.266278
1137	1.137	42.5788	10000	2662.78	0.00262281	0.266278
1138	1.138	42.5788	10000	2662.78	0.00262281	0.266278
1139	1.139	42.5788	10000	2662.78	0.00262281	0.266278
1140	1.14	42.5788	10000	2662.78	0.00262281	0.266278
1141	1.141	42.5788	10000	2662.78	0.00262281	0.266278
1142	1.142	42.5788	10000	2662.78	0.00262281	0.266278
1143	1.143	42.5788	10000	2662.78	0.00262281	0.266278
1144	1.144	42.5788	10000	2662.78	0.00262281	0.266278
1145	1.145	42.5788	10000	2662.78	0.00262281	0.266278
1146	1.146	42.5788	10000	2662.78	0.00262281	0.266278
1147	1.147	42.5788	10000	2662.78	0.00262281	0.266278
1148	1.148	42.5788	10000	2662.78	0.00262281	0.266278
1149	1.149	42.5788	10000	2662.78	0.00262281	0.266278
1150	1.15	42.5788	10000	2662.78	0.00262281	0.266278
1151	1.151	42.5788	10000	2662.78	0.00262281	0.266278
1152	1.152	42.5788	10000	2662.78	0.00262281	0.266278
1153	1.153	42.5788	10000	2662.78	0.00262281	0.266278
1154	1.154	42.5788	10000	2662.78	0.00262281	0.266278
1155	1.155	42.5788	10000	2662.78	0.00262281	0.266278
1156	1.156	42.5788	10000	2662.78	0.00262281	0.266278
1157	1.157	42.5788	10000	2662.78	0.00262281	0.266278
1158	1.158	42.5788	10000	2662.78	0.00262281	0.266278
1159	1.159	42.5788	10000	2662.78	0.00262281	0.266278
1160	1.16	42.5788	10000	2662.78	0.00262281	0.266278
1161	1.161	42.5788	10000	2662.78	0.00262281	0.266278
1162	1.162	42.5788	10000	2662.78	0.00262281	0.266278
1163	1.163	42.5788	10000	2662.78	0.00262281	0.266278
1164	1.164	42.5788	10000	2662.78	0.00262281	0.266278
1165	1.165	42.5788	10000	2662.78	0.00262281	0.266278
1166	1.166	42.5788	10000	2662.78	0.00262281	0.266278
1167	1.167	42.5788	10000	2662.78	0.00262281	0.266278
1168	1.168	42.5788	10000	2662.78	0.00262281	0.266278
1169	1.169	42.5788	10000	2662.78	0.00262281	0.266278
1170	1.17	42.5788	10000	2662.78	0.00262281	0.266278
1171	1.171	42.5788	10000	2662.78	0.00262281	0.266278
1172	1.172	42.5788	10000	2662.78	0.00262281	0.266278
1173	1.173	42.5788	10000	2662.78	0.00262281	0.266278
1174	1.174	42.5788	10000	2662.78	0.00262281	0.266278
1175	1.175	42.5788	10000	2662.78	0.00262281	0.266278
1176	1.176	42.5788	10000	2662.78	0.00262281	0.266278
1177	1.177	42.5788	10000	2662.78	0.00262281	0.266278
1178	1.178	42.5788	10000	2662.78	0.00262281	0.266278
1179	1.179	42.5788	10000	2662.78	0.00262281	0.266278
1180	1.18	42.5788	10000	2662.78	0.00262281	0.266278
1181	1.181	42.5788	10000	2662.78	0.00262281	0.266278
1182	1.182	42.5788	10000	2662.78	0.00262281	0.266278
1183	1.183	42.5788	10000	2662.78	0.00262281	0.266278
1184	1.184	42.5788	10000	2662.78	0.00262281	0.266278
1185	1.185	42.5788	10000	2662.78	0.00262281	0.266278
1186	1.186	42.5788	10000	2662.78	0.00262281	0.266278
1187	1.187	42.5788	10000	2662.78	0.00262281	0.266278
1188	1.188	42.5788	10000	2662.78	0.00262281	0.266278
1189	1.189	42.5788	10000	2662.78	0.00262281	0.266278
1190	1.19	42.5788	10000	2662.78	0.00262281	0.266278
1191	1.191	42.5788	10000	2662.78	0.00262281	0.266278
1192	1.192	42.5788	10000	2662.78	0.00262281	0.266278
1193	1.193	42.5788	10000	2662.78	0.00262281	0.266278
1194	1.194	42.5788	10000	2662.78	0.00262281	0.266278
1195	1.195	42.5788	10000	2662.78	0.00262281	0.266278
1196	1.196	42.5788	10000	2662.78	0.00262281	0.266278
1197	1.197	42.5788	10000	2662.78	0.00262281	0.266278
1198	1.198	42.5788	10000	2662.78	0.00262281	0.266278
1199	1.199	42.5788	10000	2662.78	0.00262281	0.266278
1200	1.2	42.5788	10000	2662.78	0.00262281	0.266278
1201	1.201	42.5788	10000	2662.78	0.00262281	0.266278
1202	1.202	42.5788	10000	2662.78	0.00262281	0.266278
1203	1.203	42.5788	10000	2662.78	0.00262281	0.266278
1204	1.204	42.5788	10000	2662.78	0.00262281	0.266278
1205	1.205	42.5788	10000	2662.78	0.00262281	0.266278
1206	1.206	42.5788	10000	2662.78	0.00262281	0.266278
1207	1.207	42.5788	10000	2662.78	0.00262281	0.266278
1208	1.208	42.5788	10000	2662.78	0.00262281	0.266278
1209	1.209	42.5788	10000	2662.78	0.00262281	0.266278
1210	1.21	42.5788	10000	2662.78	0.00262281	0.266278
1211	1.211	42.5788	10000	2662.78	0.00262281	0.266278
1212	1.212	42.5788	10000	2662.78	0.00262281	0.266278
1213	1.213	42.5788	10000	2662.78	0.00262281	0.266278
1214	1.214	42.5788	10000	2662.78	0.00262281	0.266278
1215	1.215	42.5788	10000	2662.78	0.00262281	0.266278
1216	1.216	42.5788	10000	2662.78	0.00262281	0.266278
1217	1.217	42.5788	10000	2662.78	0.00262281	0.266278
1218	1.218	42.5788	10000	2662.78	0.00262281	0.266278
1219	1.219	42.5788	10000	2662.78	0.00262281	0.266278
1220	1.22	42.5788	10000	2662.78	0.00262281	0.266278
1221	1.221	42.5788	10000	2662.78	0.00262281	0.266278
1222	1.222	42.5788	10000	2662.78	0.00262281	0.266278
1223	1.223	42.5788	10000	2662.78	0.00262281	0.266278
1224	1.224	42.5788	10000	2662.78	0.00262281	0.266278
1225	1.225	42.5788	10000	2662.78	0.00262281	0.266278
1226	1.226	42.5788	10000	2662.78	0.00262281	0.266278
1227	1.227	42.5788	10000	2662.78	0.00262281	0.266278
1228	1.228	42.5788	10000	2662.78	0.00262281	0.266278
1229	1.229	42.5788	10000	2662.78	0.00262281	0.266278
1230	1.23	42.5788	10000	2662.78	0.00262281	0.266278
1231	1.231	42.5788	10000	2662.78	0.00262281	0.266278
1232	1.232	42.5788	10000	2662.78	0.00262281	0.266278
1233	1.233	42.5788	10000	2662.78	0.00262281	0.266278
1234	1.234	42.5788	10000	2662.78	0.00262281	0.266278
1235	1.235	42.5788	10000	2662.78	0.00262281	0.266278
1236	1.236	42.5788	10000	2662.78	0.00262281	0.266278
1237	1.237	42.5788	10000	2662.78	0.00262281	0.266278
1238	1.238	42.5788	10000	2662.78	0.00262281	0.266278
1239	1.239	42.5788	10000	2662.78	0.00262281	0.266278
1240	1.24	42.5788	10000	2662.78	0.00262281	0.266278
1241	1.241	42.5788	10000	2662.78	0.00262281	0.266278
1242	1.242	42.5788	10000	2662.78	0.00262281	0.266278
1243	1.243	42.5788	10000	2662.78	0.00262281	0.266278
1244	1.244	42.5788	10000	2662.78	0.00262281	0.266278
1245	1.245	42.5788	10000	2662.78	0.00262281	0.266278
1246	1.246	42.5788	10000	2662.78	0.00262281	0.266278
1247	1.247	42.5788	10000	2662.78	0.00262281	0.266278
1248	1.248	42.5788	10000	2662.78	0.00262281	0.266278
1249	1.249	42.5788	10000	2662.78	0.00262281	0.266278
1250	1.25	42.5788	10000	2662.78	0.00262281	0.266278
1251	1.251	42.5788	10000	2662.78	0.00262281	0.266278
1252	1.252	42.5788	10000	2662.78	0.00262281	0.266278
1253	1.253	42.5788	10000	2662.78	0.00262281	0.266278
1254	1.254	42.5788	10000	2662.78	0.00262281	0.266278
1255	1.255	42.5788	10000	2662.78	0.00262281	0.266278
1256	1.256	42.5788	10000	2662.78	0.00262281	0.266278
1257	1.257	42.5788	10000	2662.78	0.00262281	0.266278
1258	1.258	42.5788	10000	2662.78	0.00262281	0.266278
1259	1.259	42.5788	10000	2662.78	0.00262281	0.266278
1260	1.26	42.5788	10000	2662.78	0.00262281	0.266278
1261	1.261	42.5788	10000	2662.78	0.00262281	0.266278
1262	1.262	42.5788	10000	2662.78	0.00262281	0.266278
1263	1.263	42.5788	10000	2662.78	0.00262281	0.266278
1264	1.264	42.5788	10000	2662.78	0.00262281	0.266278
1265	1.265	42.5788	10000	2662.78	0.00262281	0.266278
1266	1.266	42.5788	10000	2662.78	0.00262281	0.266278
1267	1.267	42.5788	10000	2662.78	0.00262281	0.266278
1268	1.268	42.5788	10000	2662.78	0.00262281	0.266278
1269	1.269	42.5788	10000	2662.78	0.00262281	0.266278
1270	1.27	42.5788	10000	2662.78	0.00262281	0.266278
1271	1.271	42.5788	10000	2662.78	0.00262281	0.266278
1272	1.272	42.5788	10000	2662.78	0.00262281	0.266278
1273	1.273	42.5788	10000	2662.78	0.00262281	0.266278
1274	1.274	42.5788	10000	2662.78	0.00262281	0.266278
1275	1.275	42.5788	10000	2662.78	0.00262281	0.266278
1276	1.276	42.5788	10000	2662.78	0.00262281	0.266278
1277	1.277	42.5788	10000	2662.78	0.00262281	0.266278
1278	1.278	42.5788	10000	2662.78	0.00262281	0.266278
1279	1.279	42.5788	10000	2662.78	0.00262281	0.266278
1280	1.28	42.5788	10000	2662.78	0.00262281	0.266278
1281	1.281	42.5788	10000	2662.78	0.00262281	0.266278
1282	1.282	42.5788	10000	2662.78	0.00262281	0.266278
1283	1.283	42.5788	10000	2662.78	0.00262281	0.266278
1284	1.284	42.5788	10000	2662.78	0.00262281	0.266278
1285	1.285	42.5788	10000	2662.78	0.00262281	0.266278
1286	1.286	42.5788	10000	2662.78	0.00262281	0.266278
1287	1.287	42.5788	10000	2662.78	0.00262281	0.266278
1288	1.288	42.5788	10000	2662.78	0.00262281	0.266278
1289	1.289	42.5788	10000	2662.78	0.00262281	0.266278
1290	1.29	42.5788	10000	2662.78	0.00262281	0.266278
1291	1.291	42.5788	10000	2662.78	0.00262281	0.266278
1292	1.292	42.5788	10000	2662.78	0.00262281	0.266278
1293	1.293	42.5788	10000	2662.78	0.00262281	0.266278
1294	1.294	42.5788	10000	2662.78	0.00262281	0.266278
1295	1.295	42.5788	10000	2662.78	0.00262281	0.266278
1296	1.296	42.5788	10000	2662.78	0.00262281	0.266278
1297	1.297	42.5788	10000	2662.78	0.00262281	0.266278
1298	1.298	42.5788	10000	2662.78	0.00262281	0.266278
1299	1.299	42.5788	10000	2662.78	0.00262281	0.266278
1300	1.3	42.5788	10000	2662.78	0.00262281	0.266278
1301	1.301	42.5788	10000	2662.78	0.00262281	0.266278
1302	1.302	42.5788	10000	2662.78	0.00262281	0.266278
1303	1.303	42.5788	10000	2662.78	0.00262281	0.266278
1304	1.304	42.5788	10000	2662.78	0.00262281	0.266278
1305	1.305	42.5788	10000	2662.78	0.00262281	0.266278
1306	1.306	42.5788	10000	2662.78	0.00262281	0.266278
1307	1.307	42.5788	10000	2662.78	0.00262281	0.266278
1308	1.308	42.5788	10000	2662.78	0.00262281	0.266278
1309	1.309	42.5788	10000	2662.78	0.00262281	0.266278
1310	1.31	42.5788	10000	2662.78	0.00262281	0.266278
1311	1.311	42.5788	10000	2662.78	0.00262281	0.266278
1312	1.312	42.5788	10000	2662.78	0.00262281	0.266278
1313	1.313	42.5788	10000	2662.78	0.00262281	0.266278
1314	1.314	42.5788	10000	2662.78	0.00262281	0.266278
1315	1.315	42.5788	10000	2662.78	0.00262281	0.266278
1316	1.316	42.5788	10000	2662.78	0.00262281	0.266278
1317	1.317	42.5788	10000	2662.78	0.00262281	0.266278
1318	1.318	42.5788	10000	2662.78	0.00262281	0.266278
1319	1.319	42.5788	10000	2662.78	0.00262281	0.266278
1320	1.32	42.5788	10000	2662.78	0.00262281	0.266278
1321	1.321	42.5788	10000	2662.78	0.00262281	0.266278
1322	1.322	42.5788	10000	2662.78	0.00262281	0.266278
1323	1.323	42.5788	10000	2662.78	0.00262281	0.266278
1324	1.324	42.5788	10000	2662.78	0.00262281	0.266278
1325	1.325	42.5788	10000	2662.78	0.00262281	0.266278
1326	1.326	42.5788	10000	2662.78	0.00262281	0.266278
1327	1.327	42.5788	10000	2662.78	0.00262281	0.266278
1328	1.328	42.5788	10000	2662.78	0.00262281	0.266278
1329	1.329	42.5788	10000	2662.78	0.00262281	0.266278
1330	1.33	42.5788	10000	2662.78	0.00262281	0.266278
1331	1.331	42.5788	10000	2662.78	0.00262281	0.266278
1332	1.332	42.5788	10000	2662.78	0.00262281	0.266278
1333	1.333	42.5788	10000	2662.78	0.00262281	0.266278
1334	1.334	42.5788	10000	2662.78	0.00262281	0.266278
1335	1.335	42.5788	10000	2662.78	0.00262281	0.266278
1336	1.336	42.5788	10000	2662.78	0.00262281	0.266278
1337	1.337	42.5788	10000	2662.78	0.00262281	0.266278
1338	1.338	42.5788	10000	2662.78	0.00262281	0.266278
1339	1.339	42.5788	10000	2662.78	0.00262281	0.266278
1340	1.34	42.5788	10000	2662.78	0.00262281	0.266278
1341	1.341	42.5788	10000	2662.78	0.00262281	0.266278
1342	1.342	42.5788	10000	2662.78	0.00262281	0.266278
1343	1.343	42.5788	10000	2662.78	0.00262281	0.266278
1344	1.344	42.5788	10000	2662.78	0.00262281	0.266278
1345	1.345	42.5788	10000	2662.78	0.00262281	0.266278
1346	1.346	42.5788	10000	2662.78	0.00262281	0.266278
1347	1.347	42.5788	10000	2662.78	0.00262281	0.266278
1348	1.348	42.5788	10000	2662.78	0.00262281	0.266278
1349	1.349	42.5788	10000	2662.78	0.00262281	0.266278
1350	1.35	42.5788	10000	2662.78	0.00262281	0.266278
1351	1.351	42.5788	10000	2662.78	0.00262281	0.266278
1352	1.352	42.5788	10000	2662.78	0.00262281	0.266278
1353	1.353	42.5788	10000	2662.78	0.00262281	0.266278
1354	1.354	42.5788	10000	2662.78	0.00262281	0.266278
1355	1.355	42.5788	10000	2662.78	0.00262281	0.266278
1356	1.356	42.5788	10000	2662.78	0.00262281	0.266278
1357	1.357	42.5788	10000	2662.78	0.00262281	0.266278
1358	1.358	42.5788	10000	2662.78	0.00262281	0.266278
1359	1.359	42.5788	10000	2662.78	0.00262281	0.266278
1360	1.36	42.5788	10000	2662.78	0.00262281	0.266278
1361	1.361	42.5788	10000	2662.78	0.00262281	0.266278
1362	1.362	42.5788	10000	2662.78	0.00262281	0.266278
1363	1.363	42.5788	10000	2662.78	0.00262281	0.266278
1364	1.364	42.5788	10000	2662.78	0.00262281	0.266278
1365	1.365	42.5788	10000	2662.78	0.00262281	0.266278
1366	1.366	42.5788	10000	2662.78	0.00262281	0.266278
1367	1.367	42.5788	10000	2662.78	0.00262281	0.266278
1368	1.368	42.5788	10000	2662.78	0.00262281	0.266278
1369	1.369	42.5788	10000	2662.78	0.00262281	0.266278
1370	1.37	42.5788	10000	2662.78	0.00262281	0.266278
1371	1.371	42.5788	10000	2662.78	0.00262281	0.266278
1372	1.372	42.5788	10000	2662.78	0.00262281	0.266278
1373	1.373	42.5788	10000	2662.78	0.00262281	0.266278
1374	1.374	42.5788	10000	2662.78	0.00262281	0.266278
1375	1.375	42.5788	10000	2662.78	0.00262281	0.266278
1376	1.376	42.5788	10000	2662.78	0.00262281	0.266278
1377	1.377	42.5788	10000	2662.78	0.00262281	0.266278
1378	1.378	42.5788	10000	2662.78	0.00262281	0.266278
1379	1.379	42.5788	10000	2662.78	0.00262281	0.266278
1380	1.38	42.5788	10000	2662.78	0.00262281	0.266278
1381	1.381	42.5788	10000	2662.78	0.00262281	0.266278
1382	1.382	42.5788	10000	2662.78	0.00262281	0.266278
1383	1.383	42.5788	10000	2662.78	0.00262281	0.266278
1384	1.384	42.5788	10000	2662.78	0.00262281	0.266278
1385	1.385	42.5788	10000	2662.78	0.00262281	0.266278
1386	1.386	42.5788	10000	2662.78	0.00262281	0.266278
1387	1.387	42.5788	10000	2662.78	0.00262281	0.266278
1388	1.388	42.5788	10000	2662.78	0.00262281	0.266278
1389	1.389	42.5788	10000	2662.78	0.00262281	0.266278
1390	1.39	42.5788	10000	2662.78	0.00262281	0.266278
1391	1.391	42.5788	10000	2662.78	0.00262281	0.266278
1392	1.392	42.5788	10000	2662.78	0.00262281	0.266278
1393	1.393	42.5788	10000	2662.78	0.00262281	0.266278
1394	1.394	42.5788	10000	2662.78	0.00262281	0.266278
1395	1.395	42.5788	10000	2662.78	0.00262281	0.266278
1396	1.396	42.5788	10000	2662.78	0.00262281	0.266278
1397	1.397	42.5788	10000	2662.78	0.00262281	0.266278
1398	1.398	42.5788	10000	2662.78	0.00262281	0.266278
1399	1.399	42.5788	10000	2662.78	0.00262281	0.266278
1400	1.4	42.5788	10000	2662.78	0.00262281	0.266278
1401	1.401	42.5788	10000	2662.78	0.00262281	0.266278
1402	1.402	42.5788	10000	2662.78	0.00262281	0.266278
1403	1.403	42.5788	10000	2662.78	0.00262281	0.266278
1404	1.404	42.5788	10000	2662.78	0.00262281	0.266278
1405	1.405	42.5788	10000	2662.78	0.00262281	0.266278
1406	1.406	42.5788	10000	2662.78	0.00262281	0.266278
1407	1.407	42.5788	10000	2662.78	0.00262281	0.266278
1408	1.408	42.5788	10000	2662.78	0.00262281	0.266278
1409	1.409	42.5788	10000	2662.78	0.00262281	0.266278
1410	1.41	42.5788	10000	2662.78	0.00262281	0.266278
1411	1.411	42.5788	10000	2662.78	0.00262281	0.266278
1412	1.412	42.5788	10000	2662.78	0.00262281	0.266278
1413	1.413	42.5788	10000	2662.78	0.00262281	0.266278
1414	1.414	42.5788	10000	2662.78	0.00262281	0.266278
1415	1.415	42.5788	10000	2662.78	0.00262281	0.266278
1416	1.416	42.5788	10000	2662.78	0.00262281	0.266278
1417	1.417	42.5788	10000	2662.78	0.00262281	0.266278
1418	1.418	42.5788	10000	2662.78	0.00262281	0.266278
1419	1.419	42.5788	10000	2662.78	0.00262281	0.266278
1420	1.42	42.5788	10000	2662.78	0.00262281	0.266278
1421	1.421	42.5788	10000	2662.78	0.00262281	0.266278
1422	1.422	42.5788	10000	2662.78	0.00262281	0.266278
1423	1.423	42.5788	10000	2662.78	0.00262281	0.266278
1424	1.424	42.5788	10000	2662.78	0.00262281	0.266278
1425	1.425	42.5788	10000	2662.78	0.00262281	0.266278
1426	1.426	42.5788	10000	2662.78	0.00262281	0.266278
1427	1.427	42.5788	10000	2662.78	0.00262281	0.266278
1428	1.428	42.5788	10000	2662.78	0.00262281	0.266278
1429	1.429	42.5788	10000	2662.78	0.00262281	0.266278
1430	1.43	42.5788	10000	2662.78	0.00262281	0.266278
1431	1.431	42.5788	10000	2662.78	0.00262281	0.266278
1432	1.432	42.5788	10000	2662.78	0.00262281	0.266278
1433	1.433	42.5788	10000	2662.78	0.00262281	0.266278
1434	1.434	42.5788	10000	2662.78	0.00262281	0.266278
1435	1.435	42.5788	10000	2662.78	0.00262281	0.266278
1436	1.436	42.5788	10000	2662.78	0.00262281	0.266278
1437	1.437	42.5788	10000	2662.78	0.00262281	0.266278
1438	1.438	42.5788	10000	2662.78	0.00262281	0.266278
1439	1.439	42.5788	10000	2662.78	0.00262281	0.266278
1440	1.44	42.5788	10000	2662.78	0.00262281	0.266278
1441	1.441	42.5788	10000	2662.78	0.00262281	0.266278
1442	1.442	42.5788	10000	2662.78	0.00262281	0.266278
1443	1.443	42.5788	10000	2662.78	0.00262281	0.266278
1444	1.444	42.5788	10000	2662.78	0.00262281	0.266278
1445	1.445	42.5788	10000	2662.78	0.00262281	0.266278
1446	1.446	42.5788	10000	2662.78	0.00262281	0.266278
1447	1.447	42.5788	10000	2662.78	0.00262281	0.266278
1448	1.448	42.5788	10000	2662.78	0.00262281	0.266278
1449	1.449	42.5788	10000	2662.78	0.00262281	0.266278
1450	1.45	42.5788	10000	2662.78	0.00262281	0.266278
1451	1.451	42.5788	10000	2662.78	0.00262281	0.266278
1452	1.452	42.5788	10000	2662.78	0.00262281	0.266278
1453	1.453	42.5788	10000	2662.78	0.00262281	0.266278
1454	1.454	42.5788	10000	2662.78	0.00262281	0.266278
1455	1.455	42.5788	10000	2662.78	0.00262281	0.266278
1456	1.456	42.5788	10000	2662.78	0.00262281	0.266278
1457	1.457	42.5788	10000	2662.78	0.00262281	0.266278
1458	1.458	42.5788	10000	2662.78	0.00262281	0.266278
1459	1.459	42.5788	10000	2662.78	0.00262281	0.266278
1460	1.46	42.5788	10000	2662.78	0.00262281	0.266278
1461	1.461	42.5788	10000	2662.78	0.00262281	0.266278
1462	1.462	42.5788	10000	2662.78	0.00262281	0.266278
1463	1.463	42.5788	10000	2662.78	0.00262281	0.266278
1464	1.464	42.5788	10000	2662.78	0.00262281	0.266278
1465	1.465	42.5788	10000	2662.78	0.00262281	0.266278
1466	1.466	42.5788	10000	2662.78	0.00262281	0.266278
1467	1.467	42.5788	10000	2662.78	0.00262281	0.266278
1468	1.468	42.5788	10000	2662.78	0.00262281	0.266278
1469	1.469	42.5788	10000	2662.78	0.00262281	0.266278
1470	1.47	42.5788	10000	2662.78	0.00262281	0.266278
1471	1.471	42.5788	10000	2662.78	0.00262281	0.266278
1472	1.472	42.5788	10000	2662.78	0.00262281	0.266278
1473	1.473	42.5788	10000	2662.78	0.00262281	0.266278
1474	1.474	42.5788	10000	2662.78	0.00262281	0.266278
1475	1.475	42.5788	10000	2662.78	0.00262281	0.266278
1476	1.476	42.5788	10000	2662.78	0.00262281	0.266278
1477	1.477	42.5788	10000	2662.78	0.00262281	0.266278
1478	1.478	42.5788	10000	2662.78	0.00262281	0.266278
1479	1.479	42.5788	10000	2662.78	0.00262281	0.266278
1480	1.48	42.5788	10000	2662.78	0.00262281	0.266278
1481	1.481	42.5788	10000	2662.78	0.00262281	0.266278
1482	1.482	42.5788	10000	2662.78	0.00262281	0.266278
1483	1.483	42.5788	10000	2662.78	0.00262281	0.266278
1484	1.484	42.5788	10000	2662.78	0.00262281	0.266278
1485	1.485	42.5788	10000	2662.78	0.00262281	0.266278
1486	1.486	42.5788	10000	2662.78	0.00262281	0.266278
1487	1.487	42.5788	10000	2662.78	0.00262281	0.266278
1488	1.488	42.5788	10000	2662.78	0.00262281	0.266278
1489	1.489	42.5788	10000	2662.78	0.00262281	0.266278
1490	1.49	42.5788	10000	2662.78	0.00262281	0.266278
1491	1.491	42.5788	10000	2662.78	0.00262281	0.266278
1492	1.492	42.5788	10000	2662.78	0.00262281	0.266278
1493	1.493	42.5788	10000	2662.78	0.00262281	0.266278
1494	1.494	42.5788	10000	2662.78	0.00262281	0.266278
1495	1.495	42.5788	10000	2662.78	0.00262281	0.266278
1496	1.496	42.5788	10000	2662.78	0.00262281	0.266278
1497	1.497	42.5788	10000	2662.78	0.00262281	0.266278
1498	1.498	42.5788	10000	2662.78	0.00262281	0.266278
1499	1.499	42.5788	10000	2662.78	0.00262281	0.266278
1500	1.5	42.5788	10000	2662.78	0.00262281	0.266278
1501	1.501	42.5788	10000	2662.78	0.00262281	0.266278
1502	1.502	42.5788	10000	2662.78	0.00262281	0.266278
1503	1.503	42.5788	10000	2662.78	0.00262281	0.266278
1504	1.504	42.5788	10000	2662.78	0.00262281	0.266278
1505	1.505	42.5788	10000	2662.78	0.00262281	0.266278
1506	1.506	42.5788	10000	2662.78	0.00262281	0.266278
1507	1.507	42.5788	10000	2662.78	0.00262281	0.266278
1508	1.508	42.5788	10000	2662.78	0.00262281	0.266278
1509	1.509	42.5788	10000	2662.78	0.00262281	0.266278
1510	1.51	42.5788	10000	2662.78	0.00262281	0.266278
1511	1.511	42.5788	10000	2662.78	0.00262281	0.266278
1512	1.512	42.5788	10000	2662.78	0.00262281	0.266278
1513	1.513	42.5788	10000	2662.78	0.00262281	0.266278
1514	1.514	42.5788	10000	2662.78	0.00262281	0.266278
1515	1.515	42.5788	10000	2662.78	0.00262281	0.266278
1516	1.516	42.5788	10000	2662.78	0.00262281	0.266278
1517	1.517	42.5788	10000	2662.78	0.00262281	0.266278
1518	1.518	42.5788	10000	2662.78	0.00262281	0.266278
1519	1.519	42.5788	10000	2662.78	0.00262281	0.266278
1520	1.52	42.5788	10000	2662.78	0.00262281	0.266278
1521	1.521	42.5788	10000	2662.78	0.00262281	0.266278
1522	1.522	42.5788	10000	2662.78	0.00262281	0.266278
1523	1.523	42.5788	10000	2662.78	0.00262281	0.266278
1524	1.524	42.5788	10000	2662.78	0.00262281	0.266278
1525	1.525	42.5788	10000	2662.78	0.00262281	0.266278
1526	1.526	42.5788	10000	2662.78	0.00262281	0.266278
1527	1.527	42.5788	10000	2662.78	0.00262281	0.266278
1528	1.528	42.5788	10000	2662.78	0.00262281	0.266278
1529	1.529	42.5788	10000	2662.78	0.00262281	0.266278
1530	1.53	42.5788	10000	2662.78	0.00262281	0.266278
1531	1.531	42.5788	10000	2662.78	0.00262281	0.266278
1532	1.532	42.5788	10000	2662.78	0.00262281	0.266278
1533	1.533	42.5788	10000	2662.78	0.00262281	0.266278
1534	1.534	42.5788	10000	2662.78	0.00262281	0.266278
1535	1.535	42.5788	10000	2662.78	0.00262281	0.266278
1536	1.536	42.5788	10000	2662.78	0.00262281	0.266278
1537	1.537	42.5788	10000	2662.78	0.00262281	0.266278
1538	1.538	42.5788	10000	2662.78	0.00262281	0.266278
1539	1.539	42.5788	10000	2662.78	0.00262281	0.266278
1540	1.54	42.5788	10000	2662.78	0.00262281	0.266278
1541	1.541	42.5788	10000	2662.78	0.00262281	0.266278
1542	1.542	42.5788	10000	2662.78	0.00262281	0.266278
1543	1.543	42.5788	10000	2662.78	0.00262281	0.266278
1544	1.544	42.5788	10000	2662.78	0.00262281	0.266278
1545	1.545	42.5788	10000	2662.78	0.00262281	0.266278
1546	1.546	42.5788	10000	2662.78	0.00262281	0.266278
1547	1.547	42.5788	10000	2662.78	0.00262281	0.266278
1548	1.548	42.5788	10000	2662.78	0.00262281	0.266278
1549	1.549	42.5788	10000	2662.78	0.00262281	0.266278
1550	1.55	42.5788	10000	2662.78	0.00262281	0.266278
1551	1.551	42.5788	10000	2662.78	0.00262281	0.266278
1552	1.552	42.5788	10000	2662.78	0.00262281	0.266278
1553	1.553	42.5788	10000	2662.78	0.00262281	0.266278
1554	1.554	42.5788	10000	2662.78	0.00262281	0.266278
1555	1.555	42.5788	10000	2662.78	0.00262281	0.266278
1556	1.556	42.5788	10000	2662.78	0.00262281	0.266278
1557	1.557	42.5788	10000	2662.78	0.00262281	0.266278
1558	1.558	42.5788	10000	2662.78	0.00262281	0.266278
1559	1.559	42.5788	10000	2662.78	0.00262281	0.266278
1560	1.56	42.5788	10000	2662.78	0.00262281	0.266278
1561	1.561	42.5788	10000	2662.78	0.00262281	0.266278
1562	1.562	42.5788	10000	2662.78	0.00262281	0.266278
1563	1.563	42.5788	10000	2662.78	0.00262281	0.266278
1564	1.564	42.5788	10000	2662.78	0.00262281	0.266278
1565	1.565	42.5788	10000	2662.78	0.00262281	0.266278
1566	1.566	42.5788	10000	2662.78	0.00262281	0.266278
1567	1.567	42.5788	10000	2662.78	0.00262281	0.266278
1568	1.568	42.5788	10000	2662.78	0.00262281	0.266278
1569	1.569	42.5788	10000	2662.78	0.00262281	0.266278
1570	1.57	42.5788	10000	2662.78	0.00262281	0.266278
1571	1.571	42.5788	10000	2662.78	0.00262281	0.266278
1572	1.572	42.5788	10000	2662.78	0.00262281	0.266278
1573	1.573	42.5788	10000	2662.78	0.00262281	0.266278
1574	1.574	42.5788	10000	2662.78	0.00262281	0.266278
1575	1.575	42.5788	10000	2662.78	0.00262281	0.266278
1576	1.576	42.5788	10000	2662.78	0.00262281	0.266278
1577	1.577	42.5788	10000	2662.78	0.00262281	0.266278
1578	1.578	42.5788	10000	2662.78	0.00262281	0.266278
1579	1.579	42.5788	10000	2662.78	0.00262281	0.266278
1580	1.58	42.5788	10000	2662.78	0.00262281	0.266278
1581	1.581	42.5788	10000	2662.78	0.00262281	0.266278
1582	1.582	42.5788	10000	2662.78	0.00262281	0.266278
1583	1.583	42.5788	10000	2662.78	0.00262281	0.266278
1584	1.584	42.5788	10000	2662.78	0.00262281	0.266278
1585	1.585	42.5788	10000	2662.78	0.00262281	0.266278
1586	1.586	42.5788	10000	2662.78	0.00262281	0.266278
1587	1.587	42.5788	10000	2662.78	0.00262281	0.266278
1588	1.588	42.5788	10000	2662.78	0.00262281	0.266278
1589	1.589	42.5788	10000	2662.78	0.00262281	0.266278
1590	1.59	42.5788	10000	2662.78	0.00262281	0.266278
1591	1.591	42.5788	10000	2662.78	0.00262281	0.266278
1592	1.592	42.5788	10000	2662.78	0.00262281	0.266278
1593	1.593	42.5788	10000	2662.78	0.00262281	0.266278
1594	1.594	42.5788	10000	2662.78	0.00262281	0.266278
1595	1.595	42.5788	10000	2662.78	0.00262281	0.266278
1596	1.596	42.5788	10000	2662.78	0.00262281	0.266278
1597	1.597	42.5788	10000	2662.78	0.00262281	0.266278
1598	1.598	42.5788	10000	2662.78	0.00262281	0.266278
1599	1.599	42.5788	10000	2662.78	0.00262281	0.266278
1600	1.6	42.5788	10000	2662.78	0.00262281	0.266278
1601	1.601	42.5788	10000	2662.78	0.00262281	0.266278
1602	1.602	42.5788	10000	2662.78	0.00262281	0.266278
1603	1.603	42.5788	10000	2662.78	0.00262281	0.266278
1604	1.604	42.5788	10000	2662.78	0.00262281	0.266278
1605	1.605	42.5788	10000	2662.78	0.00262281	0.266278
1606	1.606	42.5788	10000	2662.78	0.00262281	0.266278
1607	1.607	42.5788	10000	2662.78	0.00262281	0.266278
1608	1.608	42.5788	10000	2662.78	0.00262281	0.266278
1609	1.609	42.5788	10000	2662.78	0.00262281	0.266278
1610	1.61	42.5788	10000	2662.78	0.00262281	0.266278
1611	1.611	42.5788	10000	2662.78	0.00262281	0.266278
1612	1.612	42.5788	10000	2662.78	0.00262281	0.266278
1613	1.613	42.5788	10000	2662.78	0.00262281	0.266278
1614	1.614	42.5788	10000	2662.78	0.00262281	0.266278
1615	1.615	42.5788	10000	2662.78	0.00262281	0.266278
1616	1.616	42.5788	10000	2662.78	0.00262281	0.266278
1617	1.617	42.5788	10000	2662.78	0.00262281	0.266278
1618	1.618	42.5788	10000	2662.78	0.00262281	0.266278
1619	1.619	42.5788	10000	2662.78	0.00262281	0.266278
1620	1.62	42.5788	10000	2662.78	0.00262281	0.266278
1621	1.621	42.5788	10000	2662.78	0.00262281	0.266278
1622	1.622	42.5788	10000	2662.78	0.00262281	0.266278
1623	1.623	42.5788	10000	2662.78	0.00262281	0.266278
1624	1.624	42.5788	10000	2662.78	0.00262281	0.266278
1625	1.625	42.5788	10000	2662.78	0.00262281	0.266278
1626	1.626	42.5788	10000	2662.78	0.00262281	0.266278
1627	1.627	42.5788	10000	2662.78	0.00262281	0.266278
1628	1.628	42.5788	10000	2662.78	0.00262281	0.266278
1629	1.629	42.5788	10000	2662.78	0.00262281	0.266278
1630	1.63	42.5788	10000	2662.78	0.00262281	0.266278
1631	1.631	42.5788	10000	2662.78	0.00262281	0.266278
1632	1.632	42.5788	10000	2662.78	0.00262281	0.266278
1633	1.633	42.5788	10000	2662.78	0.00262281	0.266278
1634	1.634	42.5788	10000	2662.78	0.00262281	0.266278
1635	1.635	42.5788	10000	2662.78	0.00262281	0.266278
1636	1.636	42.5788	10000	2662.78	0.00262281	0.266278
1637	1.637	42.5788	10000	2662.78	0.00262281	0.266278
1638	1.638	42.5788	10000	2662.78	0.00262281	0.266278
1639	1.639	42.5788	10000	2662.78	0.00262281	0.266278
1640	1.64	42.5788	10000	2662.78	0.00262281	0.266278
1641	1.641	42.5788	10000	2662.78	0.00262281	0.266278
1642	1.642	42.5788	10000	2662.78	0.00262281	0.266278
1643	1.643	42.5788	10000	2662.78	0.00262281	0.266278
1644	1.644	42.5788	10000	2662.78	0.00262281	0.266278
1645	1.645	42.5788	10000	2662.78	0.00262281	0.266278
1646	1.646	42.5788	10000	2662.78	0.00262281	0.266278
1647	1.647	42.5788	10000	2662.78	0.00262281	0.266278
1648	1.648	42.5788	10000	2662.78	0.00262281	0.266278
1649	1.649	42.5788	10000	2662.78	0.00262281	0.266278
1650	1.65	42.5788	10000	2662.78	0.00262281	0.266278
1651	1.651	42.5788	10000	2662.78	0.00262281	0.266278
1652	1.652	42.5788	10000	2662.78	0.00262281	0.266278
1653	1.653	42.5788	10000	2662.78	0.00262281	0.266278
1654	1.654	42.5788	10000	2662.78	0.00262281	0.266278
1655	1.655	42.5788	10000	2662.78	0.00262281	0.266278
1656	1.656	42.5788	10000	2662.78	0.00262281	0.266278
1657	1.657	42.5788	10000	2662.78	0.00262281	0.266278
1658	1.658	42.5788	10000	2662.78	0.00262281	0.266278
1659	1.659	42.5788	10000	2662.78	0.00262281	0.266278
1660	1.66	42.5788	10000	2662.78	0.00262281	0.266278
1661	1.661	42.5788	10000	2662.78	0.00262281	0.266278
1662	1.662	42.5788	10000	2662.78	0.00262281	0.266278
1663	1.663	42.5788	10000	2662.78	0.00262281	0.266278
1664	1.664	42.5788	10000	2662.78	0.00262281	0.266278
1665	1.665	42.5788	10000	2662.78	0.00262281	0.266278
1666	1.666	42.5788	10000	2662.78	0.00262281	0.266278
1667	1.667	42.5788	10000	2662.78	0.00262281	0.266278
1668	1.668	42.5788	10000	2662.78	0.00262281	0.266278
1669	1.669	42.5788	10000	2662.78	0.00262281	0.266278
1670	1.67	42.5788	10000	2662.78	0.00262281	0.266278
1671	1.671	42.5788	10000	2662.78	0.00262281	0.266278
1672	1.672	42.5788	10000	2662.78	0.00262281	0.266278
1673	1.673	42.5788	10000	2662.78	0.00262281	0.266278
1674	1.674	42.5788	10000	2662.78	0.00262281	0.266278
1675	1.675	42.5788	10000	2662.78	0.00262281	0.266278
1676	1.676	42.5788	10000	2662.78	0.00262281	0.266278
1677	1.677	42.5788	10000	2662.78	0.00262281	0.266278
1678	1.678	42.5788	10000	2662.78	0.00262281	0.266278
1679	1.679	42.5788	10000	2662.78	0.00262281	0.266278
1680	1.68	42.5788	10000	2662.78	0.00262281	0.266278
1681	1.681	42.5788	10000	2662.78	0.00262281	0.266278
1682	1.682	42.5788	10000	2662.78	0.00262281	0.266278
1683	1.683	42.5788	10000	2662.78	0.00262281	0.266278
1684	1.684	42.5788	10000	2662.78	0.00262281	0.266278
1685	1.685	42.5788	10000	2662.78	0.00262281	0.266278
1686	1.686	42.5788	10000	2662.78	0.00262281	0.266278
1687	1.687	42.5788	10000	2662.78	0.00262281	0.266278
1688	1.688	42.5788	10000	2662.78	0.00262281	0.266278
1689	1.689	42.5788	10000	2662.78	0.00262281	0.266278
1690	1.69	42.5788	10000	2662.78	0.00262281	0.266278
1691	1.691	42.5788	10000	2662.78	0.00262281	0.266278
1692	1.692	42.5788	10000	2662.78	0.00262281	0.266278
1693	1.693	42.5788	10000	2662.78	0.00262281	0.266278
1694	1.694	42.5788	10000	2662.78	0.00262281	0.266278
1695	1.695	42.5788	10000	2662.78	0.00262281	0.266278
1696	1.696	42.5788	10000	2662.78	0.00262281	0.266278
1697	1.697	42.5788	10000	2662.78	0.00262281	0.266278
1698	1.698	42.5788	10000	2662.78	0.00262281	0.266278
1699	1.699	42.5788	10000	2662.78	0.00262281	0.266278
1700	1.7	42.5788	10000	2662.78	0.00262281	0.266278
1701	1.701	42.5788	10000	2662.78	0.00262281	0.266278
1702	1.702	42.5788	10000	2662.78	0.00262281	0.266278
1703	1.703	42.5788	10000	2662.78	0.00262281	0.266278
1704	1.704	42.5788	10000	2662.78	0.00262281	0.266278
1705	1.705	42.5788	10000	2662.78	0.00262281	0.266278
1706	1.706	42.5788	10000	2662.78	0.00262281	0.266278
1707	1.707	42.5788	10000	2662.78	0.00262281	0.266278
1708	1.708	42.5788	10000	2662.78	0.00262281	0.266278
1709	1.709	42.5788	10000	2662.78	0.00262281	0.266278
1710	1.71	42.5788	10000	2662.78	0.00262281	0.266278
1711	1.711	42.5788	10000	2662.78	0.00262281	0.266278
1712	1.712	42.5788	10000	2662.78	0.00262281	0.266278
1713	1.713	42.5788	10000	2662.78	0.00262281	0.266278
1714	1.714	42.5788	10000	2662.78	0.00262281	0.266278
1715	1.715	42.5788	10000	2662.78	0.00262281	0.266278
1716	1.716	42.5788	10000	2662.78	0.00262281	0.266278
1717	1.717	42.5788	10000	2662.78	0.00262281	0.266278
1718	1.718	42.5788	10000	2662.78	0.00262281	0.266278
1719	1.719	42.5788	10000	2662.78	0.00262281	0.266278
1720	1.72	42.5788	10000	2662.78	0.00262281	0.266278
1721	1.721	42.5788	10000	2662.78	0.00262281	0.266278
1722	1.722	42.5788	10000	2662.78	0.00262281	0.266278
1723	1.723	42.5788	10000	2662.78	0.00262281	0.266278
1724	1.724	42.5788	10000	2662.78	0.00262281	0.266278
1725	1.725	42.5788	10000	2662.78	0.00262281	0.266278
1726	1.726	42.5788	10000	2662.78	0.00262281	0.266278
1727	1.727	42.5788	10000	2662.78	0.00262281	0.266278
1728	1.728	42.5788	10000	2662.78	0.00262281	0.266278
1729	1.729	42.5788	10000	2662.78	0.00262281	0.266278
1730	1.73	42.5788	10000	2662.78	0.00262281	0.266278
1731	1.731	42.5788	10000	2662.78	0.00262281	0.266278
1732	1.732	42.5788	10000	2662.78	0.00262281	0.266278
1733	1.733	42.5788	10000	2662.78	0.00262281	0.266278
1734	1.734	42.5788	10000	2662.78	0.00262281	0.266278
1735	1.735	42.5788	10000	2662.78	0.00262281	0.266278
1736	1.736	42.5788	10000	2662.78	0.00262281	0.266278
1737	1.737	42.5788	10000	2662.78	0.00262281	0.266278
1738	1.738	42.5788	10000	2662.78	0.00262281	0.266278
1739	1.739	42.5788	10000	2662.78	0.00262281	0.266278
1740	1.74	42.5788	10000	2662.78	0.00262281	0.266278
1741	1.741	42.5788	10000	2662.78	0.00262281	0.266278
1742	1.742	42.5788	10000	2662.78	0.00262281	0.266278
1743	1.743	42.5788	10000	2662.78	0.00262281	0.266278
1744	1.744	42.5788	10000	2662.78	0.00262281	0.266278
1745	1.745	42.5788	10000	2662.78	0.00262281	0.266278
1746	1.746	42.5788	10000	2662.78	0.00262281	0.266278
1747	1.747	42.5788	10000	2662.78	0.00262281	0.266278
1748	1.748	42.5788	10000	2662.78	0.00262281	0.266278
1749	1.749	42.5788	10000	2662.78	0.00262281	0.266278
1750	1.75	42.5788	10000	2662.78	0.00262281	0.266278
1751	1.751	42.5788	10000	2662.78	0.00262281	0.266278
1752	1.752	42.5788	10000	2662.78	0.00262281	0.266278
1753	1.753	42.5788	10000	2662.78	0.00262281	0.266278
1754	1.754	42.5788	10000	2662.78	0.00262281	0.266278
1755	1.755	42.5788	10000	2662.78	0.00262281	0.266278
1756	1.756	42.5788	10000	2662.78	0.00262281	0.266278
1757	1.757	42.5788	10000	2662.78	0.00262281	0.266278
1758	1.758	42.5788	10000	2662.78	0.00262281	0.266278
1759	1.759	42.5788	10000	2662.78	0.00262281	0.266278
1760	1.76	42.5788	10000	2662.78	0.00262281	0.266278
1761	1.761	42.5788	10000	2662.78	0.00262281	0.266278
1762	1.762	42.5788	10000	2662.78	0.00262281	0.266278
1763	1.763	42.5788	10000	2662.78	0.00262281	0.266278
1764	1.764	42.5788	10000	2662.78	0.00262281	0.266278
1765	1.765	42.5788	10000	2662.78	0.00262281	0.266278
1766	1.766	42.5788	10000	2662.78	0.00262281	0.266278
1767	1.767	42.5788	10000	2662.78	0.00262281	0.266278
1768	1.768	42.5788	10000	2662.78	0.00262281	0.266278
1769	1.769	42.5788	10000	2662.78	0.00262281	0.266278
1770	1.77	42.5788	10000	2662.78	0.00262281	0.266278
1771	1.771	42.5788	10000	2662.78	0.00262281	0.266278
1772	1.772	42.5788	10000	2662.78	0.00262281	0.266278
1773	1.773	42.5788	10000	2662.78	0.00262281	0.266278
1774	1.774	42.5788	10000	2662.78	0.00262281	0.266278
1775	1.775	42.5788	10000	2662.78	0.00262281	0.266278
1776	1.776	42.5788	10000	2662.78	0.00262281	0.266278
1777	1.777	42.5788	10000	2662.78	0.00262281	0.266278
1778	1.778	42.5788	10000	2662.78	0.00262281	0.266278
1779	1.779	42.5788	10000	2662.78	0.00262281	0.266278
1780	1.78	42.5788	10000	2662.78	0.00262281	0.266278
1781	1.781	42.5788	10000	2662.78	0.00262281	0.266278
1782	1.782	42.5788	10000	2662.78	0.00262281	0.266278
1783	1.783	42.5788	10000	2662.78	0.00262281	0.266278
1784	1.784	42.5788	10000	2662.78	0.00262281	0.266278
1785	1.785	42.5788	10000	2662.78	0.00262281	0.266278
1786	1.786	42.5788	10000	2662.78	0.00262281	0.266278
1787	1.787	42.5788	10000	2662.78	0.00262281	0.266278
1788	1.788	42.5788	10000	2662.78	0.00262281	0.266278
1789	1.789	42.5788	10000	2662.78	0.00262281	0.266278
1790	1.79	42.5788	10000	2662.78	0.00262281	0.266278
1791	1.791	42.5788	10000	2662.78	0.00262281	0.266278
1792	1.792	42.5788	10000	2662.78	0.00262281	0.266278
1793	1.793	42.5788	10000	2662.78	0.00262281	0.266278
1794	1.794	42.5788	10000	2662.78	0.00262281	0.266278
1795	1.795	42.5788	10000	2662.78	0.00262281	0.266278
1796	1.796	42.5788	10000	2662.78	0.00262281	0.266278
1797	1.797	42.5788	10000	2662.78	0.00262281	0.266278
1798	1.798	42.5788	10000	2662.78	0.00262281	0.266278
1799	1.799	42.5788	10000	2662.78	0.00262281	0.266278
1800	1.8	42.5788	10000	2662.78	0.00262281	0.266278
1801	1.801	42.5788	10000	2662.78	0.00262281	0.266278
1802	1.802	42.5788	10000	2662.78	0.00262281	0.266278
1803	1.803	42.5788	10000	2662.78	0.00262281	0.266278
1804	1.804	42.5788	10000	2662.78	0.00262281	0.266278
1805	1.805	42.5788	10000	2662.78	0.00262281	0.266278
1806	1.806	42.5788	10000	2662.78	0.00262281	0.266278
1807	1.807	42.5788	10000	2662.78	0.00262281	0.266278
1808	1.808	42.5788	10000	2662.78	0.00262281	0.266278
1809	1.809	42.5788	10000	2662.78	0.00262281	0.266278
1810	1.81	42.5788	10000	2662.78	0.00262281	0.266278
1811	1.811	42.5788	10000	2662.78	0.00262281	0.266278
1812	1.812	42.5788	10000	2662.78	0.00262281	0.266278
1813	1.813	42.5788	10000	2662.78	0.00262281	0.266278
1814	1.814	42.5788	10000	2662.78	0.00262281	0.266278
1815	1.815	42.5788	10000	2662.78	0.00262281	0.266278
1816	1.816	42.5788	10000	2662.78	0.00262281	0.266278
1817	1.817	42.5788	10000	2662.78	0.00262281	0.266278
1818	1.818	42.5788	10000	2662.78	0.00262281	0.266278
1819	1.819	42.5788	10000	2662.78	0.00262281	0.266278
1820	1.82	42.5788	10000	2662.78	0.00262281	0.266278
1821	1.821	42.5788	10000	2662.78	0.00262281	0.266278
1822	1.822	42.5788	10000	2662.78	0.00262281	0.266278
1823	1.823	42.5788	10000	2662.78	0.00262281	0.266278
1824	1.824	42.5788	10000	2662.78	0.00262281	0.266278
1825	1.825	42.5788	10000	2662.78	0.00262281	0.266278
1826	1.826	42.5788	10000	2662.78	0.00262281	0.266278
1827	1.827	42.5788	10000	2662.78	0.00262281	0.266278
1828	1.828	42.5788	10000	2662.78	0.00262281	0.266278
1829	1.829	42.5788	10000	2662.78	0.00262281	0.266278
1830	1.83	42.5788	10000	2662.78	0.00262281	0.266278
1831	1.831	42.5788	10000	2662.78	0.00262281	0.266278
1832	1.832	42.5788	10000	2662.78	0.00262281	0.266278
1833	1.833	42.5788	10000	2662.78	0.00262281	0.266278
1834	1.834	42.5788	10000	2662.78	0.00262281	0.266278
1835	1.835	42.5788	10000	2662.78	0.00262281	0.266278
1836	1.836	42.5788	10000	2662.78	0.00262281	0.266278
1837	1.837	42.5788	10000	2662.78	0.00262281	0.266278
1838	1.838	42.5788	10000	2662.78	0.00262281	0.266278
1839	1.839	42.5788	10000	2662.78	0.00262281	0.266278
1840	1.84	42.5788	10000	2662.78	0.00262281	0.266278
1841	1.841	42.5788	10000	2662.78	0.00262281	0.266278
1842	1.842	42.5788	10000	2662.78	0.00262281	0.266278
1843	1.843	42.5788	10000	2662.78	0.00262281	0.266278
1844	1.844	42.5788	10000	2662.78	0.00262281	0.266278
1845	1.845	42.5788	10000	2662.78	0.00262281	0.266278
1846	1.846	42.5788	10000	2662.78	0.00262281	0.266278
1847	1.847	42.5788	10000	2662.78	0.00262281	0.266278
1848	1.848	42.5788	10000	2662.78	0.00262281	0.266278
1849	1.849	42.5788	10000	2662.78	0.00262281	0.266278
1850	1.85	42.5788	10000	2662.78	0.00262281	0.266278
1851	1.851	42.5788	10000	2662.78	0.00262281	0.266278
1852	1.852	42.5788	10000	2662.78	0.00262281	0.266278
1853	1.853	42.5788	10000	2662.78	0.00262281	0.266278
1854	1.854	42.5788	10000	2662.78	0.00262281	0.266278
1855	1.855	42.5788	10000	2662.78	0.00262281	0.266278
1856	1.856	42.5788	10000	2662.78	0.00262281	0.266278
1857	1.857	42.5788	10000	2662.78	0.00262281	0.266278
1858	1.858	42.5788	10000	2662.78	0.00262281	0.266278
1859	1.859	42.5788	10000	2662.78	0.00262281	0.266278
1860	1.86	42.5788	10000	2662.78	0.00262281	0.266278
1861	1.861	42.5788	10000	2662.78	0.00262281	0.266278
1862	1.862	42.5788	10000	2662.78	0.00262281	0.266278
1863	1.863	42.5788	10000	2662.78	0.00262281	0.266278
1864	1.864	42.5788	10000	2662.78	0.00262281	0.266278
1865	1.865	42.5788	10000	2662.78	0.00262281	0.266278
1866	1.866	42.5788	10000	2662.78	0.00262281	0.266278
1867	1.867	42.5788	10000	2662.78	0.00262281	0.266278
1868	1.868	42.5788	10000	2662.78	0.00262281	0.266278
1869	1.869	42.5788	10000	2662.78	0.00262281	0.266278
1870	1.87	42.5788	10000	2662.78	0.00262281	0.266278
1871	1.871	42.5788	10000	2662.78	0.00262281	0.266278
1872	1.872	42.5788	10000	2662.78	0.00262281	0.266278
1873	1.873	42.5788	10000	2662.78	0.00262281	0.266278
1874	1.874	42.5788	10000	2662.78	0.00262281	0.266278
1875	1.875	42.5788	10000	2662.78	0.00262281	0.266278
1876	1.876	42.5788	10000	2662.78	0.00262281	0.266278
1877	1.877	42.5788	10000	2662.78	0.00262281	0.266278
1878	1.878	42.5788	10000	2662.78	0.00262281	0.266278
1879	1.879	42.5788	10000	2662.78	0.00262281	0.266278
1880	1.88	42.5788	10000	2662.78	0.00262281	0.266278
1881	1.881	42.5788	10000	2662.78	0.00262281	0.266278
1882	1.882	42.5788	10000	2662.78	0.00262281	0.266278
1883	1.883	42.5788	10000	2662.78	0.00262281	0.266278
1884	1.884	42.5788	10000	2662.78	0.00262281	0.266278
1885	1.885	42.5788	10000	2662.78	0.00262281	0.266278
1886	1.886	42.5788	10000	2662.78	0.00262281	0.266278
1887	1.887	42.5788	10000	2662.78	0.00262281	0.266278
1888	1.888	42.5788	10000	2662.78	0.00262281	0.266278
1889	1.889	42.5788	10000	2662.78	0.00262281	0.266278
1890	1.89	42.5788	10000	2662.78	0.00262281	0.266278
1891	1.891	42.5788	10000	2662.78	0.00262281	0.266278
1892	1.892	42.5788	10000	2662.78	0.00262281	0.266278
1893	1.893	42.5788	10000	2662.78	0.00262281	0.266278
1894	1.894	42.5788	10000	2662.78	0.00262281	0.266278
1895	1.895	42.5788	10000	2662.78	0.00262281	0.266278
1896	1.896	42.5788	10000	2662.78	0.00262281	0.266278
1897	1.897	42.5788	10000	2662.78	0.00262281	0.266278
1898	1.898	42.5788	10000	2662.78	0.00262281	0.266278
1899	1.899	42.5788	10000	2662.78	0.00262281	0.266278
1900	1.9	42.5788	10000	2662.78	0.00262281	0.266278
1901	1.901	42.5788	10000	2662.78	0.00262281	0.266278
1902	1.902	42.5788	10000	2662.78	0.00262281	0.266278
1903	1.903	42.5788	10000	2662.78	0.00262281	0.266278
1904	1.904	42.5788	10000	2662.78	0.00262281	0.266278
1905	1.905	42.5788	10000	2662.78	0.00262281	0.266278
1906	1.906	42.5788	10000	2662.78	0.00262281	0.266278
1907	1.907	42.5788	10000	2662.78	0.00262281	0.266278
1908	1.908	42.5788	10000	2662.78	0.00262281	0.266278
1909	1.909	42.5788	10000	2662.78	0.00262281	0.266278
1910	1.91	42.5788	10000	2662.78	0.00262281	0.266278
1911	1.911	42.5788	10000	2662.78	0.00262281	0.266278
1912	1.912	42.5788	10000	2662.78	0.00262281	0.266278
1913	1.913	42.5788	10000	2662.78	0.00262281	0.266278
1914	1.914	42.5788	10000	2662.78	0.00262281	0.266278
1915	1.915	42.5788	10000	2662.78	0.00262281	0.266278
1916	1.916	42.5788	10000	2662.78	0.00262281	0.266278
1917	1.917	42.5788	10000	2662.78	0.00262281	0.266278
1918	1.918	42.5788	10000	2662.78	0.00262281	0.266278
1919	1.919	42.5788	10000	2662.78	0.00262281	0.266278
1920	1.92	42.5788	10000	2662.78	0.00262281	0.266278
1921	1.921	42.5788	10000	2662.78	0.00262281	0.266278
1922	1.922	42.5788	10000	2662.78	0.00262281	0.266278
1923	1.923	42.5788	10000	2662.78	0.00262281	0.266278
1924	1.924	42.5788	10000	2662.78	0.00262281	0.266278
1925	1.925	42.5788	10000	2662.78	0.00262281	0.266278
1926	1.926	42.5788	10000	2662.78	0.00262281	0.266278
1927	1.927	42.5788	10000	2662.78	0.00262281	0.266278
1928	1.928	42.5788	10000	2662.78	0.00262281	0.266278
1929	1.929	42.5788	10000	2662.78	0.00262281	0.266278
1930	1.93	42.5788	10000	2662.78	0.00262281	0.266278
1931	1.931	42.5788	10000	2662.78	0.00262281	0.266278
1932	1.932	42.5788	10000	2662.78	0.00262281	0.266278
1933	1.933	42.5788	10000	2662.78	0.00262281	0.266278
1934	1.934	42.5788	10000	2662.78	0.00262281	0.266278
1935	1.935	42.5788	10000	2662.78	0.00262281	0.266278
1936	1.936	42.5788	10000	2662.78	0.00262281	0.266278
1937	1.937	42.5788	10000	2662.78	0.00262281	0.266278
1938	1.938	42.5788	10000	2662.78	0.00262281	0.266278
1939	1.939	42.5788	10000	2662.78	0.00262281	0.266278
1940	1.94	42.5788	10000	2662.78	0.00262281	0.266278
1941	1.941	42.5788	10000	2662.78	0.00262281	0.266278
1942	1.942	42.5788	10000	2662.78	0.00262281	0.266278
1943	1.943	42.5788	10000	2662.78	0.00262281	0.266278
1944	1.944	42.5788	10000	2662.78	0.00262281	0.266278
1945	1.945	42.5788	10000	2662.78	0.00262281	0.266278
1946	1.946	42.5788	10000	2662.78	0.00262281	0.266278
1947	1.947	42.5788	10000	2662.78	0.00262281	0.266278
1948	1.948	42.5788	10000	2662.78	0.00262281	0.266278
1949	1.949	42.5788	10000	2662.78	0.00262281	0.266278
1950	1.95	42.5788	10000	2662.78	0.00262281	0.266278
1951	1.951	42.5788	9900	2662.78	0.00262281	0.268968
1952	1.952	42.5787	9800	2662.78	0.00262281	0.271712
1953	1.953	42.5786	9700	2662.76	0.0026228	0.274512
1954	1.954	42.5784	9600	2662.74	0.00262277	0.277369
1955	1.955	42.5781	9500	2662.7	0.00262273	0.280284
1956	1.956	42.5776	9400	2662.64	0.00262268	0.28326
1957	1.957	42.577	9300	2662.56	0.0026226	0.286297
1958	1.958	42.5762	9200	2662.46	0.0026225	0.289398
1959	1.959	42.5752	9100	2662.33	0.00262237	0.292564
1960	1.96	42.5739	9000	2662.17	0.00262221	0.295797
1961	1.961	42.5724	8900	2661.98	0.00262203	0.299099
1962	1.962	42.5707	8800	2661.76	0.00262181	0.302473
1963	1.963	42.5686	8700	2661.5	0.00262155	0.30592
1964	1.964	42.5663	8600	2661.21	0.00262126	0.309442
1965	1.965	42.5636	8500	2660.87	0.00262093	0.313043
1966	1.966	42.5606	8400	2660.48	0.00262055	0.316724
1967	1.967	42.5572	8300	2660.06	0.00262013	0.320489
1968	1.968	42.5534	8200	2659.57	0.00261966	0.324338
1969	1.969	42.5492	8100	2659.04	0.00261913	0.328277
1970	1.97	42.5445	8000	2658.45	0.00261855	0.332306
1971	1.971	42.5394	7900	2657.8	0.00261791	0.336431
1972	1.972	42.5338	7800	2657.1	0.00261722	0.340654
1973	1.973	42.5277	7700	2656.33	0.00261646	0.344978
1974	1.974	42.5212	7600	2655.5	0.00261565	0.349408
1975	1.975	42.5141	7500	2654.62	0.00261477	0.353949
1976	1.976	42.5066	7400	2653.67	0.00261384	0.358603
1977	1.977	42.4986	7300	2652.65	0.00261284	0.363377
1978	1.978	42.4901	7200	2651.58	0.00261178	0.368275
1979	1.979	42.4811	7100	2650.44	0.00261066	0.373301
1980	1.98	42.4715	7000	2649.23	0.00260946	0.378461
1981	1.981	42.4613	6900	2647.94	0.00260819	0.383759
1982	1.982	42.4504	6800	2646.56	0.00260684	0.389201
1983	1.983	42.4388	6700	2645.1	0.0026054	0.39479
1984	1.984	42.4263	6600	2643.52	0.00260385	0.400534
1985	1.985	42.4129	6500	2641.83	0.00260218	0.406436
1986	1.986	42.3985	6400	2640.01	0.00260039	0.412502
1987	1.987	42.3829	6300	2638.05	0.00259846	0.418738
1988	1.988	42.3662	6200	2635.93	0.00259637	0.42515
1989	1.989	42.3481	6100	2633.65	0.00259413	0.431747
1990	1.99	42.3287	6000	2631.21	0.00259172	0.438535
1991	1.991	42.308	5900	2628.6	0.00258915	0.445525
1992	1.992	42.286	5800	2625.81	0.00258641	0.452726
1993	1.993	42.2626	5700	2622.87	0.00258351	0.460152
1994	1.994	42.238	5600	2619.76	0.00258046	0.467815
1995	1.995	42.2121	5500	2616.51	0.00257725	0.475729
1996	1.996	42.1852	5400	2613.11	0.0025739	0.483909
1997	1.997	42.157	5300	2609.57	0.00257042	0.492371
1998	1.998	42.1277	5200	2605.87	0.00256678	0.50113
[truncated: 4,002 more rows]

## Sheet: core shell variation
tshell	15
H	3087.5
FO-BTO							CFO-BTO
Core diam (nm)	Volume Fraction (core/tot)	Displacement (um)	E out	alpha E			Core diam (nm)	Volume Fraction (core/tot)	Displacement (um	E out	alpha E
25	0.454545	0.2	6003.75	0.0194453			25	0.454545	1.8	46012.7	0.149029
50	0.625	0.45	9595.37	0.0310781			50	0.625	4	86439	0.279964
100	0.769231	1	14635.3	0.0474018			100	0.769231	9	125163	0.405386
150	0.833333	1.4	19191.6	0.062159			150	0.833333	14	169168	0.547913
200	0.869565	2	21490.1	0.0696036			200	0.869565	18	200276	0.648667
250	0.892857	2.5	22752	0.0736907			250	0.892857	20	222318	0.720058
core diameter	50
FO-BTO							FO-BTO
shell thick (nm)	Volume Fraction (core/tot)	Displacement (um)	E out	alpha E			shell thick (nm)	Volume Fraction (core/tot)	Displacement (um	E out	alpha E
10	0.714286	0.45	11599.8	0.0375702			10	0.714286	4.5	97544.2	0.315933
15	0.625	0.45	9595.37	0.0310781			15	0.625	4	86439	0.279964
30	0.454545	0.45	6017.5	0.0194899			30	0.454545	3.5	29437.9	0.0953454
60	0.294118	0.45	2130.2	0.00689943			60	0.294118	3	9074.12	0.0293899
120	0.172414	0.45	474.41	0.00153655			120	0.172414	3	1925.97	0.00623796
240	0.0943396	0.45	78.73	0.000254996			240	0.0943396	3	520.758	0.00168667
Coefficeint
Von mises stress (N/m2)	2.03e+07
D (C/M2)	0.00152
d (pC/N)	74.8768
