# Supplementary material for: Modeling of core-shell magneto-electric nanoparticles for biomedical applications: Effect of composition, dimension, and magnetic field features on magnetoelectric response
Source: PLoS One. 2022 Sep 23;17(9):e0274676. doi: 10.1371/journal.pone.0274676 (PMC9506614; doi:10.1371/journal.pone.0274676)
Supplement: S1 Data — (ZIP) [file pone.0274676.s001.zip › Data/Enorm AC signal.txt]

% Model:              CoFeO2 50 nm_Hystheresis_proveSolver_ALL_1.mph
% Version:            COMSOL 5.6.0.401
% Date:               Jun 24 2022, 12:06
% Dimension:          1
% Nodes:              6001
% Expressions:        1
% Description:        Point graph
% r                       Height
0                         2662.6832489035664
1                         2662.7800898152823
2                         2662.7830309648543
3                         2662.7830309648584
4                         2662.7830309648625
5                         2662.7830309648666
6                         2662.783030964872
7                         2662.783030964876
8                         2662.7830309648803
9.000000000000002         2662.7830309648843
10                        2662.7830309648907
11                        2662.783030964894
12                        2662.783030964899
13.000000000000002        2662.783030964903
14                        2662.7830309649066
15                        2662.7830309649116
16                        2662.783030964916
17                        2662.78303096492
18.000000000000004        2662.783030964924
19                        2662.783030964927
20                        2662.783030964932
21                        2662.7830309649357
22                        2662.783030964941
23                        2662.7830309649457
24                        2662.7830309649494
25                        2662.7830309649535
26.000000000000004        2662.783030964958
27                        2662.7830309649617
28                        2662.783030964966
29                        2662.7830309649717
30                        2662.7830309649767
31                        2662.7830309649803
32                        2662.7830309649826
33                        2662.783030964989
34                        2662.7830309649926
35                        2662.7830309649967
36.00000000000001         2662.783030965002
37                        2662.7830309650058
38                        2662.7830309650103
39                        2662.7830309650126
40                        2662.7830309650176
41                        2662.7830309650244
42                        2662.783030965028
43                        2662.783030965033
44                        2662.7830309650376
45                        2662.783030965041
46                        2662.7830309650453
47                        2662.78303096505
48                        2662.7830309650535
49                        2662.7830309650576
50                        2662.7830309650617
51.00000000000001         2662.7830309650662
52.00000000000001         2662.783030965071
53                        2662.7830309650767
54                        2662.783030965079
55                        2662.783030965083
56                        2662.7830309650885
57                        2662.783030965093
58                        2662.783030965096
59.00000000000001         2662.783030965101
60                        2662.783030965106
61                        2662.7830309651094
62                        2662.783030965114
63                        2662.7830309651185
64                        2662.7830309651235
65                        2662.783030965128
66                        2662.7830309651326
67                        2662.7830309651363
68                        2662.7830309651404
69                        2662.7830309651454
70                        2662.7830309651504
71.00000000000001         2662.783030965154
72.00000000000001         2662.783030965157
73                        2662.783030965164
74                        2662.7830309651677
75                        2662.783030965172
76                        2662.783030965176
77                        2662.7830309651804
78                        2662.783030965184
79                        2662.783030965189
80                        2662.7830309651945
81                        2662.783030965197
82                        2662.783030965203
83                        2662.7830309652068
84                        2662.783030965211
85                        2662.783030965215
86                        2662.7830309652195
87.00000000000001         2662.783030965224
88                        2662.783030965228
89                        2662.7830309652322
90                        2662.7830309652363
91                        2662.783030965241
92                        2662.7830309652445
93                        2662.7830309652486
94                        2662.7830309652527
95                        2662.783030965256
96                        2662.7830309652613
97                        2662.783030965267
98                        2662.783030965269
99                        2662.7830309652722
100                       2662.7830309652777
101                       2662.7830309652827
102.00000000000001        2662.7830309652863
103.00000000000001        2662.783030965291
104.00000000000001        2662.7830309652963
105                       2662.7830309653004
106                       2662.7830309653045
107                       2662.7830309653095
108                       2662.7830309653127
109                       2662.7830309653173
110                       2662.7830309653223
111                       2662.7830309653255
112                       2662.7830309653305
113                       2662.7830309653327
114                       2662.7830309653377
115                       2662.7830309653423
116                       2662.783030965348
117                       2662.7830309653523
118.00000000000001        2662.7830309653564
119.00000000000001        2662.7830309653596
120                       2662.7830309653646
121                       2662.7830309653696
122                       2662.7830309653723
123                       2662.7830309653773
124                       2662.783030965382
125                       2662.7830309653864
126                       2662.783030965391
127                       2662.7830309653946
128                       2662.783030965398
129                       2662.7830309654028
130                       2662.783030965408
131                       2662.7830309654123
132                       2662.7830309654173
133                       2662.78303096542
134                       2662.783030965425
135                       2662.7830309654296
136                       2662.7830309654346
137                       2662.7830309654364
138                       2662.7830309654405
139                       2662.7830309654482
140                       2662.783030965452
141                       2662.7830309654573
142.00000000000003        2662.7830309654587
143.00000000000003        2662.7830309654646
144.00000000000003        2662.783030965468
145                       2662.783030965473
146                       2662.7830309654773
147                       2662.7830309654823
148                       2662.7830309654864
149                       2662.7830309654905
150                       2662.7830309654946
151                       2662.7830309654996
152                       2662.783030965504
153                       2662.7830309655074
154                       2662.783030965513
155                       2662.7830309655174
156                       2662.783030965522
157                       2662.7830309655255
158                       2662.78303096553
159                       2662.783030965534
160                       2662.783030965538
161                       2662.7830309655437
162                       2662.783030965548
163                       2662.783030965552
164                       2662.7830309655565
165                       2662.78303096556
166                       2662.7830309655633
167                       2662.7830309655687
168                       2662.7830309655733
169                       2662.7830309655774
170                       2662.783030965581
171                       2662.7830309655856
172                       2662.7830309655883
173.00000000000003        2662.7830309655956
174.00000000000003        2662.7830309655997
175.00000000000003        2662.783030965604
176                       2662.7830309656083
177                       2662.7830309656124
178                       2662.783030965616
179                       2662.7830309656197
180                       2662.7830309656238
181                       2662.7830309656288
182                       2662.7830309656338
183                       2662.783030965636
184                       2662.783030965641
185                       2662.7830309656456
186                       2662.7830309656497
187                       2662.783030965653
188                       2662.783030965658
189                       2662.783030965663
190                       2662.7830309656683
191                       2662.783030965671
192                       2662.783030965673
193                       2662.783030965678
194                       2662.783030965684
195                       2662.783030965689
196                       2662.7830309656915
197                       2662.7830309656965
198                       2662.7830309657015
199                       2662.7830309657056
200                       2662.78303096571
201                       2662.7830309657147
202                       2662.7830309657184
203                       2662.783030965723
204.00000000000003        2662.7830309657274
205.00000000000003        2662.783030965731
206.00000000000003        2662.7830309657347
207.00000000000003        2662.783030965738
208.00000000000003        2662.783030965743
209                       2662.7830309657484
210                       2662.7830309657534
211                       2662.7830309657566
212                       2662.7830309657616
213                       2662.7830309657643
214                       2662.7830309657693
215                       2662.7830309657743
216                       2662.7830309657775
217                       2662.783030965783
218                       2662.7830309657857
219                       2662.7830309657916
220                       2662.783030965796
221                       2662.7830309657998
222                       2662.7830309658043
223                       2662.783030965808
224                       2662.783030965813
225                       2662.783030965816
226                       2662.7830309658225
227                       2662.783030965825
228                       2662.78303096583
229                       2662.7830309658357
230                       2662.7830309658393
231                       2662.7830309658434
232                       2662.7830309658475
233                       2662.7830309658525
234                       2662.7830309658557
235.00000000000003        2662.7830309658602
236.00000000000003        2662.7830309658634
237.00000000000003        2662.783030965867
238.00000000000003        2662.783030965872
239.00000000000003        2662.783030965876
240                       2662.7830309658802
241                       2662.7830309658857
242                       2662.7830309658893
243                       2662.783030965894
244                       2662.7830309658975
245                       2662.783030965902
246                       2662.783030965908
247                       2662.783030965912
248                       2662.783030965916
249                       2662.7830309659207
250                       2662.783030965923
251                       2662.7830309659284
252                       2662.7830309659325
253                       2662.783030965937
254                       2662.7830309659416
255                       2662.7830309659453
256                       2662.78303096595
257                       2662.783030965956
258                       2662.7830309659585
259                       2662.7830309659635
260                       2662.783030965968
261                       2662.7830309659716
262                       2662.783030965975
263                       2662.7830309659803
264                       2662.7830309659835
265                       2662.7830309659885
266                       2662.7830309659944
267                       2662.783030965998
268                       2662.7830309660035
269                       2662.783030966009
270                       2662.78303096601
271                       2662.7830309660158
272                       2662.7830309660208
273                       2662.7830309660258
274                       2662.783030966029
275                       2662.783030966033
276                       2662.783030966038
277                       2662.783030966043
278                       2662.7830309660458
279                       2662.78303096605
280                       2662.7830309660553
281                       2662.783030966058
282                       2662.783030966064
283.00000000000006        2662.7830309660676
284.00000000000006        2662.7830309660726
285.00000000000006        2662.7830309660767
286.00000000000006        2662.7830309660817
287.00000000000006        2662.783030966085
288.00000000000006        2662.7830309660894
289                       2662.783030966095
290                       2662.7830309660985
291                       2662.7830309661017
292                       2662.783030966106
293                       2662.783030966111
294                       2662.783030966114
295                       2662.7830309661185
296                       2662.783030966122
297                       2662.783030966128
298                       2662.7830309661317
299                       2662.7830309661363
300                       2662.783030966141
301                       2662.7830309661454
302                       2662.783030966149
303                       2662.7830309661526
304                       2662.783030966157
305                       2662.7830309661613
306                       2662.7830309661654
307                       2662.78303096617
308                       2662.7830309661745
309                       2662.7830309661786
310                       2662.7830309661827
311                       2662.783030966187
312                       2662.7830309661904
313                       2662.7830309661954
314                       2662.783030966199
315                       2662.7830309662045
316                       2662.783030966207
317                       2662.7830309662136
318                       2662.7830309662163
319                       2662.7830309662195
320                       2662.7830309662245
321                       2662.7830309662295
322                       2662.7830309662345
323                       2662.7830309662363
324                       2662.783030966242
325                       2662.7830309662445
326                       2662.7830309662504
327                       2662.783030966255
328                       2662.7830309662572
329                       2662.783030966263
330                       2662.7830309662677
331                       2662.7830309662722
332                       2662.783030966276
333                       2662.783030966282
334                       2662.783030966284
335                       2662.7830309662886
336                       2662.7830309662945
337                       2662.783030966298
338                       2662.7830309663013
339                       2662.783030966307
340                       2662.7830309663113
341                       2662.783030966315
342                       2662.7830309663213
343                       2662.783030966325
344                       2662.7830309663277
345.00000000000006        2662.783030966334
346.00000000000006        2662.7830309663364
347.00000000000006        2662.7830309663423
348.00000000000006        2662.783030966346
349.00000000000006        2662.7830309663505
350.00000000000006        2662.7830309663555
351.00000000000006        2662.7830309663586
352                       2662.783030966363
353                       2662.7830309663677
354                       2662.783030966371
355                       2662.7830309663773
356                       2662.7830309663805
357                       2662.7830309663846
358                       2662.7830309663887
359                       2662.783030966394
360                       2662.783030966399
361                       2662.783030966403
362                       2662.7830309664087
363                       2662.7830309664114
364                       2662.7830309664155
365                       2662.78303096642
366                       2662.783030966424
367                       2662.783030966429
368                       2662.783030966433
369                       2662.7830309664378
370                       2662.783030966442
371                       2662.7830309664455
372                       2662.783030966451
373                       2662.783030966455
374                       2662.7830309664587
375                       2662.7830309664637
376                       2662.783030966468
377                       2662.7830309664714
378                       2662.7830309664755
379                       2662.7830309664796
380                       2662.7830309664855
381                       2662.783030966488
382                       2662.7830309664937
383                       2662.7830309664964
384                       2662.7830309665005
385                       2662.783030966504
386                       2662.783030966509
387                       2662.783030966514
388                       2662.7830309665173
389                       2662.783030966523
390                       2662.7830309665273
391                       2662.7830309665314
392                       2662.7830309665355
393                       2662.783030966539
394                       2662.7830309665424
395                       2662.7830309665474
396                       2662.7830309665524
397                       2662.783030966555
398                       2662.783030966561
399                       2662.783030966567
400                       2662.783030966569
401                       2662.7830309665737
402                       2662.7830309665787
403                       2662.7830309665833
404                       2662.783030966587
405                       2662.7830309665915
406                       2662.7830309665956
407                       2662.7830309666
408.00000000000006        2662.7830309666047
409.00000000000006        2662.7830309666087
410.00000000000006        2662.783030966613
411.00000000000006        2662.7830309666165
412.00000000000006        2662.7830309666206
413.00000000000006        2662.7830309666265
414.00000000000006        2662.7830309666297
415.00000000000006        2662.7830309666347
416.00000000000006        2662.783030966637
417                       2662.7830309666415
418                       2662.783030966646
419                       2662.7830309666506
420                       2662.7830309666556
421                       2662.78303096666
422                       2662.7830309666642
423                       2662.7830309666683
424                       2662.783030966675
425                       2662.7830309666792
426                       2662.783030966683
427                       2662.783030966687
428                       2662.7830309666915
429                       2662.7830309666942
430                       2662.7830309666997
431                       2662.783030966704
432                       2662.783030966709
433                       2662.783030966712
434                       2662.783030966717
435                       2662.783030966722
436                       2662.7830309667265
437                       2662.783030966731
438                       2662.7830309667356
439                       2662.7830309667393
440                       2662.783030966744
441                       2662.783030966748
442                       2662.7830309667524
443                       2662.7830309667565
444                       2662.7830309667615
445                       2662.783030966766
446                       2662.7830309667693
447                       2662.7830309667743
448                       2662.7830309667793
449                       2662.7830309667834
450                       2662.7830309667875
451                       2662.783030966792
452                       2662.7830309667956
453                       2662.7830309668
454                       2662.783030966806
455                       2662.78303096681
456                       2662.783030966813
457                       2662.783030966817
458                       2662.7830309668207
459                       2662.7830309668248
460                       2662.7830309668293
461                       2662.7830309668343
462                       2662.7830309668393
463                       2662.783030966843
464                       2662.7830309668475
465                       2662.783030966851
466                       2662.7830309668557
467                       2662.78303096686
468                       2662.783030966864
469                       2662.783030966868
470.00000000000006        2662.783030966872
471.00000000000006        2662.783030966877
472.00000000000006        2662.7830309668825
473.00000000000006        2662.7830309668852
474.00000000000006        2662.78303096689
475.00000000000006        2662.783030966894
476.00000000000006        2662.7830309668993
477.00000000000006        2662.783030966902
478.00000000000006        2662.783030966908
479.00000000000006        2662.7830309669125
480                       2662.783030966916
481                       2662.7830309669216
482                       2662.783030966926
483                       2662.7830309669303
484                       2662.7830309669334
485                       2662.7830309669394
486                       2662.7830309669425
487                       2662.7830309669457
488                       2662.7830309669516
489                       2662.7830309669557
490                       2662.7830309669594
491                       2662.7830309669635
492                       2662.7830309669675
493                       2662.7830309669707
494                       2662.7830309669757
495                       2662.7830309669785
496                       2662.783030966983
497                       2662.7830309669885
498                       2662.783030966993
499                       2662.783030966997
500                       2662.783030967001
501                       2662.7830309670057
502                       2662.7830309670094
503                       2662.783030967014
504                       2662.7830309670185
505                       2662.783030967022
506                       2662.783030967026
507                       2662.7830309670308
508                       2662.783030967036
509                       2662.7830309670394
510                       2662.783030967043
511                       2662.7830309670467
512                       2662.7830309670517
513                       2662.7830309670567
514                       2662.7830309670603
515                       2662.783030967064
516                       2662.7830309670694
517                       2662.7830309670735
518                       2662.783030967078
519                       2662.7830309670817
520                       2662.7830309670862
521                       2662.783030967092
522                       2662.783030967095
523                       2662.7830309671003
524                       2662.7830309671035
525                       2662.783030967108
526                       2662.783030967113
527                       2662.783030967117
528                       2662.78303096712
529                       2662.783030967126
530                       2662.7830309671285
531                       2662.7830309671326
532                       2662.7830309671385
533                       2662.783030967143
534                       2662.7830309671467
535                       2662.7830309671513
536                       2662.7830309671554
537                       2662.7830309671594
538                       2662.7830309671654
539                       2662.7830309671695
540                       2662.7830309671735
541                       2662.783030967178
542                       2662.783030967182
543                       2662.7830309671876
544                       2662.7830309671913
545                       2662.7830309671963
546                       2662.7830309672004
547                       2662.783030967205
548                       2662.7830309672095
549                       2662.783030967213
550                       2662.783030967217
551                       2662.7830309672213
552                       2662.783030967228
553                       2662.7830309672318
554                       2662.783030967235
555                       2662.7830309672377
556                       2662.7830309672445
557                       2662.783030967248
558                       2662.7830309672513
559                       2662.7830309672586
560                       2662.783030967261
561                       2662.7830309672654
562                       2662.7830309672695
563                       2662.7830309672736
564                       2662.783030967277
565.0000000000001         2662.783030967282
566.0000000000001         2662.7830309672854
567.0000000000001         2662.7830309672895
568.0000000000001         2662.7830309672945
569.0000000000001         2662.783030967298
570.0000000000001         2662.783030967304
571.0000000000001         2662.7830309673072
572.0000000000001         2662.783030967312
573.0000000000001         2662.7830309673145
574.0000000000001         2662.7830309673213
575.0000000000001         2662.7830309673236
576.0000000000001         2662.783030967328
577                       2662.783030967333
578                       2662.7830309673363
579                       2662.78303096734
580                       2662.7830309673445
581                       2662.7830309673486
582                       2662.783030967354
583                       2662.7830309673586
584                       2662.7830309673623
585                       2662.7830309673654
586                       2662.783030967371
587                       2662.783030967375
588                       2662.7830309673795
589                       2662.783030967383
590                       2662.783030967388
591                       2662.7830309673923
592                       2662.783030967396
593                       2662.7830309674005
594                       2662.7830309674064
595                       2662.7830309674096
596                       2662.783030967413
597                       2662.783030967419
598                       2662.7830309674227
599                       2662.783030967426
600                       2662.7830309674314
601                       2662.783030967436
602                       2662.78303096744
603                       2662.7830309674437
604                       2662.7830309674478
605                       2662.783030967452
606                       2662.7830309674564
607                       2662.7830309674623
608                       2662.7830309674655
609                       2662.7830309674705
610                       2662.783030967475
611                       2662.7830309674796
612                       2662.783030967484
613                       2662.783030967488
614                       2662.7830309674923
615                       2662.783030967496
616                       2662.783030967501
617                       2662.783030967506
618                       2662.78303096751
619                       2662.783030967514
620                       2662.783030967519
621                       2662.783030967523
622                       2662.7830309675273
623                       2662.7830309675314
624                       2662.783030967535
625                       2662.783030967539
626                       2662.7830309675446
627                       2662.7830309675487
628                       2662.7830309675546
629                       2662.7830309675587
630                       2662.7830309675624
631                       2662.7830309675664
632                       2662.783030967571
633                       2662.7830309675755
634                       2662.7830309675796
635                       2662.783030967584
636                       2662.783030967588
637                       2662.7830309675924
638                       2662.7830309675974
639                       2662.7830309676006
640                       2662.783030967608
641                       2662.78303096761
642                       2662.7830309676146
643                       2662.783030967619
644                       2662.783030967623
645                       2662.7830309676287
646                       2662.783030967632
647                       2662.783030967636
648                       2662.7830309676415
649                       2662.783030967645
650                       2662.7830309676497
651                       2662.7830309676538
652                       2662.7830309676588
653                       2662.783030967663
654                       2662.783030967667
655                       2662.78303096767
656                       2662.783030967673
657                       2662.7830309676788
658                       2662.7830309676824
659                       2662.7830309676874
660                       2662.7830309676933
661                       2662.783030967695
662                       2662.7830309676992
663                       2662.7830309677047
664                       2662.783030967708
665                       2662.783030967713
666                       2662.783030967717
667                       2662.783030967721
668                       2662.783030967725
669                       2662.7830309677306
670                       2662.7830309677356
671                       2662.7830309677393
672                       2662.783030967744
673                       2662.783030967745
674                       2662.78303096775
675                       2662.783030967756
676                       2662.783030967759
677                       2662.783030967764
678                       2662.7830309677684
679                       2662.783030967773
680                       2662.783030967777
681                       2662.7830309677806
682                       2662.783030967787
683                       2662.783030967791
684                       2662.783030967795
685                       2662.7830309677997
686                       2662.7830309678034
687                       2662.7830309678066
688                       2662.7830309678116
689                       2662.7830309678156
690.0000000000001         2662.78303096782
691.0000000000001         2662.7830309678247
692.0000000000001         2662.783030967829
693.0000000000001         2662.783030967831
694.0000000000001         2662.7830309678357
695.0000000000001         2662.783030967841
696.0000000000001         2662.783030967845
697.0000000000001         2662.7830309678498
698.0000000000001         2662.7830309678534
699.0000000000001         2662.7830309678593
700.0000000000001         2662.7830309678616
701.0000000000001         2662.783030967868
702.0000000000001         2662.783030967872
703.0000000000001         2662.783030967878
704                       2662.783030967881
705                       2662.7830309678843
706                       2662.7830309678875
707                       2662.783030967894
708                       2662.783030967897
709                       2662.783030967901
710                       2662.7830309679057
711                       2662.7830309679102
712                       2662.783030967914
713                       2662.7830309679184
714                       2662.7830309679216
715                       2662.783030967927
716                       2662.7830309679325
717                       2662.783030967936
718                       2662.7830309679407
719                       2662.7830309679443
720                       2662.7830309679475
721                       2662.783030967953
722                       2662.783030967957
723                       2662.783030967961
724                       2662.783030967966
725                       2662.7830309679703
726                       2662.783030967974
727                       2662.783030967979
728                       2662.7830309679825
729                       2662.783030967986
730                       2662.7830309679903
731                       2662.7830309679953
732                       2662.783030968
733                       2662.7830309680035
734                       2662.7830309680076
735                       2662.7830309680116
736                       2662.7830309680157
737                       2662.7830309680203
738                       2662.7830309680244
739                       2662.783030968029
740                       2662.783030968033
741                       2662.783030968037
742                       2662.783030968041
743                       2662.7830309680476
744                       2662.7830309680508
745                       2662.7830309680558
746                       2662.7830309680608
747                       2662.783030968064
748                       2662.7830309680676
749                       2662.783030968072
750                       2662.7830309680767
751                       2662.7830309680817
752                       2662.783030968085
753                       2662.7830309680885
754                       2662.783030968093
755                       2662.7830309680976
756                       2662.7830309681017
757                       2662.7830309681053
758                       2662.783030968111
759                       2662.7830309681135
760                       2662.783030968119
761                       2662.783030968122
762                       2662.783030968128
763                       2662.7830309681317
764                       2662.783030968135
765                       2662.7830309681403
766                       2662.783030968145
767                       2662.7830309681485
768                       2662.7830309681535
769                       2662.783030968157
770                       2662.7830309681617
771                       2662.7830309681663
772                       2662.7830309681713
773                       2662.783030968176
774                       2662.7830309681794
775                       2662.7830309681835
776                       2662.7830309681876
777                       2662.783030968191
778                       2662.7830309681967
779                       2662.783030968201
780                       2662.7830309682035
781                       2662.7830309682095
782                       2662.783030968213
783                       2662.7830309682176
784                       2662.783030968222
785                       2662.783030968226
786                       2662.7830309682317
787                       2662.7830309682354
788                       2662.7830309682386
789                       2662.7830309682427
790                       2662.7830309682467
791                       2662.783030968253
792                       2662.7830309682577
793                       2662.7830309682627
794                       2662.783030968266
795                       2662.7830309682713
796                       2662.783030968276
797                       2662.7830309682795
798                       2662.7830309682845
799                       2662.7830309682863
800                       2662.7830309682927
801                       2662.7830309682963
802                       2662.7830309682986
803                       2662.783030968305
804                       2662.7830309683086
805                       2662.783030968312
806                       2662.7830309683177
807                       2662.7830309683213
808                       2662.783030968325
809                       2662.783030968329
810                       2662.7830309683345
811                       2662.7830309683386
812                       2662.7830309683427
813                       2662.783030968347
814                       2662.783030968352
815.0000000000001         2662.783030968355
816.0000000000001         2662.783030968359
817.0000000000001         2662.7830309683636
818.0000000000001         2662.7830309683686
819.0000000000001         2662.7830309683727
820.0000000000001         2662.7830309683773
821.0000000000001         2662.7830309683823
822.0000000000001         2662.7830309683864
823.0000000000001         2662.78303096839
824.0000000000001         2662.7830309683955
825.0000000000001         2662.783030968399
826.0000000000001         2662.783030968404
827.0000000000001         2662.783030968408
828.0000000000001         2662.7830309684127
829.0000000000001         2662.7830309684155
830.0000000000001         2662.7830309684205
831.0000000000001         2662.7830309684236
832.0000000000001         2662.7830309684296
833                       2662.783030968433
834                       2662.783030968439
835                       2662.7830309684414
836                       2662.783030968447
837                       2662.78303096845
838                       2662.783030968454
839                       2662.7830309684587
840                       2662.783030968464
841                       2662.783030968467
842                       2662.783030968473
843                       2662.7830309684773
844                       2662.783030968481
845                       2662.7830309684855
846                       2662.783030968489
847                       2662.7830309684937
848                       2662.7830309684973
849                       2662.783030968502
850                       2662.783030968506
851                       2662.783030968511
852                       2662.7830309685146
853                       2662.7830309685182
854                       2662.7830309685232
855                       2662.783030968528
856                       2662.783030968532
857                       2662.7830309685355
858                       2662.7830309685414
859                       2662.783030968546
860                       2662.78303096855
861                       2662.783030968553
862                       2662.7830309685587
863                       2662.783030968563
864                       2662.7830309685646
865                       2662.7830309685714
866                       2662.7830309685755
867                       2662.7830309685796
868                       2662.7830309685846
869                       2662.783030968588
870                       2662.783030968592
871                       2662.7830309685955
872                       2662.7830309685996
873                       2662.7830309686065
874                       2662.7830309686096
875                       2662.783030968613
876                       2662.7830309686183
877                       2662.783030968623
878                       2662.783030968627
879                       2662.7830309686296
880                       2662.7830309686346
881                       2662.78303096864
882                       2662.7830309686437
883                       2662.783030968649
884                       2662.783030968652
885                       2662.783030968658
886                       2662.7830309686624
887                       2662.783030968668
888                       2662.7830309686706
889                       2662.7830309686747
890                       2662.7830309686797
891                       2662.7830309686833
892                       2662.7830309686888
893                       2662.783030968694
894                       2662.7830309686974
895                       2662.783030968702
896                       2662.7830309687074
897                       2662.7830309687106
898                       2662.7830309687142
899                       2662.783030968719
900                       2662.7830309687242
901                       2662.783030968729
902                       2662.7830309687324
903                       2662.7830309687365
904                       2662.7830309687415
905                       2662.783030968746
906                       2662.7830309687497
907                       2662.7830309687533
908                       2662.7830309687597
909                       2662.783030968763
910                       2662.7830309687665
911                       2662.783030968772
912                       2662.783030968776
913                       2662.7830309687806
914                       2662.7830309687843
915                       2662.7830309687884
916                       2662.783030968793
917                       2662.783030968799
918                       2662.7830309688034
919                       2662.7830309688065
920                       2662.7830309688115
921                       2662.783030968816
922                       2662.78303096882
923                       2662.7830309688243
924                       2662.783030968828
925                       2662.7830309688325
926                       2662.7830309688384
927                       2662.7830309688397
928                       2662.783030968845
929                       2662.7830309688497
930                       2662.783030968853
931                       2662.7830309688584
932                       2662.7830309688634
933                       2662.783030968866
934                       2662.7830309688716
935                       2662.7830309688757
936                       2662.783030968881
937                       2662.7830309688848
938                       2662.7830309688907
939                       2662.783030968893
940.0000000000001         2662.7830309688975
941.0000000000001         2662.783030968902
942.0000000000001         2662.783030968907
943.0000000000001         2662.78303096891
944.0000000000001         2662.783030968916
945.0000000000001         2662.7830309689207
946.0000000000001         2662.783030968925
947.0000000000001         2662.783030968929
948.0000000000001         2662.783030968934
949.0000000000001         2662.783030968937
950.0000000000001         2662.7830309689416
951.0000000000001         2662.783030968947
952.0000000000001         2662.7830309689516
953.0000000000001         2662.783030968955
954.0000000000001         2662.78303096896
955.0000000000001         2662.7830309689643
956.0000000000001         2662.7830309689684
957.0000000000001         2662.7830309689734
958.0000000000001         2662.7830309689757
959.0000000000001         2662.7830309689807
960                       2662.783030968985
961                       2662.7830309689884
962                       2662.783030968993
963                       2662.7830309689975
964                       2662.7830309690016
965                       2662.7830309690053
966                       2662.7830309690094
967                       2662.783030969014
968                       2662.783030969016
969                       2662.7830309690225
970                       2662.7830309690266
971                       2662.7830309690316
972                       2662.7830309690357
973                       2662.7830309690394
974                       2662.7830309690444
975                       2662.7830309690494
976                       2662.783030969053
977                       2662.783030969057
978                       2662.783030969061
979                       2662.783030969065
980                       2662.7830309690694
981                       2662.783030969074
982                       2662.7830309690776
983                       2662.7830309690826
984                       2662.783030969087
985                       2662.7830309690903
986                       2662.7830309690944
987                       2662.7830309690976
988                       2662.7830309691035
989                       2662.7830309691085
990                       2662.7830309691117
991                       2662.7830309691153
992                       2662.7830309691212
993                       2662.7830309691235
994                       2662.783030969128
995                       2662.783030969132
996                       2662.783030969136
997                       2662.78303096914
998                       2662.7830309691453
999                       2662.7830309691494
1000                      2662.7830309691535
1001.0000000000001        2662.7830309691585
1002                      2662.7830309691617
1003.0000000000001        2662.7830309691667
1004                      2662.7830309691703
1005.0000000000001        2662.7830309691744
1006                      2662.7830309691785
1007.0000000000001        2662.7830309691826
1008                      2662.7830309691885
1009.0000000000001        2662.7830309691926
1010                      2662.7830309691967
1011.0000000000001        2662.783030969201
1012                      2662.7830309692067
1013.0000000000001        2662.783030969209
1014                      2662.7830309692135
1015.0000000000001        2662.783030969218
1016                      2662.7830309692235
1017.0000000000001        2662.783030969228
1018                      2662.783030969232
1019.0000000000001        2662.7830309692367
1020                      2662.78303096924
1021.0000000000001        2662.7830309692445
1022                      2662.783030969251
1023.0000000000001        2662.783030969254
1024                      2662.783030969257
1025                      2662.7830309692627
1026                      2662.7830309692677
1027                      2662.7830309692713
1028                      2662.783030969276
1029                      2662.7830309692804
1030                      2662.783030969284
1031                      2662.78303096929
1032                      2662.7830309692936
1033                      2662.783030969298
1034                      2662.7830309693013
1035                      2662.783030969305
1036                      2662.783030969311
1037                      2662.7830309693154
1038                      2662.78303096932
1039                      2662.783030969325
1040                      2662.783030969328
1041                      2662.783030969333
1042                      2662.783030969336
1043                      2662.7830309693413
1044                      2662.783030969345
1045                      2662.78303096935
1046                      2662.783030969355
1047                      2662.7830309693586
1048                      2662.783030969363
1049                      2662.7830309693677
1050                      2662.783030969372
1051                      2662.783030969376
1052                      2662.783030969381
1053                      2662.783030969385
1054                      2662.7830309693886
1055                      2662.783030969394
1056                      2662.783030969398
1057                      2662.783030969402
1058                      2662.7830309694064
1059                      2662.7830309694104
1060                      2662.7830309694154
1061                      2662.783030969419
1062                      2662.7830309694236
1063                      2662.7830309694295
1064                      2662.783030969433
1065                      2662.7830309694373
1066                      2662.783030969442
1067                      2662.7830309694455
1068                      2662.7830309694505
1069                      2662.783030969455
1070                      2662.783030969457
1071                      2662.783030969463
1072                      2662.783030969467
1073                      2662.7830309694727
1074                      2662.7830309694755
1075                      2662.7830309694796
1076                      2662.783030969484
1077                      2662.783030969489
1078                      2662.783030969493
1079                      2662.783030969498
1080                      2662.7830309695005
1081                      2662.783030969505
1082                      2662.7830309695105
1083                      2662.7830309695146
1084                      2662.783030969518
1085                      2662.7830309695228
1086                      2662.7830309695255
1087                      2662.783030969531
1088                      2662.7830309695355
1089                      2662.7830309695396
1090                      2662.783030969545
1091                      2662.7830309695482
1092                      2662.7830309695505
1093                      2662.783030969557
1094                      2662.783030969561
1095                      2662.7830309695646
1096                      2662.7830309695682
1097                      2662.7830309695732
1098                      2662.7830309695787
1099                      2662.783030969583
1100                      2662.783030969587
1101                      2662.7830309695933
1102                      2662.7830309695955
1103                      2662.7830309695996
1104                      2662.7830309696064
1105                      2662.78303096961
1106                      2662.783030969612
1107                      2662.783030969618
1108                      2662.7830309696214
1109                      2662.7830309696265
1110                      2662.783030969631
1111                      2662.7830309696346
1112                      2662.783030969639
1113                      2662.7830309696437
1114                      2662.7830309696483
1115                      2662.7830309696524
1116                      2662.783030969658
1117                      2662.783030969662
1118                      2662.7830309696665
1119                      2662.783030969671
1120                      2662.783030969675
1121                      2662.7830309696797
1122                      2662.7830309696833
1123                      2662.7830309696888
1124                      2662.7830309696938
1125                      2662.7830309696974
1126                      2662.7830309697015
1127                      2662.7830309697074
1128                      2662.78303096971
1129                      2662.7830309697138
1130.0000000000002        2662.7830309697183
1131                      2662.7830309697233
1132.0000000000002        2662.7830309697274
1133                      2662.78303096973
1134.0000000000002        2662.783030969735
1135                      2662.7830309697392
1136.0000000000002        2662.783030969743
1137                      2662.7830309697474
1138.0000000000002        2662.783030969751
1139                      2662.7830309697565
1140.0000000000002        2662.7830309697597
1141                      2662.7830309697642
1142.0000000000002        2662.7830309697683
1143                      2662.7830309697742
1144.0000000000002        2662.783030969778
1145                      2662.7830309697833
1146.0000000000002        2662.783030969787
1147                      2662.7830309697906
1148.0000000000002        2662.783030969795
1149                      2662.7830309697997
1150.0000000000002        2662.783030969805
1151                      2662.7830309698074
1152.0000000000002        2662.7830309698124
1153                      2662.783030969816
1154                      2662.7830309698215
1155                      2662.7830309698247
1156                      2662.78303096983
1157                      2662.7830309698334
1158                      2662.783030969839
1159                      2662.7830309698434
1160                      2662.7830309698475
1161                      2662.7830309698497
1162                      2662.783030969855
1163                      2662.7830309698584
1164                      2662.7830309698625
1165                      2662.7830309698684
1166                      2662.783030969872
1167                      2662.7830309698766
1168                      2662.783030969881
1169                      2662.783030969887
1170                      2662.78303096989
1171                      2662.7830309698966
1172                      2662.7830309698998
1173                      2662.7830309699048
1174                      2662.783030969907
1175                      2662.7830309699116
1176                      2662.7830309699166
1177                      2662.7830309699207
1178                      2662.7830309699243
1179                      2662.7830309699298
1180                      2662.7830309699348
1181                      2662.7830309699384
1182                      2662.7830309699416
1183                      2662.7830309699466
1184                      2662.7830309699507
1185                      2662.783030969955
1186                      2662.783030969959
1187                      2662.783030969964
1188                      2662.7830309699684
1189                      2662.7830309699734
1190                      2662.7830309699775
1191                      2662.7830309699825
1192                      2662.783030969987
1193                      2662.783030969991
1194                      2662.783030969996
1195                      2662.783030969999
1196                      2662.7830309700034
1197                      2662.783030970007
1198                      2662.7830309700134
1199                      2662.783030970017
1200                      2662.783030970021
1201                      2662.7830309700257
1202                      2662.7830309700303
1203                      2662.7830309700344
1204                      2662.7830309700385
1205                      2662.7830309700425
1206                      2662.7830309700475
1207                      2662.7830309700526
1208                      2662.7830309700557
1209                      2662.78303097006
1210                      2662.783030970063
1211                      2662.7830309700694
1212                      2662.7830309700735
1213                      2662.7830309700767
1214                      2662.7830309700817
1215                      2662.783030970086
1216                      2662.7830309700907
1217                      2662.7830309700944
1218                      2662.7830309700985
1219                      2662.7830309701044
1220                      2662.7830309701076
1221                      2662.7830309701117
1222                      2662.7830309701158
1223                      2662.78303097012
1224                      2662.7830309701253
1225                      2662.783030970128
1226                      2662.7830309701326
1227                      2662.783030970136
1228                      2662.783030970142
1229                      2662.7830309701453
1230                      2662.7830309701494
1231                      2662.783030970155
1232                      2662.783030970159
1233                      2662.7830309701635
1234                      2662.7830309701676
1235                      2662.7830309701712
1236                      2662.783030970176
1237                      2662.7830309701785
1238                      2662.7830309701835
1239                      2662.783030970189
1240                      2662.783030970192
1241                      2662.783030970198
1242                      2662.7830309702003
1243                      2662.7830309702063
1244                      2662.7830309702113
1245                      2662.783030970215
1246                      2662.783030970219
1247                      2662.7830309702235
1248                      2662.7830309702276
1249                      2662.783030970232
1250                      2662.783030970238
1251                      2662.7830309702404
1252                      2662.783030970246
1253                      2662.78303097025
1254                      2662.7830309702545
1255.0000000000002        2662.7830309702586
1256                      2662.7830309702645
1257.0000000000002        2662.7830309702686
1258                      2662.7830309702717
1259.0000000000002        2662.783030970276
1260                      2662.7830309702804
1261.0000000000002        2662.7830309702845
1262                      2662.78303097029
1263.0000000000002        2662.7830309702927
1264                      2662.7830309702967
1265.0000000000002        2662.783030970301
1266                      2662.7830309703054
1267.0000000000002        2662.783030970311
1268                      2662.783030970315
1269.0000000000002        2662.783030970319
1270                      2662.7830309703236
1271.0000000000002        2662.783030970328
1272                      2662.783030970333
1273.0000000000002        2662.783030970336
1274                      2662.78303097034
1275.0000000000002        2662.7830309703454
1276                      2662.7830309703504
1277.0000000000002        2662.783030970355
1278                      2662.783030970359
1279.0000000000002        2662.7830309703622
1280                      2662.783030970367
1281                      2662.7830309703713
1282                      2662.7830309703745
1283                      2662.7830309703795
1284                      2662.783030970385
1285                      2662.7830309703863
1286                      2662.7830309703922
1287                      2662.783030970397
1288                      2662.7830309704
1289                      2662.7830309704045
1290                      2662.783030970411
1291                      2662.783030970414
1292                      2662.7830309704186
1293                      2662.7830309704214
1294                      2662.7830309704273
1295                      2662.783030970431
1296                      2662.7830309704354
1297                      2662.7830309704395
1298                      2662.7830309704445
1299                      2662.7830309704477
1300                      2662.783030970452
1301                      2662.7830309704564
1302                      2662.783030970461
1303                      2662.7830309704655
1304                      2662.7830309704705
1305                      2662.783030970475
1306                      2662.7830309704786
1307                      2662.783030970483
1308                      2662.7830309704877
1309                      2662.7830309704914
1310                      2662.783030970496
1311                      2662.7830309705005
1312                      2662.783030970504
1313                      2662.7830309705087
1314                      2662.7830309705128
1315                      2662.783030970517
1316                      2662.783030970521
1317                      2662.7830309705264
1318                      2662.7830309705314
1319                      2662.7830309705337
1320                      2662.783030970539
1321                      2662.7830309705437
1322                      2662.7830309705478
1323                      2662.783030970552
1324                      2662.783030970556
1325                      2662.78303097056
1326                      2662.783030970564
1327                      2662.78303097057
1328                      2662.783030970573
1329                      2662.783030970577
1330                      2662.7830309705814
1331                      2662.783030970587
1332                      2662.783030970591
1333                      2662.7830309705955
1334                      2662.7830309705996
1335                      2662.783030970604
1336                      2662.783030970608
1337                      2662.783030970611
1338                      2662.783030970617
1339                      2662.783030970619
1340                      2662.783030970624
1341                      2662.783030970629
1342                      2662.7830309706333
1343                      2662.7830309706374
1344                      2662.7830309706414
1345                      2662.783030970646
1346                      2662.783030970651
1347                      2662.7830309706555
1348                      2662.7830309706587
1349                      2662.7830309706655
1350                      2662.7830309706683
1351                      2662.783030970672
1352                      2662.7830309706774
1353                      2662.7830309706806
1354                      2662.7830309706856
1355                      2662.7830309706906
1356                      2662.7830309706933
1357                      2662.7830309706983
1358                      2662.783030970702
1359                      2662.783030970708
1360                      2662.7830309707115
1361                      2662.7830309707147
1362                      2662.7830309707197
1363                      2662.783030970725
1364                      2662.7830309707288
1365                      2662.7830309707347
1366                      2662.7830309707383
1367                      2662.7830309707415
1368                      2662.783030970746
1369                      2662.78303097075
1370                      2662.783030970755
1371                      2662.78303097076
1372                      2662.7830309707633
1373                      2662.7830309707683
1374                      2662.783030970772
1375                      2662.7830309707765
1376                      2662.783030970781
1377                      2662.7830309707847
1378                      2662.7830309707892
1379                      2662.783030970794
1380.0000000000002        2662.7830309707974
1381                      2662.783030970801
1382.0000000000002        2662.7830309708056
1383                      2662.7830309708115
1384.0000000000002        2662.7830309708143
1385                      2662.7830309708183
1386.0000000000002        2662.7830309708224
1387                      2662.783030970827
1388.0000000000002        2662.7830309708324
1389                      2662.783030970837
1390.0000000000002        2662.7830309708415
1391                      2662.7830309708456
1392.0000000000002        2662.783030970851
1393                      2662.783030970854
1394.0000000000002        2662.7830309708593
1395                      2662.783030970864
1396.0000000000002        2662.7830309708675
1397                      2662.783030970873
1398.0000000000002        2662.7830309708766
1399                      2662.783030970882
1400.0000000000002        2662.783030970886
1401                      2662.7830309708906
1402.0000000000002        2662.7830309708934
1403                      2662.783030970897
1404.0000000000002        2662.7830309709034
1405                      2662.7830309709075
1406.0000000000002        2662.7830309709116
1407                      2662.783030970916
1408                      2662.78303097092
1409                      2662.7830309709257
1410                      2662.783030970929
1411                      2662.7830309709325
1412                      2662.7830309709384
1413                      2662.783030970941
1414                      2662.7830309709457
1415                      2662.783030970951
1416                      2662.783030970954
1417                      2662.783030970958
1418                      2662.783030970963
1419                      2662.7830309709675
1420                      2662.783030970972
1421                      2662.7830309709766
1422                      2662.7830309709816
1423                      2662.7830309709843
1424                      2662.7830309709893
1425                      2662.783030970993
1426                      2662.7830309709984
1427                      2662.783030971003
1428                      2662.783030971007
1429                      2662.78303097101
1430                      2662.783030971015
1431                      2662.7830309710184
1432                      2662.7830309710234
1433                      2662.7830309710275
1434                      2662.7830309710316
1435                      2662.783030971035
1436                      2662.7830309710384
1437                      2662.7830309710425
1438                      2662.7830309710466
1439                      2662.783030971053
1440                      2662.7830309710557
1441                      2662.7830309710607
1442                      2662.7830309710653
1443                      2662.78303097107
1444                      2662.7830309710735
1445                      2662.7830309710766
1446                      2662.783030971082
1447                      2662.783030971086
1448                      2662.7830309710903
1449                      2662.7830309710953
1450                      2662.7830309710994
1451                      2662.783030971105
1452                      2662.7830309711076
1453                      2662.783030971113
1454                      2662.7830309711157
1455                      2662.78303097112
1456                      2662.7830309711258
1457                      2662.7830309711303
1458                      2662.7830309711335
1459                      2662.7830309711403
1460                      2662.7830309711426
1461                      2662.783030971146
1462                      2662.7830309711494
1463                      2662.7830309711544
1464                      2662.7830309711585
1465                      2662.783030971164
1466                      2662.783030971167
1467                      2662.783030971172
1468                      2662.7830309711762
1469                      2662.78303097118
1470                      2662.7830309711853
1471                      2662.7830309711894
1472                      2662.7830309711944
1473                      2662.783030971198
1474                      2662.783030971204
1475                      2662.7830309712076
1476                      2662.7830309712112
1477                      2662.783030971216
1478                      2662.78303097122
1479                      2662.783030971225
1480                      2662.7830309712294
1481                      2662.783030971234
1482                      2662.7830309712385
1483                      2662.783030971244
1484                      2662.7830309712467
1485                      2662.7830309712513
1486                      2662.783030971255
1487                      2662.7830309712594
1488                      2662.7830309712645
1489                      2662.7830309712676
1490                      2662.7830309712735
1491                      2662.783030971277
1492                      2662.7830309712817
1493                      2662.7830309712863
1494                      2662.7830309712904
1495                      2662.7830309712936
1496                      2662.7830309712976
1497                      2662.7830309713027
1498                      2662.783030971307
1499                      2662.783030971313
1500                      2662.7830309713154
1501                      2662.7830309713195
1502                      2662.783030971326
1503                      2662.78303097133
1504                      2662.783030971335
1505.0000000000002        2662.7830309713386
1506                      2662.783030971342
1507.0000000000002        2662.7830309713463
1508                      2662.7830309713527
1509.0000000000002        2662.783030971355
1510                      2662.7830309713586
1511.0000000000002        2662.783030971362
1512                      2662.7830309713686
1513.0000000000002        2662.7830309713727
1514                      2662.783030971376
1515.0000000000002        2662.78303097138
1516                      2662.7830309713854
1517.0000000000002        2662.783030971388
1518                      2662.7830309713936
1519.0000000000002        2662.783030971398
1520                      2662.7830309714027
1521.0000000000002        2662.783030971407
1522                      2662.7830309714122
1523.0000000000002        2662.7830309714145
1524                      2662.783030971421
1525.0000000000002        2662.783030971425
1526                      2662.7830309714295
1527.0000000000002        2662.7830309714336
1528                      2662.783030971438
1529.0000000000002        2662.7830309714423
1530                      2662.7830309714473
1531.0000000000002        2662.7830309714504
1532                      2662.783030971454
1533.0000000000002        2662.7830309714577
1534                      2662.7830309714627
1535.0000000000002        2662.783030971467
1536                      2662.7830309714705
1537                      2662.7830309714755
1538                      2662.783030971481
1539                      2662.783030971483
1540                      2662.783030971489
1541                      2662.783030971492
1542                      2662.783030971496
1543                      2662.7830309715005
1544                      2662.7830309715027
1545                      2662.783030971508
1546                      2662.783030971513
1547                      2662.783030971516
1548                      2662.783030971521
1549                      2662.7830309715264
1550                      2662.7830309715296
1551                      2662.7830309715337
1552                      2662.783030971539
1553                      2662.7830309715423
1554                      2662.7830309715478
1555                      2662.7830309715505
1556                      2662.7830309715555
1557                      2662.78303097156
1558                      2662.7830309715637
1559                      2662.783030971568
1560                      2662.7830309715728
1561                      2662.7830309715782
1562                      2662.783030971581
1563                      2662.783030971587
1564                      2662.783030971589
1565                      2662.7830309715955
1566                      2662.7830309715996
1567                      2662.7830309716046
1568                      2662.7830309716073
1569                      2662.7830309716114
1570                      2662.783030971616
1571                      2662.783030971621
1572                      2662.7830309716232
1573                      2662.783030971629
1574                      2662.7830309716323
1575                      2662.7830309716355
1576                      2662.7830309716414
1577                      2662.783030971646
1578                      2662.783030971651
1579                      2662.7830309716533
1580                      2662.783030971658
1581                      2662.7830309716624
1582                      2662.783030971667
1583                      2662.783030971672
1584                      2662.783030971676
1585                      2662.783030971679
1586                      2662.7830309716833
1587                      2662.783030971689
1588                      2662.783030971693
1589                      2662.7830309716974
1590                      2662.7830309717024
1591                      2662.7830309717065
1592                      2662.7830309717115
1593                      2662.7830309717147
1594                      2662.7830309717183
1595                      2662.783030971724
1596                      2662.783030971728
1597                      2662.7830309717306
1598                      2662.7830309717356
1599                      2662.783030971741
1600                      2662.783030971745
1601                      2662.783030971748
1602                      2662.7830309717533
1603                      2662.783030971757
1604                      2662.7830309717624
1605                      2662.7830309717674
1606                      2662.7830309717724
1607                      2662.7830309717765
1608                      2662.7830309717788
1609                      2662.7830309717847
1610                      2662.783030971789
1611                      2662.783030971795
1612                      2662.7830309717974
1613                      2662.783030971802
1614                      2662.783030971807
1615                      2662.7830309718115
1616                      2662.7830309718174
1617                      2662.7830309718197
1618                      2662.7830309718242
1619                      2662.783030971827
1620                      2662.7830309718324
1621                      2662.783030971837
1622                      2662.783030971843
1623                      2662.7830309718465
1624                      2662.7830309718493
1625                      2662.7830309718547
1626                      2662.783030971859
1627                      2662.783030971864
1628                      2662.7830309718674
1629                      2662.7830309718734
1630.0000000000002        2662.7830309718765
1631                      2662.78303097188
1632.0000000000002        2662.7830309718847
1633                      2662.7830309718906
1634.0000000000002        2662.783030971895
1635                      2662.783030971899
1636.0000000000002        2662.7830309719025
1637                      2662.7830309719075
1638.0000000000002        2662.783030971911
1639                      2662.783030971917
1640.0000000000002        2662.7830309719207
1641                      2662.7830309719257
1642.0000000000002        2662.7830309719297
1643                      2662.783030971934
1644.0000000000002        2662.7830309719384
1645                      2662.783030971942
1646.0000000000002        2662.783030971947
1647                      2662.783030971951
1648.0000000000002        2662.783030971955
1649                      2662.7830309719593
1650.0000000000002        2662.783030971965
1651                      2662.7830309719684
1652.0000000000002        2662.7830309719743
1653                      2662.7830309719766
1654.0000000000002        2662.783030971983
1655                      2662.783030971986
1656.0000000000002        2662.783030971992
1657                      2662.7830309719952
1658.0000000000002        2662.783030971999
1659                      2662.7830309720025
1660.0000000000002        2662.783030972008
1661                      2662.783030972013
1662.0000000000002        2662.783030972016
1663                      2662.783030972021
1664.0000000000002        2662.7830309720257
1665                      2662.7830309720293
1666                      2662.783030972035
1667                      2662.7830309720384
1668                      2662.783030972042
1669                      2662.783030972047
1670                      2662.783030972051
1671                      2662.7830309720543
1672                      2662.7830309720594
1673                      2662.783030972064
1674                      2662.7830309720675
1675                      2662.783030972072
1676                      2662.783030972077
1677                      2662.7830309720816
1678                      2662.7830309720857
1679                      2662.7830309720903
1680                      2662.783030972094
1681                      2662.783030972099
1682                      2662.783030972103
1683                      2662.783030972107
1684                      2662.7830309721107
1685                      2662.7830309721176
1686                      2662.78303097212
1687                      2662.7830309721235
1688                      2662.7830309721294
1689                      2662.783030972132
1690                      2662.7830309721385
1691                      2662.7830309721403
1692                      2662.783030972146
1693                      2662.78303097215
1694                      2662.783030972155
1695                      2662.783030972159
1696                      2662.783030972163
1697                      2662.783030972168
1698                      2662.783030972172
1699                      2662.7830309721758
1700                      2662.7830309721835
1701                      2662.783030972186
1702                      2662.78303097219
1703                      2662.7830309721944
1704                      2662.783030972199
1705                      2662.7830309722026
1706                      2662.783030972208
1707                      2662.7830309722117
1708                      2662.7830309722144
1709                      2662.783030972221
1710                      2662.783030972224
1711                      2662.78303097223
1712                      2662.783030972233
1713                      2662.7830309722376
1714                      2662.7830309722426
1715                      2662.7830309722444
1716                      2662.7830309722503
1717                      2662.783030972254
1718                      2662.7830309722585
1719                      2662.783030972263
1720                      2662.783030972267
1721                      2662.783030972271
1722                      2662.783030972276
1723                      2662.783030972279
1724                      2662.783030972283
1725                      2662.783030972287
1726                      2662.7830309722913
1727                      2662.7830309722967
1728                      2662.7830309723004
1729                      2662.7830309723045
1730                      2662.783030972309
1731                      2662.783030972313
1732                      2662.7830309723167
1733                      2662.7830309723217
1734                      2662.783030972326
1735                      2662.7830309723295
1736                      2662.783030972334
1737                      2662.78303097234
1738                      2662.7830309723436
1739                      2662.7830309723486
1740                      2662.7830309723527
1741                      2662.7830309723563
1742                      2662.783030972361
1743                      2662.7830309723654
1744                      2662.7830309723695
1745                      2662.7830309723745
1746                      2662.7830309723786
1747                      2662.783030972383
1748                      2662.7830309723877
1749                      2662.7830309723913
1750                      2662.783030972396
1751                      2662.7830309724004
1752                      2662.783030972404
1753                      2662.7830309724077
1754                      2662.7830309724122
1755.0000000000002        2662.7830309724172
1756                      2662.7830309724204
1757.0000000000002        2662.783030972427
1758                      2662.7830309724295
1759.0000000000002        2662.783030972435
1760                      2662.783030972438
1761.0000000000002        2662.7830309724436
1762                      2662.7830309724477
1763.0000000000002        2662.783030972454
1764                      2662.783030972456
1765.0000000000002        2662.783030972461
1766                      2662.783030972466
1767.0000000000002        2662.7830309724686
1768                      2662.783030972475
1769.0000000000002        2662.7830309724777
1770                      2662.7830309724827
1771.0000000000002        2662.783030972487
1772                      2662.783030972492
1773.0000000000002        2662.783030972496
1774                      2662.783030972499
1775.0000000000002        2662.783030972506
1776                      2662.7830309725096
1777.0000000000002        2662.7830309725136
1778                      2662.783030972517
1779.0000000000002        2662.7830309725214
1780                      2662.7830309725264
1781.0000000000002        2662.7830309725314
1782                      2662.783030972536
1783.0000000000002        2662.783030972539
1784                      2662.7830309725437
1785.0000000000002        2662.783030972548
1786                      2662.783030972552
1787.0000000000002        2662.7830309725564
1788                      2662.7830309725623
1789.0000000000002        2662.783030972566
1790                      2662.78303097257
1791.0000000000002        2662.783030972575
1792                      2662.7830309725787
1793                      2662.783030972583
1794                      2662.783030972587
1795                      2662.7830309725914
1796                      2662.783030972596
1797                      2662.7830309726014
1798                      2662.7830309726046
1799                      2662.78303097261
1800                      2662.7830309726146
1801                      2662.783030972619
1802                      2662.783030972623
1803                      2662.7830309726273
1804                      2662.783030972631
1805                      2662.7830309726332
1806                      2662.783030972638
1807                      2662.783030972643
1808                      2662.783030972646
1809                      2662.783030972651
1810                      2662.783030972655
1811                      2662.78303097266
1812                      2662.783030972663
1813                      2662.7830309726683
1814                      2662.7830309726723
1815                      2662.7830309726764
1816                      2662.7830309726787
1817                      2662.783030972684
1818                      2662.783030972689
1819                      2662.7830309726937
1820                      2662.7830309726987
1821                      2662.7830309727033
1822                      2662.783030972708
1823                      2662.7830309727124
1824                      2662.7830309727165
1825                      2662.783030972721
1826                      2662.783030972725
1827                      2662.783030972731
1828                      2662.7830309727347
1829                      2662.783030972737
1830                      2662.7830309727415
1831                      2662.783030972745
1832                      2662.783030972751
1833                      2662.783030972754
1834                      2662.783030972759
1835                      2662.7830309727624
1836                      2662.7830309727674
1837                      2662.783030972772
1838                      2662.7830309727765
1839                      2662.7830309727806
1840                      2662.7830309727833
1841                      2662.7830309727874
1842                      2662.7830309727915
1843                      2662.7830309727965
1844                      2662.783030972801
1845                      2662.783030972805
1846                      2662.78303097281
1847                      2662.783030972814
1848                      2662.7830309728197
1849                      2662.783030972823
1850                      2662.7830309728265
1851                      2662.783030972831
1852                      2662.783030972835
1853                      2662.7830309728392
1854                      2662.783030972843
1855                      2662.783030972849
1856                      2662.783030972851
1857                      2662.783030972856
1858                      2662.7830309728615
1859                      2662.783030972866
1860                      2662.7830309728706
1861                      2662.7830309728756
1862                      2662.7830309728784
1863                      2662.783030972883
1864                      2662.783030972886
1865                      2662.7830309728906
1866                      2662.783030972895
1867                      2662.7830309728997
1868                      2662.7830309729047
1869                      2662.7830309729075
1870                      2662.783030972913
1871                      2662.7830309729175
1872                      2662.783030972921
1873                      2662.7830309729256
1874                      2662.7830309729297
1875                      2662.7830309729343
1876                      2662.7830309729393
1877                      2662.7830309729443
1878                      2662.783030972947
1879                      2662.7830309729525
1880.0000000000002        2662.7830309729557
1881                      2662.7830309729616
1882.0000000000002        2662.7830309729657
1883                      2662.7830309729698
1884.0000000000002        2662.7830309729743
1885                      2662.7830309729793
1886.0000000000002        2662.7830309729825
1887                      2662.7830309729866
1888.0000000000002        2662.783030972992
1889                      2662.783030972995
1890.0000000000002        2662.7830309729984
1891                      2662.783030973003
1892.0000000000002        2662.783030973009
1893                      2662.783030973013
1894.0000000000002        2662.7830309730157
1895                      2662.7830309730202
1896.0000000000002        2662.7830309730257
1897                      2662.7830309730302
1898.0000000000002        2662.783030973035
1899                      2662.7830309730384
1900.0000000000002        2662.783030973042
1901                      2662.7830309730466
1902.0000000000002        2662.783030973052
1903                      2662.783030973055
1904.0000000000002        2662.7830309730593
1905                      2662.783030973065
1906.0000000000002        2662.783030973068
1907                      2662.783030973073
1908.0000000000002        2662.783030973076
1909                      2662.7830309730803
1910.0000000000002        2662.783030973086
1911                      2662.78303097309
1912.0000000000002        2662.783030973093
1913                      2662.783030973097
1914.0000000000002        2662.7830309731025
1915                      2662.783030973107
1916.0000000000002        2662.7830309731107
1917                      2662.783030973115
1918.0000000000002        2662.7830309731194
1919                      2662.783030973122
1920                      2662.783030973128
1921                      2662.783030973132
1922                      2662.7830309731366
1923                      2662.78303097314
1924                      2662.7830309731457
1925                      2662.7830309731485
1926                      2662.783030973154
1927                      2662.7830309731576
1928                      2662.7830309731617
1929                      2662.7830309731658
1930                      2662.7830309731708
1931                      2662.7830309731753
1932                      2662.7830309731794
1933                      2662.7830309731835
1934                      2662.7830309731867
1935                      2662.7830309731908
1936                      2662.7830309731967
1937                      2662.783030973201
1938                      2662.783030973205
1939                      2662.783030973209
1940                      2662.7830309732144
1941                      2662.783030973217
1942                      2662.7830309732212
1943                      2662.783030973226
1944                      2662.7830309732294
1945                      2662.783030973234
1946                      2662.7830309732385
1947                      2662.783030973242
1948                      2662.783030973246
1949                      2662.7830309732517
1950                      2662.783030973255
1951                      2662.7822991959156
1952                      2662.777471915573
1953                      2662.7645910697274
1954                      2662.7399671621174
1955                      2662.7001684637676
1956                      2662.642035627228
1957                      2662.562679919453
1958                      2662.459458035305
1959                      2662.329921010153
1960                      2662.171740227587
1961                      2661.9826189130126
1962                      2661.7602018084426
1963                      2661.5019980829
1964                      2661.205332380356
1965                      2660.8673360676958
1966                      2660.4849854774034
1967                      2660.055186903488
1968                      2659.5749002621174
1969                      2659.041285771455
1970                      2658.45185182246
1971                      2657.804578342296
1972                      2657.0979891108796
1973                      2656.3311491386
1974                      2655.5035695240927
1975                      2654.6150120164257
1976                      2653.665198191244
1977                      2652.6534425444856
1978                      2651.5782431436833
1979                      2650.4368755232244
1980                      2649.2250429188107
1981                      2647.9366367803445
1982                      2646.5636548368457
1983                      2645.0963102124842
1984                      2643.5233459226733
1985                      2641.832547058812
1986                      2640.0114207048064
1987                      2638.0479930348124
1988                      2635.9316549705
1989                      2633.6539722238963
1990                      2631.209362446447
1991                      2628.59553250434
1992                      2625.8135655404594
1993                      2622.8675556130615
1994                      2619.7637136999488
1995                      2616.5089179175548
1996                      2613.108753492787
1997                      2609.5651770664163
1998                      2605.8740291452773
1999                      2602.022685826148
2000                      2597.988165273667
2001                      2593.735974927769
2002.0000000000002        2589.2199076965085
2003                      2584.382891496101
2004                      2579.1588968610154
2005                      2573.475838077429
2006.0000000000002        2567.259374426438
2007.0000000000002        2560.437517532211
2008                      2552.945946122133
2009                      2544.7338746195433
2010.0000000000002        2535.7701722234237
2011.0000000000002        2526.049155676731
2012                      2515.5950961597086
2013                      2504.4640718722158
2014.0000000000002        2492.7415344567444
2015.0000000000002        2480.534078065151
2016                      2467.954633140963
2017                      2455.101686911143
2018.0000000000002        2442.0348978087154
2019.0000000000002        2428.750982974395
2020                      2415.1643047465436
2021                      2401.095764001469
2022.0000000000002        2386.2716910305458
2023.0000000000002        2370.3322792212994
2024                      2352.847757534143
2025                      2333.3405946831876
2026.0000000000002        2311.3136082750284
2027.0000000000002        2286.286457223466
2028                      2257.8459030804165
2029                      2225.7170452168984
2030.0000000000002        2188.3075674811307
2031.0000000000002        2145.6021232972516
2032                      2098.648847842929
2033                      2049.320256210007
2034.0000000000002        2000.3139983015615
2035.0000000000002        1954.8974163201442
2036                      1916.344888926826
2037                      1887.174249021836
2038.0000000000002        1868.4677203444992
2039.0000000000002        1859.5955850294768
2040                      1858.4717944186239
2041                      1861.5346887115454
2042.0000000000002        1866.0052748764545
2043.0000000000002        1869.5337497122928
2044                      1870.2286675782225
2045                      1866.0259927055843
2046.0000000000002        1855.7187161395
2047.0000000000002        1838.7739350714876
2048                      1815.202844379489
2049                      1785.620788842495
2050                      1751.3365311394573
2051                      1714.559833480522
2052                      1678.8944456507597
2053                      1648.7470645911317
2054                      1628.473523746645
2055                      1621.3216756661493
2056                      1627.046621382384
2057                      1643.2869530196358
2058                      1667.5260487866317
2059                      1696.368898370902
2060                      1726.3188824369352
2061                      1754.3410442837455
2062                      1778.1165792625404
2063                      1796.0513842870928
2064                      1807.1581463055877
2065                      1810.9143211694825
2066                      1806.4955525201915
2067                      1793.3708480167106
2068                      1772.0405413244423
2069                      1743.5385938353768
2070                      1709.6466759667915
2071                      1673.089336809031
2072                      1637.5753823404305
2073                      1607.5118866543605
2074                      1587.2733643310223
2075                      1580.1301737702856
2076                      1585.92365261803
2077                      1602.3540312224427
2078                      1626.8648671183946
2079                      1656.0126927764377
2080                      1686.258462281117
2081                      1714.5382841651044
2082                      1738.5180785024995
2083                      1756.5982958407578
2084                      1767.791386191888
2085                      1771.5761132322775
2086                      1767.2086785057472
2087                      1754.2282984289207
2088                      1733.1093756662042
2089                      1704.8489112792188
2090                      1671.188243540875
2091                      1634.8176943686722
2092                      1599.4272843144863
2093                      1569.4262560438904
2094                      1549.209093541589
2095                      1542.0698219464894
2096                      1547.929340059073
2097                      1564.5426688453533
2098                      1589.314667270532
2099                      1618.755036942928
2100                      1649.2840080734081
2101                      1677.8101254533558
2102                      1701.9849086726406
2103                      1720.2037982094632
2104                      1731.479159738296
2105                      1735.2910878852695
2106                      1730.9694851315708
2107                      1718.1177308753952
2108                      1697.1864595862792
2109                      1669.138778386408
2110                      1635.6790369501862
2111                      1599.4662679579915
2112                      1564.1737845448922
2113                      1534.2144427054589
2114                      1514.0044832440067
2115                      1506.8640020014116
2116                      1512.7876077319297
2117                      1529.5781557813177
2118                      1554.6023935369562
2119                      1584.3244070920118
2120                      1615.125231294568
2121                      1643.8872020537087
2122                      1668.2483555178974
2123                      1686.5996059924646
2124                      1697.953424123621
2125                      1701.7912807245564
2126                      1697.510663041742
2127                      1684.7736831097252
2128                      1664.0090365787253
2129                      1636.148466920216
2130                      1602.861938930023
2131                      1566.7792052623188
2132                      1531.5580239735705
2133                      1501.6160976883255
2134                      1481.3948485242524
2135.0000000000005        1474.2460322276881
2136                      1480.2330755648734
2137                      1497.1983910100707
2138                      1522.469910925615
2139.0000000000005        1552.466307422242
2140                      1583.5305266206863
2141                      1612.5200243151776
2142                      1637.0603912457702
2143.0000000000005        1655.5386339795523
2144                      1666.9676194616618
2145                      1670.830300372829
2146                      1666.5863119272171
2147.0000000000005        1653.9515745815847
2148                      1633.3342335823
2149                      1605.6364493881338
2150                      1572.4952850942782
2151.0000000000005        1536.5117137020898
2152                      1501.327592309675
2153                      1471.3667731660828
2154                      1451.103374825489
2155.0000000000005        1443.933734355564
2156                      1449.986500342713
2157                      1467.131561445118
2158                      1492.6544486888283
2159.0000000000005        1522.9262981790043
2160                      1554.2520710100964
2161                      1583.4655934830537
2162                      1608.1813304901193
2163.0000000000005        1626.7833200322552
2164                      1638.2853612506588
2165                      1642.172139107544
2166                      1637.9606423585478
2167.0000000000005        1625.4160271129367
2168                      1604.9265688409423
2169                      1577.3653708329844
2170                      1544.3361044720568
2171.0000000000005        1508.4087203818158
2172                      1473.2061864805082
2173                      1443.1605766476234
2174                      1422.7954452841807
2175.0000000000005        1415.5803295250569
2176                      1421.7072591671401
2177                      1439.0528254630487
2178                      1464.850724401318
2179                      1495.4174345011822
2180                      1527.0176692437026
2181                      1556.462549383429
2182                      1581.3572828015622
2183                      1600.0845679003019
2184                      1611.6602137911013
2185                      1615.571212591434
2186                      1611.387692668426
2187                      1598.919532260398
2188                      1578.5345764382967
2189                      1551.0751134495438
2190                      1518.107263418636
2191                      1482.1626389270189
2192                      1446.8377805404216
2193                      1416.5777447193364
2194                      1395.9916640991746
2195                      1388.6817263325636
2196                      1394.9028049748747
2197                      1412.4999935685053
2198                      1438.635631734006
2199                      1469.5546791727704
2200                      1501.4738476301532
2201                      1531.1810978577082
2202                      1556.2750023767721
2203                      1575.1398418240753
2204                      1586.7956133078226
2205                      1590.7328722123668
2206                      1586.5709407188979
2207                      1574.159313955197
2208                      1553.8427548948011
2209                      1526.426877127325
2210                      1493.4294367755886
2211                      1457.3275682300723
2212                      1421.6772246192622
2213                      1390.9496724318967
2214                      1369.9137896504064
2215                      1362.4160009100467
2216                      1368.7691599408226
2217                      1386.7185020387758
2218                      1413.3228304444167
2219                      1444.7230834495765
2220                      1477.0684288413281
2221                      1507.1181892932136
2222                      1532.4667622301458
2223                      1551.5046907657172
2224                      1563.2602245607964
2225                      1567.2300092067505
2226                      1563.078034094652
2227                      1550.6862846062481
2228                      1530.37030303343
2229                      1502.8860952772568
2230                      1469.6810286819784
2231                      1433.1485048363072
2232                      1396.7854088237787
2233                      1365.1294906056003
2234                      1343.250632944334
2235                      1335.412313909767
2236                      1341.955264575245
2237                      1360.4166657637986
2238                      1387.713865654122
2239                      1419.8351301630507
2240                      1452.822267887452
2241                      1483.3863033454354
2242                      1509.1144998541783
2243                      1528.4084085023544
2244                      1540.3105676826692
2245                      1544.3279990260664
2246                      1540.163194930664
2247                      1527.7187277025666
2248                      1507.2679240043328
2249                      1479.492447642018
2250                      1445.7316427973512
2251                      1408.2560781690497
2252                      1370.5077146532105
2253                      1337.2126680525764
2254                      1313.9669513314311
2255                      1305.6051675000554
2256                      1312.4013530712493
2257                      1331.5608700949135
2258                      1359.8412707091195
2259                      1393.031816915769
2260.0000000000005        1427.0094574820228
2261                      1458.3909330040344
2262                      1484.7341029202914
2263                      1504.4472551227173
2264.0000000000005        1516.5909318554582
2265                      1520.6870339256307
2266                      1516.4667655304552
2267                      1503.8326882369136
2268.0000000000005        1482.9918248580104
2269                      1454.5136999573224
2270                      1419.5889751155198
2271                      1380.3658031125574
2272.0000000000005        1340.3585789379174
2273                      1304.7370343034227
2274                      1279.7595594958727
2275                      1270.7665250325729
2276.0000000000005        1277.8580284900768
2277                      1297.8440866488356
2278                      1327.3295404090654
2279                      1361.9039046377493
2280.0000000000005        1397.2436148535667
2281                      1429.814133690185
2282                      1457.0926659803565
2283                      1477.4639696425133
2284.0000000000005        1489.9943475885987
2285                      1494.2176036311855
2286                      1489.874360937264
2287                      1476.838713243825
2288.0000000000005        1455.2282746240537
2289                      1425.48220215945
2290                      1388.674975266833
2291                      1346.9817053631734
2292.0000000000005        1304.209671735624
2293                      1265.954447197636
2294                      1238.8853843473187
2295                      1229.0437897143354
2296.0000000000005        1236.497504828247
2297                      1257.4672476079156
2298                      1288.3420698856287
2299                      1324.49849456877
2300.0000000000005        1361.4301987115173
2301                      1395.4490834120054
2302                      1423.919117113462
2303                      1445.1613015362434
2304.0000000000005        1458.2170692819084
2305                      1462.6154206147928
2306                      1458.074566303064
2307                      1444.4219298367645
2308                      1421.7023447455992
2309                      1390.2731337411487
2310                      1351.18826941639
2311                      1306.6748817150096
2312                      1260.39743523033
2313                      1216.8685354257213
2314                      1181.799364801575
2315                      1162.3123428326292
2316                      1170.6577446907293
2317                      1194.0306584080583
2318                      1228.142921849497
2319                      1267.669070310928
2320                      1307.6629924562283
2321                      1344.2505826625345
2322                      1374.7324628466658
2323                      1397.4090478125465
2324                      1411.3231828013747
2325                      1416.0080487112925
2326                      1411.096514603491
2327                      1396.2924972538797
2328                      1371.4698277972075
2329                      1336.523509721614
2330                      1290.9397738378532
2331                      1231.442860947314
2332                      1154.0609835584978
2333                      1056.3620895167646
2334                      986.5326250043187
2335                      924.2379537121524
2336                      932.4490867347506
2337                      956.0730165163777
2338                      992.2479674423264
2339                      1036.6913214893807
2340                      1084.268690687844
2341                      1129.6959208638236
2342                      1168.5490397493793
2343                      1197.8601039029088
2344                      1215.9791298334583
2345                      1222.094590847961
2346                      1213.336072365452
2347                      1185.7029287087287
2348                      1135.3127716678043
2349                      1062.2190814873272
2350                      984.3389120345861
2351                      910.4555829201421
2352                      847.0870977645078
2353                      797.3003876056308
2354                      765.3703370678797
2355                      754.4008926471553
2356                      761.0141836693286
2357                      780.0278802485332
2358                      809.1372106858323
2359                      845.0008778576739
2360                      883.773276625623
2361                      921.5950671594202
2362                      954.9391048855061
2363                      980.8798664938466
2364                      997.2906016212941
2365                      1002.900197168265
2366                      995.1794167492094
2367                      972.400389211895
2368                      936.1726167050115
2369                      889.4108395037291
2370                      836.2619123092477
2371                      781.777076308862
2372                      731.3235209124513
2373                      689.7417917807693
2374                      661.6166683256477
2375                      651.5866454488681
2376                      657.5252898759433
2377                      674.5853687667785
2378                      700.6702175883389
2379                      732.7924662458679
2380                      767.5888187480163
2381                      801.6493986350077
2382                      831.8222988283928
2383                      855.3999844119878
2384                      870.363766847782
2385.0000000000005        875.487064031394
2386                      868.8482733271105
2387                      849.2761444336671
2388                      818.0976938788941
2389.0000000000005        777.7250269763626
2390                      731.4175607220959
2391                      682.6573557521397
2392                      634.1811761937062
2393.0000000000005        591.2090917820994
2394                      556.6295170612146
2395                      545.923732154325
2396                      551.0181370093699
2397.0000000000005        565.7771044715054
2398                      588.7115196521793
2399                      617.5816177815482
2400                      649.507072693121
2401.0000000000005        681.2604795361814
2402                      709.6318915921829
2403                      731.9045008294238
2404                      746.0729823870121
2405.0000000000005        750.9289811006369
2406                      744.626619678147
2407                      725.8569483697208
2408                      695.2100011637359
2409.0000000000005        653.6812129295874
2410                      604.9674893739472
2411                      558.9347941568283
2412                      520.7394962126903
2413.0000000000005        491.83437726085975
2414                      473.72081581380496
2415                      467.56084329699706
2416                      471.74085553220925
2417.0000000000005        483.7998741282795
2418                      502.40853602388444
2419                      525.6273915864351
2420                      551.1795006591706
2421.0000000000005        576.6564070171567
2422                      599.6945701329362
2423                      618.0695860400101
2424                      629.930714537082
2425.0000000000005        634.0294204145919
2426                      628.5737137912439
2427                      612.737881417346
2428                      588.3092945237802
2429.0000000000005        558.0054412734547
2430                      524.9341911073594
2431                      492.25382151975754
2432                      462.9421903319363
2433                      439.6322774216786
2434                      424.57506812974316
2435                      419.37479538078816
2436                      423.13992953652155
2437                      433.9901024247159
2438                      450.68378641917866
2439                      471.4169956566044
2440                      494.08525410319885
2441                      516.5041499470975
2442                      536.5930234158777
2443                      552.4965628197118
2444                      562.7052173823498
2445                      566.2234155509221
2446                      561.8441383902255
2447                      549.1004594799354
2448                      529.2226765481543
2449                      504.13309416635457
2450                      476.18693490592744
2451                      447.94929712557484
2452                      422.0517411432699
2453                      401.1049614543923
2454                      387.4499429016981
2455                      382.7178196579579
2456                      386.21267326558774
2457                      396.28040772911964
2458                      411.7560498837386
2459                      430.94611665948406
2460                      451.8720637223938
2461                      472.49196789131673
2462                      490.88771488404484
2463                      505.38649387463687
2464                      514.6607798032346
2465                      517.8513898886064
2466                      514.0277512615191
2467                      502.8739276274754
2468                      485.36513264833235
2469                      463.0238647698686
2470                      437.8115914270032
2471                      412.0210712274912
2472                      388.16357811903777
2473                      368.7770344852129
2474                      356.1193315903983
2475                      351.7319439042996
2476                      355.0015500451837
2477                      364.42090847896486
2478                      378.9007253250956
2479                      396.85041194291875
2480                      416.4141769805059
2481                      435.6778668881659
2482                      452.8387859330781
2483                      466.3361050241755
2484                      474.95819778712394
2485                      477.9219070068604
2486                      474.4497577615107
2487                      464.2981061761695
2488                      448.2892538973184
2489                      427.74199431890025
2490                      404.4196236816523
2491                      380.45274679034185
2492                      358.22409545472317
2493                      340.1611620498134
2494                      328.3888507202428
2495                      324.31522518070796
2496                      327.37131256726445
2497                      336.180362636434
2498                      349.7319813423962
2499                      366.5446419700786
2500                      384.8810734991916
2501                      402.9430035512055
2502                      419.0319918080426
2503                      431.6812452566464
2504                      439.7616294675619
2505                      442.5392620438643
2506                      439.32649984982936
2507                      429.9215323641412
2508                      415.0586064201135
2509                      395.932043312259
2510.0000000000005        374.17955989180854
2511                      351.81053166186337
2512                      331.1045577378841
2513                      314.36385135089125
2514.0000000000005        303.51332888897895
2515                      299.77104428262817
2516                      302.60806109404285
2517                      310.7930381222783
2518.0000000000005        323.40539599357743
2519                      339.0842965697528
2520                      356.21460013510733
2521                      373.1158030271232
2522.0000000000005        388.189104472104
2523                      400.0524802250797
2524                      407.6363788314611
2525                      410.2442003114302
2526.0000000000005        407.2503988490466
2527                      398.48148019976117
2528                      384.61625646689674
2529                      366.77167512620457
2530.0000000000005        346.5028884400643
2531                      325.7616711787835
2532                      306.71076960580666
2533                      291.44073616701235
2534.0000000000005        281.607169266176
2535                      278.225177610178
2536                      280.8357384686611
2537                      288.37272866005986
2538.0000000000005        300.0026093839422
2539                      314.49024919736667
2540                      330.3583755385979
2541                      346.05608501313264
2542.0000000000005        360.094020915736
2543                      371.16803207657114
2544                      378.2589722783957
2545                      380.69916145129724
2546.0000000000005        377.9127400418519
2547                      369.75473312729343
2548                      356.8787843462666
2549                      340.3642254203187
2550.0000000000005        321.7181383516221
2551                      302.7963630699895
2552                      285.5783311836156
2553                      271.8675807337459
2554.0000000000005        263.06632476093495
2555                      260.0417253197532
2556                      262.4325165865368
2557                      269.33466535055845
2558.0000000000005        279.98587454839026
2559                      293.26045398014116
2560                      307.8164584798503
2561                      322.25610336670036
2562                      335.20405595852725
2563                      345.44635364352274
2564                      352.01875278606707
2565                      354.28289711819167
2566                      351.7138724370163
2567                      344.2043797474778
2568                      332.3965897448677
2569                      317.3388648155575
2570                      300.45816064260157
2571                      283.446349499275
2572                      268.0418740630318
2573                      255.801296029833
2574                      247.94158627751705
2575                      245.23822162979704
2576                      247.42946799105434
2577                      253.75079083350752
2578                      263.49480545055127
2579                      275.61752690611684
2580                      288.90581118524904
2581                      302.0957317969195
2582                      313.9426017199582
2583                      323.3326068904652
2584                      329.36819092992954
2585                      331.44932257172826
2586                      329.1104767976519
2587                      322.2875034841682
2588                      311.5999814176175
2589                      298.0360680619197
2590                      282.90184560877117
2591                      267.68975937495816
2592                      253.91794096689028
2593                      242.9546952935082
2594                      235.90015724436302
2595                      233.4697136762755
2596                      235.48792678690887
2597                      241.30401977581732
2598                      250.2463190086024
2599                      261.3452913542252
2600                      273.48510910739213
2601                      285.5149982033567
2602                      296.3171473539612
2603                      304.8845085914647
2604                      310.3956118843835
2605                      312.2966764270806
2606                      310.18708128224057
2607                      304.04247061266364
2608                      294.4402598650024
2609                      282.2861089281474
2610                      268.74155157031163
2611                      255.11412811524946
2612                      242.7415943351168
2613                      232.8545171460277
2614                      226.46980646320165
2615                      224.26561651587622
2616                      226.1361024310304
2617                      231.5184865090584
2618                      239.7745218164389
2619                      249.99118582527018
2620                      261.12877679484563
2621                      272.1317105970366
2622                      281.99053577122834
2623                      289.804488278774
2624                      294.8295384105429
2625                      296.56266066272804
2626                      294.66731886376914
2627                      289.1503286827337
2628                      280.53525006691564
2629                      269.635930551382
2630                      257.47298313767766
2631                      245.19775900152555
2632                      234.00262876085225
2633                      225.01122930663018
2634                      219.18184734540412
2635.0000000000005        217.16517515293384
2636                      218.90895867700928
2637                      223.9215277016152
2638                      231.5950451603737
2639.0000000000005        241.05994550895895
2640                      251.33704792853385
2641                      261.44916587055815
2642                      270.4795567995199
2643.0000000000005        277.6239061964454
2644                      282.21344528896
2645                      283.79541359702506
2646                      282.0916530058096
2647.0000000000005        277.13215215034967
2648                      269.38414043382437
2649                      259.56992945940374
2650                      248.58506336063465
2651.0000000000005        237.45256023325442
2652                      227.2422944985263
2653                      218.99851926361947
2654                      213.63425760096783
2655.0000000000005        211.77496470629427
2656                      213.41020221167554
2657                      218.10695239336397
2658                      225.28432756738366
2659.0000000000005        234.10805619452097
2660                      243.6481973946555
2661                      252.9902447359622
2662                      261.3001860818792
2663.0000000000005        267.857212264882
2664                      272.06218073986804
2665                      273.51018235155647
2666                      271.97394883389353
2667.0000000000005        267.50040999508417
2668                      260.50203448674233
2669                      251.61623339838803
2670                      241.6354774005928
2671.0000000000005        231.46817948965872
2672                      222.08727282341036
2673                      214.47511687510305
2674                      209.50499525826382
2675.0000000000005        207.77941463708814
2676                      209.32094878931076
2677                      213.74572460857073
2678                      220.49551532472827
2679.0000000000005        228.7680738391114
2680                      237.66992607471641
2681                      246.3421430469405
2682                      254.02493141448548
2683.0000000000005        260.0679391466863
2684                      263.9345456475635
2685                      265.264058627445
2686                      263.87319429835577
2687.0000000000005        259.820043958361
2688                      253.4672974496291
2689                      245.37527877214728
2690                      236.2501066398271
2691                      226.89924695286572
2692                      218.22261986097175
2693                      211.151010891874
2694                      206.52052379464814
2695                      204.9106173317181
2696                      206.3700977757973
2697                      210.5556704967143
2698                      216.92824201729388
2699                      224.7151727133787
2700                      233.0588066994764
2701                      241.1442638895345
2702                      248.27624935512642
2703                      253.86714647057605
2704                      257.4345247485239
2705                      258.6593646299945
2706                      257.3940658043522
2707                      253.7045363385244
2708                      247.9082895643101
2709                      240.49933149922188
2710                      232.10234791205605
2711                      223.4520597547771
2712                      215.38595741063065
2713                      208.7875534026908
2714                      204.4567266717501
2715                      202.94934866959056
2716                      204.33385942997634
2717                      208.3013016474614
2718                      214.33187547269802
2719                      221.68227460592266
2720                      229.52803199514295
2721                      237.09447632042438
2722                      243.73753928868285
2723                      248.92724582787676
2724                      252.2288338966854
2725                      253.36077619455736
2726                      252.20449005684412
2727                      248.83124563691396
2728                      243.5183562949678
2729                      236.69773187352862
2730                      228.93428230336954
2731                      220.89880547860966
2732                      213.37437187359552
2733                      207.20047268652368
2734                      203.1408038599936
2735                      201.7266639285733
2736                      203.04130348775115
2737                      206.80632227482923
2738                      212.52147832857895
2739                      219.47194182244544
2740                      226.86593007290452
2741                      233.9661297110249
2742                      240.17761893486633
2743                      245.01176718634218
2744                      248.0772101874071
2745                      249.12662796700894
2746                      248.06589966512934
2747                      244.96970686551686
2748                      240.0806222379061
2749                      233.78020231118765
2750                      226.57985582043602
2751                      219.09527420054314
2752                      212.06253813757655
2753                      206.27873608255493
2754                      202.47062306133967
2755                      201.14338115958307
2756                      202.39227420007933
2757                      205.9671401693813
2758                      211.38691935263148
2759                      217.9652070882134
2760.0000000000005        224.94255405992314
2761                      231.61573150033274
2762                      237.43308651552027
2763                      241.9474123683545
2764.0000000000005        244.80178150730313
2765                      245.77751175017357
2766                      244.8017162746322
2767                      241.95126884662693
2768.0000000000005        237.43969456288687
2769                      231.60580025169963
2770                      224.91537316644735
2771                      217.93682117439846
2772.0000000000005        211.3621260355264
2773                      205.94626751944355
2774                      202.3775091254912
2775                      201.13330729285482
2776.0000000000005        202.31935116574158
2777                      205.71275315669203
2778                      210.85172733345718
2779                      217.07735396561162
2780.0000000000005        223.66330113760174
2781                      229.94005019310094
2782                      235.39292540828546
2783                      239.6118722530772
2784.0000000000005        242.27334238212694
2785                      243.18192535053225
2786                      242.28298038632818
2787                      239.65421852691696
2788.0000000000005        235.48704992957886
2789                      230.0821975623726
2790                      223.86487267144582
2791                      217.36335428658626
2792.0000000000005        211.22682589295212
2793                      206.16683230153578
2794                      202.83118070937743
2795                      201.66810131720752
2796.0000000000005        202.79327611917665
2797                      206.01102622228274
2798                      210.87888020892058
2799                      216.76476632565806
2800.0000000000005        222.9749464538386
2801                      228.87550621564003
2802                      233.983884575087
2803                      237.92444658053975
2804.0000000000005        240.40501597530985
2805                      241.25095425165773
2806                      240.42277908968236
2807                      237.9995755882145
2808.0000000000005        234.15432507451962
2809                      229.1556510498154
2810                      223.38903079595664
2811                      217.34861640657192
2812.0000000000005        211.64177265311176
2813                      206.93329901513593
2814                      203.82866957435672
2815                      202.74604639856463
2816                      203.8118303728367
2817                      206.8582367852555
2818                      211.46177528954388
2819                      217.0166513448462
2820                      222.8607171387805
2821                      228.39720017555328
2822                      233.17419931505492
2823                      236.84669226462702
2824                      239.15393017480005
2825                      239.9398819206518
2826                      239.17871376246188
2827                      236.95082217618912
2828                      233.41461944885498
2829                      228.80980052210396
2830                      223.48520378451963
2831                      217.90307559299663
2832                      212.6254552663183
2833                      208.26901678868316
2834                      205.39527972531465
2835                      204.3929984506864
2836                      205.40087039300744
2837                      208.28007864445033
2838                      212.6251650081461
2839                      217.85515801130074
2840                      223.33951115570778
2841                      228.51882434972322
2842                      232.96978613763213
2843                      236.37949665002168
2844                      238.51765303604614
2845                      239.2451696106795
2846                      238.5492580451257
2847                      236.5123780685409
2848                      233.28130699860134
2849                      229.06917845619486
2850                      224.19132474068076
2851                      219.07363504738635
2852                      214.22961331035287
2853                      210.22591265936117
2854                      207.5824685414554
2855                      206.6600111424311
2856                      207.61206991352202
2857                      210.32993552921744
2858                      214.42441714901304
2859                      219.33738729310062
2860                      224.46763887650232
2861                      229.29333792766468
2862                      233.41874505086892
2863                      236.5674367839856
2864                      238.5372764292849
2865                      239.20649570196096
2866                      238.57573227794492
2867                      236.73106519930778
2868                      233.81006541090628
2869                      230.0012093670037
2870                      225.58332046162366
2871                      220.9398365756723
2872                      216.53357544026224
2873                      212.88061601891098
2874                      210.46289624793317
2875                      209.61808059327151
2876                      210.51767086963147
2877                      213.0834808646385
2878                      216.9396304675022
2879                      221.54826192621007
2880                      226.3348877249896
2881                      230.81148695305885
2882                      234.6113105392801
2883                      237.49780244081208
2884                      239.29733688342628
2885.0000000000005        239.9076407579789
2886                      239.3437831042927
2887                      237.69803378465463
2888                      235.09797345745494
2889.0000000000005        231.7107433144945
2890                      227.76832197215606
2891                      223.6070284874487
2892                      219.63482878844084
2893.0000000000005        216.32064879721202
2894                      214.11605073378888
2895                      213.34369542291
2896                      214.1960875010904
2897.0000000000005        216.62457004084993
2898                      220.2639436440755
2899                      224.59114080479043
2900                      229.05434727565807
2901.0000000000005        233.19249201026506
2902                      236.6717026854816
2903                      239.29397569865543
2904                      240.92015508561263
2905.0000000000005        241.47001942344832
2906                      240.97682463605844
2907                      239.54163165910865
2908                      237.27851150029358
2909.0000000000005        234.3317380826764
2910                      230.87851560030003
2911                      227.19564567061946
2912                      223.63559226582547
2913.0000000000005        220.62899954333886
2914                      218.6118974894134
2915                      217.90242777441156
2916                      218.71507453731888
2917.0000000000005        221.02798182968357
2918                      224.48418455152517
2919                      228.56868637888496
2920                      232.7448245680629
2921.0000000000005        236.57083796909953
2922                      239.74236151894493
2923                      242.10224744846894
2924                      243.55502346344684
2925.0000000000005        244.04410513147081
2926                      243.62646818519912
2927                      242.41411437565912
2928                      240.50620166508736
2929.0000000000005        238.00880412778432
2930                      235.03888408970963
2931                      231.80112448240172
2932                      228.5985691276772
2933.0000000000005        225.8409936810087
2934                      223.96849458934565
2935                      223.3067709171785
2936                      224.0888344425739
2937.0000000000005        226.3140659659567
2938                      229.633041807741
2939                      233.53471147056763
2940                      237.48769680649804
2941.0000000000005        241.05671521387637
2942                      243.9604602104657
2943                      246.07584015862682
2944                      247.36001451293768
2945                      247.7893935336441
2946                      247.45058686180576
2947                      246.47087233420186
2948                      244.92499854829367
2949                      242.86263332629417
2950                      240.3279435164972
2951                      237.44969896721457
2952                      234.50082261635194
2953                      231.8998766423866
2954                      230.11344806244773
2955                      229.48009138651938
2956                      230.24056084275836
2957                      232.40718976840617
2958                      235.64217002173157
2959                      239.4378468408894
2960                      243.2583125400836
2961                      246.65888941606528
2962                      249.36556825191337
2963                      251.28167065879137
2964                      252.42115630397137
2965                      252.7978878829555
2966                      252.53600813918783
2967                      251.7761370200642
2968                      250.55961137068903
2969                      248.86010779512858
2970                      246.6386559857995
2971                      243.96739724297186
2972                      241.12478291158013
2973                      238.57203424538136
2974                      236.81163824550458
2975                      236.1882574494666
2976                      236.93290498377533
2977                      239.0608450987316
2978                      242.25361714960204
2979                      246.016526206832
2980                      249.8057528282204
2981                      253.15199382640017
2982                      255.76949027105272
2983                      257.57594862891756
2984                      258.62274474447383
2985                      258.9639288895346
2986                      258.76507202503046
2987                      258.1805382660683
2988                      257.1954268217942
2989                      255.7038874712621
2990                      253.60109137934717
2991                      250.9432775659045
2992                      248.05840336879595
2993                      245.46864916311014
2994                      243.69677402500653
2995                      243.0735624152547
2996                      243.80164241944746
2997                      245.891539168479
2998                      249.05406929533277
2999                      252.82119443635733
3000                      256.6533669911397
3001                      260.0522698619413
3002                      262.70604859005124
3003                      264.52107364852424
3004                      265.5524805187145
3005                      265.8838632962035
3006                      265.7204980550842
3007                      265.2233682294174
3008                      264.3120295763741
3009                      262.8185095333888
3010.0000000000005        260.62107301917064
3011                      257.8154787736309
3012                      254.80335985763952
3013                      252.1536138867061
3014.0000000000005        250.37286841211179
3015                      249.7527793642302
3016                      250.4572347564258
3017                      252.48887736719342
3018.0000000000005        255.5941593845509
3019                      259.3478421032198
3020                      263.229136413274
3021                      266.73280457967485
3022.0000000000005        269.5110875908034
3023                      271.43016185125754
3024                      272.52210856491746
3025                      272.8723774497829
3026.0000000000005        272.70868286368204
3027                      272.1901028768799
3028                      271.1881204107851
3029                      269.51365325551046
3030.0000000000005        267.08117507378023
3031                      264.0712905713309
3032                      260.95057353251525
3033                      258.2891402206314
3034.0000000000005        256.5370011827166
3035                      255.93256805309747
3036                      256.60371834704637
3037                      258.5456482528133
3038.0000000000005        261.5387360584525
3039                      265.2093961110524
3040                      269.0766067344699
3041                      272.6555429194022
3042.0000000000005        275.56706469206785
3043                      277.62628970579516
3044                      278.81526375780754
3045                      279.19987263930983
3046.0000000000005        279.0059517462906
3047                      278.3844959853435
3048                      277.19152746025304
3049                      275.2635871395993
3050.0000000000005        272.58687560962403
3051                      269.4382026931743
3052                      266.3133823040908
3053                      263.7269710450469
3054.0000000000005        262.0510967442868
3055                      261.4763395495866
3056                      262.1063551594938
3057                      263.9319281992651
3058.0000000000005        266.757840735463
3059                      270.257804704738
3060                      274.0051754151938
3061                      277.5594784844421
3062.0000000000005        280.53337774237525
3063                      282.69207747418517
3064                      283.96403989807453
3065                      284.3802832542085
3066.0000000000005        284.1446892443589
3067                      283.3959230888511
3068                      282.0043561379501
3069                      279.8658070832504
3070.0000000000005        277.05483022849006
3071                      273.9147090536433
3072                      270.91060200539704
3073                      268.4746639378512
3074                      266.9090743475286
3075                      266.3732054221267
3076                      266.95894445728135
3077                      268.6557843730696
3078                      271.282984667996
3079                      274.55162954738375
3080                      278.08761766434475
3081                      281.4975279847687
3082                      284.4183041630208
3083                      286.5895906967763
3084                      287.8951525994093
3085                      288.3272054135193
3086                      288.0569190033664
3087                      287.20930548316073
3088                      285.6887346317847
3089                      283.4639332558497
3090                      280.6866524895384
3091                      277.69602806460017
3092                      274.8964257423819
3093                      272.6481388779972
3094                      271.206477270744
3095                      270.7128351808995
3096                      271.25518790232155
3097                      272.8241592966435
3098                      275.24898260695676
3099                      278.26590558950426
3100                      281.54435174195356
3101                      284.7253835799758
3102                      287.48974052242653
3103                      289.5815537153747
3104                      290.8600216110649
3105                      291.287068020511
3106                      291.0003487309041
3107                      290.11247374393076
3108                      288.56525541858576
3109                      286.3862010037496
3110                      283.7644206314456
3111                      281.0003201147767
3112                      278.43636655147867
3113                      276.3829874458718
3114                      275.06569097040057
3115                      274.61403500115495
3116                      275.1158277410459
3117                      276.5648446455237
3118                      278.79834357813377
3119                      281.5715471138644
3120                      284.5848000626966
3121                      287.509881885006
3122                      290.06375641105706
3123                      292.0153239554866
3124                      293.2203119696135
3125                      293.6251215616631
3126                      293.3409995173337
3127                      292.46903765853006
3128                      290.9791858358618
3129                      288.9379669862229
3130                      286.52637149091504
3131                      284.00824335418423
3132                      281.6796641143288
3133                      279.8149374224866
3134                      278.616835504114
3135.0000000000005        278.205425556589
3136                      278.66994083279207
3137                      280.00878989924036
3138                      282.0664604128503
3139.0000000000005        284.6146776592913
3140                      287.3766665527789
3141                      290.0545364881817
3142                      292.3871504579275
3143.0000000000005        294.1757558746527
3144                      295.28561766176585
3145                      295.65940337167865
3146                      295.3902706660316
3147.0000000000005        294.56808278976087
3148                      293.17991999278996
3149                      291.3097693699625
3150                      289.1190192109585
3151.0000000000005        286.84167161337666
3152                      284.7384480075943
3153                      283.05282103858195
3154                      281.96756359504195
3155.0000000000005        281.5941753700228
3156                      282.02458264059993
3157                      283.2626078876671
3158                      285.15923025598653
3159.0000000000005        287.5002971445886
3160                      290.0286836100463
3161                      292.47440115196815
3162                      294.599435627986
3163.0000000000005        296.2262208355112
3164                      297.2363583052232
3165                      297.57720001638177
3166                      297.32808857430916
3167.0000000000005        296.56997863745005
3168                      295.30266181953135
3169                      293.6072356934417
3170                      291.6324285907717
3171.0000000000005        289.58523665884866
3172                      287.69613945211734
3173                      286.17982354607886
3174                      285.2005671915973
3175.0000000000005        284.8627823915758
3176                      285.26202834339136
3177                      286.4077500111883
3178                      288.15631908290214
3179.0000000000005        290.30499369446693
3180                      292.61544669207024
3181                      294.84419390988467
3182                      296.77830576599337
3183.0000000000005        298.2519190287962
3184                      299.16655765906677
3185                      299.47562829933963
3186                      299.2484823992576
3187.0000000000005        298.55846408146664
3188                      297.4155653102518
3189                      295.89120462145263
3190                      294.12433613733646
3191.0000000000005        292.2971492561952
3192                      290.6113431717313
3193                      289.2541767966687
3194                      288.37351557384056
3195.0000000000005        288.06867066238806
3196                      288.4396101608194
3197                      289.5010405754082
3198                      291.11289753664124
3199.0000000000005        293.0817948000431
3200                      295.1877366917976
3201                      297.21173179566125
3202                      298.9649801627224
3203                      300.29595969801056
3204                      301.12050477057807
3205                      301.39894568491366
3206                      301.19447085673124
3207                      300.57507782344476
3208                      299.55519852820333
3209                      298.19787897326785
3210                      296.63147765256
3211                      295.0145325698897
3212                      293.5203849393965
3213                      292.3109187971154
3214                      291.52075051990204
3215                      291.24592926614855
3216                      291.5912599800503
3217                      292.5759580880677
3218                      294.06193292819654
3219                      295.8630874675332
3220                      297.777126920119
3221                      299.60707289517853
3222                      301.1872235502489
3223                      302.38474136748056
3224                      303.12324687955066
3225                      303.3723833115672
3226                      303.1908238154692
3227                      302.6433267376498
3228                      301.74465382685105
3229                      300.55131131638615
3230                      299.1785446900391
3231                      297.76162174182895
3232                      296.44589611780407
3233                      295.37125207148614
3234                      294.66253013468435
3235                      294.4145616521732
3236                      294.7368806462517
3237                      295.6519794701978
3238                      297.0229199945991
3239                      298.6697756150803
3240                      300.4050237279646
3241                      302.05269630904075
3242                      303.46733721527113
3243                      304.5362503603688
3244                      305.1927362059019
3245                      305.4136921354378
3246                      305.2555840233667
3247                      304.77983454610194
3248                      304.00067723225584
3249                      302.9674700891673
3250                      301.7804339880989
3251                      300.55155377546316
3252                      299.3994650485383
3253                      298.44587180964095
3254                      297.8091856262574
3255                      297.58484834874093
3256                      297.88673946290913
3257                      298.7400904182964
3258                      300.0084063374591
3259                      301.51578333151923
3260.0000000000005        303.0864854398968
3261                      304.5634740120843
3262                      305.82109153326996
3263                      306.7658058752634
3264.0000000000005        307.34387997157444
3265                      307.5378422565382
3266                      307.40325141729016
3267                      306.99840294533163
3268.0000000000005        306.33604195405064
3269                      305.4575274601316
3270                      304.4462413271817
3271                      303.3907422005076
3272.0000000000005        302.38625078244866
3273                      301.54007985019786
3274                      300.96658737716086
3275                      300.76289039612783
3276.0000000000005        301.0468354614699
3277                      301.8458991876257
3278                      303.02331268379584
3279                      304.40571260673204
3280.0000000000005        305.82670367128594
3281                      307.1458411719272
3282                      308.2556724927325
3283                      309.08186359692377
3284.0000000000005        309.58437981715576
3285                      309.75247435076693
3286                      309.6409613339354
3287                      309.30548809938483
3288.0000000000005        308.75685982930673
3289                      308.0256943137514
3290                      307.1778880203087
3291                      306.27965387286895
3292.0000000000005        305.4062207981914
3293                      304.6540399079035
3294                      304.135322987277
3295                      303.9494834548877
3296.0000000000005        304.21775141442146
3297                      304.9692323380844
3298                      306.0664882122631
3299                      307.337772379517
3300.0000000000005        308.62391928599163
3301                      309.79812760070877
3302                      310.7702302184249
3303                      311.4843303644505
3304.0000000000005        311.9146988711191
3305                      312.05797833390557
3306                      311.96879350742705
3307                      311.70025302181153
3308.0000000000005        311.2599795042615
3309                      310.6665148046732
3310                      309.9685173353299
3311                      309.21116840707737
3312.0000000000005        308.4534620076623
3313                      307.78324484832876
3314                      307.3121489962396
3315                      307.1417881976055
3316.0000000000005        307.396461558208
3317                      308.1067339153203
3318                      309.13395424309226
3319                      310.3072803343076
3320.0000000000005        311.472920450153
3321                      312.51534806446625
3322                      313.3604041782716
3323                      313.9698189091969
3324.0000000000005        314.3320615781437
3325                      314.4517848162976
3326                      314.3838900044359
3327                      314.17901899299295
3328.0000000000005        313.8406263264077
3329                      313.37460272893446
3330                      312.81267170355994
3331                      312.181206756826
3332                      311.5257592566669
3333                      310.9272429474612
3334                      310.4973087086997
3335                      310.3401227905744
3336                      310.58350501744286
3337                      311.2591852134779
3338                      312.2264718438169
3339                      313.31448157596134
3340                      314.3731843723348
3341                      315.2966452238396
3342                      316.0254829728024
3343                      316.5381267949615
3344                      316.83665796672403
3345                      316.9342006307784
3346                      316.8863446566073
3347                      316.74142909747906
3348                      316.4978930221004
3349                      316.14942355602807
3350                      315.71110858249114
3351                      315.1928716398981
3352                      314.6278524958574
3353                      314.0900177764441
3354                      313.69253784497107
3355                      313.5450999590534
3356                      313.7801382386545
3357                      314.42965542602843
3358                      315.34947802069496
3359                      316.36660203248346
3360                      317.33275916777916
3361                      318.15010277351746
3362                      318.7733953241724
3363                      319.19687036926507
3364                      319.4362682404216
3365                      319.5131074826591
3366                      319.4839902484141
3367                      319.39515752423017
3368                      319.24006125234445
3369                      319.0009536762998
3370                      318.67618237717795
3371                      318.2577658985317
3372                      317.76633708735403
3373                      317.26886187649353
3374                      316.8874776388426
3375                      316.7438939983265
3376                      316.9742362624328
3377                      317.60859245622265
3378                      318.4986300052782
3379                      319.46618039946725
3380                      320.3598768651349
3381                      321.0877119697192
3382                      321.61793544091336
3383                      321.96064534489216
3384                      322.14567357764975
3385.0000000000005        322.20359844538575
3386                      322.192013145633
3387                      322.1557007579709
3388                      322.08332397553914
3389.0000000000005        321.945616738619
3390                      321.7186056518222
3391                      321.37380507346154
3392                      320.91843754553247
3393.0000000000005        320.4259374483891
3394                      320.0399466007306
3395                      319.89402826617504
3396                      320.1224463284952
3397.0000000000005        320.7509219038348
3398                      321.6293907676379
3399                      322.57493240648074
3400                      323.42822991165656
3401.0000000000005        324.0954337056865
3402                      324.5539163524457
3403                      324.8296380840817
3404                      324.9684340337709
3405.0000000000005        325.0100567734525
3406                      325.01459658138697
3407                      325.02544329533424
3408                      325.0250239672381
3409.0000000000005        324.9672325312083
3410                      324.7989318797847
3411                      324.4724064735027
3412                      324.0031952571667
3413.0000000000005        323.4893911058828
3414                      323.09053257986983
3415                      322.940943622981
3416                      323.1673418759502
3417.0000000000005        323.7908119152903
3418                      324.663659712059
3419                      325.6033279832479
3420                      326.44508563999244
3421.0000000000005        327.08764071681105
3422                      327.5087381198383
3423                      327.7416479620707
3424                      327.8492930823112
3425.0000000000005        327.87949043942433
3426                      327.89613560706795
3427                      327.9391958353871
3428                      327.9816303233702
3429.0000000000005        327.9555703176871
3430                      327.78607222905356
3431                      327.43215924230327
3432                      326.93434513745586
3433.0000000000005        326.4033419232068
3434                      325.99885829117875
3435                      325.84848578738837
3436                      326.0707669706675
3437.0000000000005        326.6836448833221
3438                      327.5434125012219
3439                      328.4714710480161
3440                      329.30437957767066
3441.0000000000005        329.9371715312796
3442                      330.3450911806136
3443                      330.5614176147
3444                      330.6556754532359
3445.0000000000005        330.6802546612883
3446                      330.7018938628675
3447                      330.7543218650021
3448                      330.8028134115847
3449.0000000000005        330.7672766728139
3450                      330.57328698373533
3451                      330.1975471087724
3452                      329.69149367153165
3453.0000000000005        329.1630171136424
3454                      328.76488121812827
3455                      328.6175486895141
3456                      328.83352597328354
3457                      329.42912795217796
3458                      330.26474399075846
3459                      331.1665030127046
3460                      331.9751945081896
3461                      332.5873534610218
3462                      332.9792006784284
3463                      333.18412779356004
3464                      333.27163177048766
3465                      333.2931898902389
3466                      333.31508766463884
3467                      333.3651986470184
3468                      333.40765060881495
3469                      333.36487652931504
3470                      333.16760721565254
3471                      332.79939111237354
3472                      332.30950623841426
3473                      331.8000090522128
3474                      331.4167997540714
3475                      331.27510232849323
3476                      331.48335409663395
3477                      332.05723065174084
3478                      332.86058722611006
3479                      333.7243708860289
3480                      334.4934220985313
3481                      335.0682210490262
3482                      335.4280068643619
3483                      335.6122862782127
3484                      335.6869918067473
3485                      335.70428905369295
3486                      335.7270521037018
3487                      335.7791705824538
3488                      335.8271056542376
3489                      335.7988330378014
3490                      335.6243478646726
3491                      335.2861976382308
3492                      334.8278552406329
3493                      334.3461979494171
3494                      333.9821792628829
3495                      333.847362548531
3496                      334.04726130811855
3497                      334.5974098399002
3498                      335.3647145170988
3499                      336.18438913720735
3500                      336.90508555648097
3501                      337.4313602080568
3502                      337.74693311118693
3503                      337.89944240024977
3504                      337.9537017487285
3505                      337.96420506990506
3506                      337.99060014204474
3507                      338.05409451220413
3508                      338.12268483872276
3509                      338.12690953633194
3510.0000000000005        337.9916967334228
3511                      337.69534699937884
3512                      337.27543302730777
3513                      336.82495026697114
3514.0000000000005        336.48149339522365
3515                      336.3539218940529
3516                      336.54533806211214
3517                      337.0713376481882
3518.0000000000005        337.80165731788986
3519                      338.5752878451011
3520                      339.2446683296758
3521                      339.7175364907783
3522.0000000000005        339.9825750694969
3523                      340.09706128957987
3524                      340.1266177549735
3525                      340.12855122117827
3526.0000000000005        340.1613106007369
3527                      340.24342538994466
3528                      340.34222748970024
3529                      340.38865015526216
3530.0000000000005        340.3000156847524
3531                      340.049378809108
3532                      339.6691697241096
3533                      339.2500083916314
3534.0000000000005        338.9268913507444
3535                      338.80645756196543
3536                      338.98951160436775
3537                      339.4917786100635
3538.0000000000005        340.1857613658675
3539                      340.9138420456674
3540                      341.5323229839642
3541                      341.95139955003964
3542.0000000000005        342.16487810214977
3543                      342.23892773679023
3544                      342.24165249445497
3545                      342.23405071579134
3546.0000000000005        342.2745821432267
3547                      342.3791634000401
3548                      342.5123023468144
3549                      342.6044547795212
3550.0000000000005        342.56383638130967
3551                      342.3584667696197
3552                      342.0167230359267
3553                      341.62756366881763
3554.0000000000005        341.3238988669726
3555                      341.21030700903475
3556                      341.3852347215756
3557                      341.86452177636136
3558.0000000000005        342.52371881280385
3559                      343.208104505041
3560                      343.7778642156638
3561                      344.1451312935769
3562.0000000000005        344.3096064070887
3563                      344.3435815515346
3564                      344.3187911050105
3565                      344.30149478716174
3566.0000000000005        344.3502682485916
3567                      344.4785554266678
3568                      344.6469606391984
3569                      344.7842411911785
3570.0000000000005        344.7899033873268
3571                      344.6273522223163
3572                      344.32159809315067
3573                      343.9605108230205
3574.0000000000005        343.6751663972037
3575                      343.56805914622396
3576                      343.7351179211083
3577                      344.1922694575985
3578.0000000000005        344.81822119873897
3579                      345.46122990572445
3580                      345.98523755547524
3581                      346.3039680326682
3582.0000000000005        346.4234332335574
3583                      346.41929423869396
3584                      346.3680389543127
3585                      346.3414800768426
3586                      346.39840839943
3587                      346.55000226386534
3588                      346.75262954705255
3589                      346.93234693847756
3590                      346.9811057344618
3591                      346.85804916803085
3592                      346.5854453406708
3593                      346.25044278644333
3594                      345.9823449838791
3595                      345.8813951895216
3596                      346.0408091805152
3597                      346.47658188228496
3598                      347.07073273143936
3599                      347.6746404227927
3600                      348.15587381751715
3601                      348.4298377260911
3602                      348.5080686389511
3603                      348.4691420807503
3604                      348.3935586013953
3605                      348.35844798666926
3606                      348.4231250611829
3607                      348.5966774783818
3608                      348.8310762722668
3609                      349.04974205042726
3610                      349.1380207538369
3611                      349.05093786545865
3612                      348.80872993110347
3613                      348.4980170614807
3614                      348.2462689512579
3615                      348.15120584438927
3616                      348.30315530629554
3617                      348.7181479211915
3618                      349.28170705939425
3619                      349.8485524319827
3620                      350.2899153989617
3621                      350.52251875229297
3622                      350.56323678706747
3623                      350.4940042166575
3624                      350.3965587913291
3625                      350.3537372426714
3626                      350.42557423612607
3627                      350.62002462366405
3628                      350.8832903942233
3629                      351.1374042369991
3630                      351.2613828267674
3631                      351.20679505750525
3632                      350.99243790152525
3633                      350.7044449604668
3634                      350.4683197115723
3635.0000000000005        350.3789341248806
3636                      350.52354784338775
3637                      350.9181853867226
3638                      351.4521043612923
3639.0000000000005        351.98360043215627
3640                      352.3875967251147
3641                      352.5817333763217
3642                      352.58930892310747
3643.0000000000005        352.49209831711863
3644                      352.3750313648386
3645                      352.32519725147716
3646                      352.4035543375975
3647.0000000000005        352.61709821655154
3648                      352.906231587835
3649                      353.1921594528253
3650                      353.34790934567894
3651.0000000000005        353.32270718346734
3652                      353.13409538101007
3653                      352.86763851229887
3654                      352.64666996326554
3655.0000000000005        352.5628531926881
3656                      352.7002015557094
3657                      353.07463846875777
3658                      353.5794958375694
3659.0000000000005        354.0769223638763
3660                      354.4455045743326
3661                      354.60406236279636
3662                      354.5804476388378
3663.0000000000005        354.45663654302444
3664                      354.3217140527129
3665                      354.26558246734896
3666                      354.34997416276747
3667.0000000000005        354.579818455651
3668                      354.891832171125
3669                      355.2050778804251
3670                      355.388951799319
3671.0000000000005        355.3904582464794
3672                      355.2259587666867
3673                      354.98034656253105
3674                      354.7743557205542
3675.0000000000005        354.6960629132146
3676                      354.82618705833715
3677                      355.18046001275377
3678                      355.6565892921205
3679.0000000000005        356.12086258763856
3680                      356.4556903263906
3681                      356.58112487546845
3682                      356.52879059451516
3683.0000000000005        356.38074853650795
3684                      356.2298049927758
3685                      356.1679645709987
3686                      356.25779985418376
3687.0000000000005        356.5020319137054
3688                      356.8340679157658
3689                      357.17089678284066
3690                      357.3796474906776
3691.0000000000005        357.40563123517234
3692                      357.26404726650725
3693                      357.03894232737684
3694                      356.8477987385548
3695.0000000000005        356.7750112644787
3696                      356.89786161749197
3697                      357.23197896869016
3698                      357.67948790011405
3699.0000000000005        358.11118240480937
3700                      358.413544119853
3701                      358.50801715706314
3702                      358.4293514956976
3703.0000000000005        358.25940191384245
3704                      358.09383798103454
3705                      358.026951852945
3706                      358.1216217020521
3707.0000000000005        358.37856652814224
3708                      358.72808275463643
3709                      359.085648751578
3710                      359.3167160412061
3711.0000000000005        359.36555297281825
3712                      359.2462203327813
3713                      359.0415716899928
3714                      358.8653550241049
3715                      358.7981539383351
3716                      358.9136435373875
3717                      359.22740676712755
3718                      359.6461378543891
3719                      360.04546618775584
3720                      360.31623644059596
3721                      360.38142067203285
3722                      360.27842771974815
3723                      360.08856563332535
3724                      359.9098745756284
3725                      359.8384625056561
3726                      359.9374164440077
3727                      360.2061601187244
3728                      360.5710459547482
3729                      360.94716135288394
3730                      361.19862589912077
3731                      361.26923188230955
3732                      361.1719906624506
3733                      360.98791270256436
3734                      360.82709884691155
3735                      360.76568528066076
3736                      360.87368049282486
3737                      361.16672169166253
3738                      361.55625448288646
3739                      361.92307055728236
3740                      362.16264273138773
3741                      362.199765439619
3742                      362.07403305073706
3743                      361.8654215362811
3744                      361.67502854320674
3745                      361.59952028907355
3746                      361.70240296570233
3747                      361.9818908993587
3748                      362.360405228201
3749                      362.75343139124743
3750                      363.024030359668
3751                      363.1159294211643
3752                      363.0411311641909
3753                      362.8783438856003
3754                      362.7337242917278
3755                      362.6783915299729
3756                      362.7787190487042
3757                      363.0505435250666
3758                      363.41029400074086
3759                      363.74404750229945
3760.0000000000005        363.9523686982993
3761                      363.9622104676421
3762                      363.81483455770746
3763                      363.58851752697285
3764.0000000000005        363.3873990845949
3765                      363.3081127285036
3766                      363.4145645276894
3767                      363.70379169852686
3768.0000000000005        364.094558218824
3769                      364.5034001014529
3770                      364.792583696894
3771                      364.90587563776165
3772.0000000000005        364.8539906186298
3773                      364.71368566789425
3774                      364.58616212151696
3775                      364.5372410233695
3776.0000000000005        364.62966194181473
3777                      364.87963543484136
3778                      365.208708644104
3779                      365.5085525164707
3780.0000000000005        365.6851050883579
3781                      365.66780008071174
3782                      365.4992508342752
3783                      365.25614633810716
3784.0000000000005        365.04491534029285
3785                      364.9620932011496
3786                      365.07180490073085
3787                      365.3700114741088
3788.0000000000005        365.7721659871793
3789                      366.1961428969322
3790                      366.50385286566825
3791                      366.639100697912
3792.0000000000005        366.6113960036118
3793                      366.4949826231865
3794                      366.3855760938417
3795                      366.34342996733227
3796.0000000000005        366.42767163715354
3797                      366.65504211534994
3798                      366.95237136392115
3799                      367.2171706309062
3800.0000000000005        367.3610833335347
3801                      367.3164719988618
3802                      367.1270939111549
3803                      366.867846015142
3804.0000000000005        366.6468646986661
3805                      366.56063016672283
3806                      366.67335706526126
3807                      366.98003750097
3808.0000000000005        367.3932652936795
3809                      367.83194906687527
3810                      368.15849441321905
3811                      368.3166017136337
3812.0000000000005        368.3145063439454
3813                      368.2235692865125
3814                      368.1333533378075
3815                      368.09841311070954
3816.0000000000005        368.1741576981744
3817                      368.3781145910899
3818                      368.64252443231703
3819                      368.8709563423126
3820.0000000000005        368.9810799732843
3821                      368.9085291791083
3822                      368.6979801405312
3823                      368.42292648416844
3824.0000000000005        368.19236980405725
3825                      368.1028248912669
3826                      368.21841767137283
3827                      368.5332618296564
3828.0000000000005        368.95745674356937
3829                      369.41084345306365
3830                      369.75696681785746
3831                      369.939230903149
3832.0000000000005        369.964466954588
3833                      369.9007955249372
3834                      369.8312597826336
3835                      369.8040350752714
3836.0000000000005        369.8708802010211
3837                      370.050525174423
3838                      370.2805285348429
3839                      370.4713322353417
3840                      370.54612472243986
3841                      370.4447047970962
3842                      370.21215503742684
3843                      369.921240958889
3844                      369.68110651614313
3845                      369.5882087677725
3846                      369.70662009377776
3847                      370.0295425279231
3848                      370.4649495772518
3849                      370.9335421732898
3850                      371.30036374644277
3851                      371.5084763107484
3852                      371.5632275609545
3853                      371.52882089019215
3854                      371.481437320892
3855                      371.462385265721
3856                      371.5200326027638
3857                      371.6744435714053
3858                      371.868453917967
3859                      372.01986683257013
3860                      372.05751000365854
3861                      371.9259970850998
3862                      371.67092132271625
3863                      371.3636607274332
3864                      371.1135626762903
3865                      371.0171767745035
3866                      371.138387296966
3867                      371.4692424581286
3868                      371.9164382376298
3869                      372.4010879696324
3870                      372.79004959241075
3871                      373.02613049967914
3872                      373.11279769821084
3873                      373.10993532048934
3874                      373.0860764982425
3875                      373.0756515527022
3876                      373.123810651929
3877                      373.25180239084904
3878                      373.4082071131423
3879                      373.5183406253327
3880                      373.5168527408245
3881                      373.3536862255029
3882                      373.07504863859214
3883                      372.7507434077251
3884                      372.4900869856236
3885.0000000000005        372.39003260054653
3886                      372.5140961211211
3887                      372.853120918647
3888                      373.3131576196
3889.0000000000005        373.81504249880993
3890                      374.2279343966846
3891                      374.4944215907963
3892                      374.61561054799796
3893.0000000000005        374.6468984621203
3894                      374.64793417690214
3895                      374.64658512001336
3896                      374.6849726382469
3897.0000000000005        374.78556604942526
3898                      374.90274883256865
3899                      374.96956833848816
3900                      374.92687288848464
3901.0000000000005        374.73031421633146
3902                      374.4266073102813
3903                      374.08427192983885
3904                      373.8123000457443
3905.0000000000005        373.70839347084444
3906                      373.83544154989244
3907                      374.1831178602294
3908                      374.6570811463859
3909.0000000000005        375.17768103289296
3910                      375.61654302313195
3911                      375.91615366748414
3912                      376.07466997181854
3913.0000000000005        376.1423763198885
3914                      376.1696516328665
3915                      376.17780965993364
3916                      376.20615500680753
3917.0000000000005        376.2784922074658
3918                      376.3548952952662
3919                      376.3762543122562
3920                      376.29021523125135
3921.0000000000005        376.05820357350296
3922                      375.7277537337413
3923                      375.3659818928982
3924                      375.0818411815333
3925.0000000000005        374.9738303607701
3926                      375.1040409174337
3927                      375.460950537199
3928                      375.9502388312346
3929.0000000000005        376.4913105405218
3930                      376.9586075926789
3931                      377.2943304418969
3932                      377.49316306948424
3933.0000000000005        377.59954459429093
3934                      377.6543755245713
3935                      377.6724628276455
3936                      377.6905097908295
3937.0000000000005        377.7337669825308
3938                      377.76794176635843
3939                      377.74161269748896
3940                      377.60991374816814
3941.0000000000005        377.34012074820595
3942                      376.98064883985705
3943                      376.5977831922003
3944                      376.3004516600647
3945.0000000000005        376.1879525914135
3946                      376.3215172199439
3947                      376.6883952239147
3948                      377.1947779864282
3949.0000000000005        377.7583440229612
3950                      378.2567828073645
3951                      378.6318070020537
3952                      378.8739483843031
3953.0000000000005        379.0211973639879
3954                      379.1048361769104
3955                      379.1332444155786
3956                      379.1407599585997
3957.0000000000005        379.154174143392
3958                      379.14470366696173
3959                      379.0684743969668
3960                      378.88869883785725
3961.0000000000005        378.5785866410489
3962                      378.18676510437757
3963                      377.7808529974487
3964                      377.4690612624951
3965.0000000000005        377.3517253191228
3966                      377.48881512196385
3967                      377.8664700055461
3968                      378.3910880065421
3969                      378.97936623856623
3970                      379.5117700912365
3971                      379.9293844027436
3972                      380.2181255552936
3973                      380.4083132692805
3974                      380.5219026116011
3975                      380.5609810204717
3976                      380.55776727113715
3977                      380.5406765286228
3978                      380.48585181066477
3979                      380.3576184735181
3980                      380.1273308379628
3981                      379.77417948050646
3982                      379.3473393834943
3983                      378.9163932237843
3984                      378.58891906834515
3985                      378.46630567791317
3986                      378.6071667381161
3987                      378.99652546303105
3988                      379.540918216443
3989                      380.156236032295
3990                      380.7255924299687
3991                      381.189052944238
3992                      381.52739654011987
3993                      381.76244190153847
3994                      381.9069834964986
3995                      381.95703186679714
3996                      381.9429300279124
3997                      381.8947937822465
3998                      381.79348359547976
3999                      381.6113239272792
4000                      381.32818763012983
4001.0000000000005        380.92881854467123
4002                      380.4643286820913
4003                      380.0063117573547
4004.0000000000005        379.6621045843668
4005                      379.5338733443673
4006                      379.6789849665108
4006.9999999999995        380.081157038671
4008                      380.6471415718227
4009.0000000000005        381.2922270008906
4010                      381.9016306555622
4011                      382.41423345259733
4012.0000000000005        382.80484762551845
4013                      383.08646048498815
4014.0000000000005        383.2628131851469
4014.9999999999995        383.32409185415884
4016                      383.2989838746086
4017.0000000000005        383.21938490919956
4018                      383.0706562261367
4019                      382.83284470947956
4020.0000000000005        382.4946463313318
4021                      382.04634821868956
4022.0000000000005        381.5415107076437
4022.9999999999995        381.05419248311347
4024                      380.6917255361809
4025.0000000000005        380.5575506963549
4026                      380.7072716355205
4027                      381.1233643272584
4028.0000000000005        381.7128050421877
4029                      382.3903780915243
4030.0000000000005        383.0429399789962
4030.9999999999995        383.6077502502651
4032                      384.0530855224938
4033.0000000000005        384.38273212774556
4034                      384.5916209272052
4035                      384.6643290131924
4036.0000000000005        384.6281577540204
4037                      384.5168069761277
4038.0000000000005        384.3199328533595
4038.9999999999995        384.0249844883297
4040                      383.6296750444348
4041.0000000000005        383.1298929532509
4042                      382.5823126942986
4043                      382.06298811671417
4044.0000000000005        381.68111853581536
4045                      381.54065372739956
4046.0000000000005        381.69534882070485
4046.9999999999995        382.1263568450634
4048                      382.741366910588
4049.0000000000005        383.4542229352845
4050                      384.15298089836
4051                      384.7728492415503
4052.0000000000005        385.2750793591318
4053                      385.65394453272705
4054.0000000000005        385.89588267653016
4054.9999999999995        385.98014057973995
4056                      385.9329015411516
4057.0000000000005        385.78964115269366
4058                      385.5441224363662
4059                      385.1908229429205
4060.0000000000005        384.7365216654388
4061                      384.1826767382111
4062.0000000000005        383.58976366767035
4062.9999999999995        383.03603368380465
4064                      382.63369788659213
4065.0000000000005        382.48655383825536
4066                      382.64663779140227
4067                      383.0935808782202
4068.0000000000005        383.73621897326825
4069                      384.48699054933974
4070.0000000000005        385.23482738406835
4070.9999999999995        385.9123469466548
4072                      386.4733089081837
4073.0000000000005        386.9023127654013
4074                      387.17760259042427
4075                      387.27345185674204
4076.0000000000005        387.2151925201399
4077                      387.04002189577267
4078.0000000000005        386.7456077113301
4078.9999999999995        386.3330520355048
4080                      385.8180420272521
4081.0000000000005        385.20780774049547
4082                      384.5671626798438
4083                      383.97701096691554
4084.0000000000005        383.5530839469444
4085                      383.39888322641184
4086.0000000000005        383.5647743761426
4086.9999999999995        384.0288775809352
4088                      384.7011189434104
4089.0000000000005        385.49232053198307
4090                      386.2920039253542
4091                      387.02939777027353
4092.0000000000005        387.6505649852961
4093                      388.1303591860533
4094.0000000000005        388.43909006193104
4094.9999999999995        388.54651304119403
4096                      388.4773278115028
4097                      388.2704137209488
4098                      387.92708090882616
4099                      387.45465205946743
4100                      386.8772495092172
4101                      386.20852094997883
4102                      385.5178874910546
4103                      384.88954119368987
4104                      384.44289603032956
4105                      384.2812724752142
4106                      384.4533783479502
4107                      384.93584190718985
4108                      385.63958625159484
4109                      386.4735972626529
4110                      387.32761994028976
4111                      388.1267246792862
4112                      388.809173660271
4113                      389.34004411371717
4114                      389.6820999360929
4115                      389.8010118663555
4116                      389.721040662022
4117                      389.4827056687647
4118                      389.0906627894632
4119                      388.55799498439467
4120                      387.9168122980238
4121                      387.1878222547914
4122                      386.445209196185
4123                      385.77712420240005
4124                      385.3067409454685
4125                      385.13734376068356
4126                      385.31606325730814
4127                      385.81803693311826
4128                      386.55505673678107
4129                      387.4340145979327
4130                      388.34450254233724
4131                      389.206871279584
4132                      389.95125444068645
4133                      390.5331423641109
4134                      390.9082305803569
4135                      391.03848707965386
4136                      390.9479118339649
4137                      390.67861858753184
4138                      390.2382879312151
4139                      389.6453724521098
4140                      388.9396315063126
4141                      388.1489178044532
4142                      387.3526964491806
4143                      386.64355402502275
4144                      386.14851648992044
4145.000000000001         385.971025236586
4146                      386.15674009458075
4147                      386.67939579036715
4148                      387.4513608499622
4149                      388.37711422267546
4150                      389.34573660082856
4151                      390.2726966429787
4152                      391.07921509115215
4153.000000000001         391.7117205432603
4154                      392.11935241610837
4155                      392.2607499048945
4156                      392.1598008602651
4157                      391.86014265789083
4158                      391.3721888899763
4159                      390.7191643369509
4160                      389.9485123089544
4161.000000000001         389.0951274266136
4162                      388.24394329806444
4163                      387.49230096209277
4164                      386.9718263355685
4165                      386.7860178521039
4166                      386.9790827668551
4167                      387.52382789114785
4168                      388.3322162980319
4169.000000000001         389.3063730277336
4170                      390.3343898530313
4171                      391.32657936791344
4172                      392.19504399019297
4173                      392.8774444436301
4174                      393.3169532463856
4175                      393.469232022592
4176                      393.35817678389037
4177.000000000001         393.0288745687109
4178                      392.49418230767793
4179                      391.78176238034746
4180                      390.9463019018179
4181                      390.0298158818482
4182                      389.1226328957704
4183                      388.3272083736223
4184                      387.7806734951172
4185.000000000001         387.58635042160915
4186                      387.78709203433
4187                      388.35491216502794
4188                      389.2010203643567
4189                      390.2247258594577
4190                      391.312973663767
4191                      392.3704900224296
4192                      393.3003097500511
4193.000000000001         394.0315935272683
4194                      394.5021541683633
4195                      394.6650056160511
4196                      394.54414382617966
4197                      394.1860299837569
4198                      393.60572172014
4199                      392.8349761596569
4200                      391.93524204388166
4201.000000000001         390.9555750685954
4202                      389.991284681251
4203                      389.1515636791792
4204                      388.5787443026634
4205                      388.3757696530234
4206                      388.58447315047744
4207                      389.17612548901826
4208                      390.06085961373174
4209.000000000001         391.13512949031417
4210                      392.2840212363851
4211                      393.40656942695
4212                      394.3967593934593
4213                      395.17569289601687
4214                      395.67637145729316
4215                      395.8494553641719
4216                      395.7191069551637
4217.000000000001         395.3330767468011
4218                      394.7084167515727
4219                      393.8806567648253
4220                      392.9175269906801
4221                      391.8749998270357
4222                      390.85284313166335
4223                      389.9685828011007
4224                      389.36899549158176
4225                      389.15720459508645
4226                      389.37411154163965
4227                      389.99022081973214
4228                      390.9142640482682
4229                      392.03967147061906
4230                      393.2491909694747
4231                      394.4361151637801
4232                      395.4853355043843
4233                      396.31050456032216
4234                      396.8402775502733
4235                      397.02322825829646
4236                      396.8837276579421
4237                      396.47073233240843
4238                      395.8031006861331
4239                      394.91979638399795
4240                      393.8944603740191
4241                      392.7896825923925
4242                      391.70965608885234
4243                      390.78083925573804
4244                      390.1543863354447
4245                      389.9335695367068
4246                      390.1590139295586
4247                      390.8000655134975
4248                      391.7639654303594
4249                      392.9408001436573
4250                      394.21058463445786
4251                      395.46082547954705
4252                      396.56748364031637
4253                      397.4373475513117
4254                      397.9951369418834
4255                      398.18757512364857
4256                      398.03926160888415
4257                      397.6002741829929
4258                      396.8911188533066
4259                      395.95389845596014
4260                      394.86778526047567
4261                      393.70168158958614
4262                      392.56444616039335
4263                      391.5911915575913
4264                      390.9376245033153
4265                      390.70762573602565
4266                      390.94189017505926
4267                      391.6082270078495
4268                      392.61230684042897
4269                      393.8403530769421
4270.000000000001         395.1697663518586
4271                      396.4820004840083
4272                      397.64432009674607
4273                      398.55725889639655
4274                      399.14195751829294
4275                      399.3434984726024
4276                      399.1867102843851
4277                      398.72271171444976
4278.000000000001         397.9735178959227
4279                      396.98414289227253
4280                      395.8388753717283
4281                      394.6125062888061
4282                      393.4191057653763
4283                      392.40189571632726
4284                      391.7209895461435
4285                      391.4816753946643
4286.000000000001         391.7248467241284
4287                      392.41666563550075
4288                      393.460993204171
4289                      394.73988973479214
4290                      396.1279132534536
4291                      397.50043851829923
4292                      398.71649095376125
4293                      399.6708140416851
4294.000000000001         400.2812973503592
4295                      400.4915546202667
4296                      400.32662691339925
4297                      399.83860316932186
4298                      399.0508817232572
4299                      398.01114100440043
4300                      396.8085125413653
4301                      395.5231095553172
4302.000000000001         394.2748618306678
4303                      393.214353854407
4304                      392.5060143955864
4305                      392.25732543782306
4306                      392.5094296071246
4307                      393.2268601732058
4308                      394.3112479257998
4309                      395.64041162466077
4310.000000000001         397.0857362042334
4311                      398.51653056742106
4312                      399.78430414184436
4313                      400.7782895331775
4314                      401.41343501037
4315                      401.6320266223072
4316                      401.45928671972905
4317                      400.94820579137377
4318.000000000001         400.1234646325681
4319                      399.035244532269
4320                      397.7771729214651
4321                      396.43440958451066
4322                      395.1328327242487
4323                      394.0294465792301
4324                      393.2937831408027
4325                      393.03571893660956
4326.000000000001         393.296736573468
4327                      394.0397245475423
4328                      395.16371226895484
4329                      396.54244103594715
4330                      398.04352269559445
4331                      399.5303601881213
4332                      400.8477644835636
4333                      401.8796903189886
4334.000000000001         402.5383979720222
4335                      402.7649528633921
4336                      402.5847158144837
4337                      402.05151908370124
4338                      401.1912362861127
4339                      400.05641100771663
4340                      398.74489398904655
4341                      397.3465653995871
4342.000000000001         395.9932359955419
4343                      394.8475517095331
4344                      394.0848131181007
4345                      393.8174548137099
4346                      394.08731246601974
4347                      394.85586023975236
4348                      396.0188656391947
4349                      397.446066831265
4350.000000000001         399.00118249026406
4351                      400.5417799937172
4352                      401.9067079667298
4353                      402.97487314653984
4354                      403.65608488710916
4355                      403.8902488962636
4356                      403.7028140642235
4357                      403.1483993005105
4358                      402.25400686393056
4359                      401.0744411687943
4360                      399.71151772780706
4361                      398.2595861228192
4362                      396.85595304946185
4363                      395.6689434001808
4364                      394.87952812774637
4365                      394.60296543398846
4366                      394.8815444859161
4367                      395.67526983757824
4368                      396.8765086791772
4369                      398.3509009908847
4370                      399.95820141289687
4371                      401.5503481578104
4372                      402.9607146755874
4373                      404.0634833408212
4374                      404.7661988183771
4375                      405.00763955002463
4376                      404.8132870812748
4377                      404.23848956133384
4378                      403.3113453924519
4379                      402.088936017815
4380                      400.676628194054
4381                      399.17309669161597
4382                      397.72052924369825
4383                      396.4935398568623
4384                      395.677976139792
4385                      395.3923681621587
4386                      395.6795111163304
4387                      396.49822338324304
4388                      397.7367759918034
4389                      399.256909274972
4390                      400.9144602825025
4391                      402.5559086676741
4392                      404.0096918582076
4393                      405.1455066676701
4394                      405.8687900543133
4395.000000000001         406.1171979055769
4396                      405.9161878056321
4397                      405.3217910381356
4398                      404.36318293898296
4399                      403.099710690942
4400                      401.6399993058075
4401                      400.0869665181321
4402                      398.5869015938544
4403.000000000001         397.32097047532994
4404                      396.4798991548977
4405                      396.18544506403066
4406                      396.48095704712955
4407                      397.32401898519225
4408                      398.5988284916981
4409                      400.1631681277895
4410                      401.8689654928727
4411.000000000001         403.55756673817103
4412                      405.0528064339308
4413                      406.2201893528849
4414                      406.96316691325586
4415                      407.2182555220707
4416                      407.0108288018974
4417                      406.3975666226122
4418                      405.4087084236464
4419.000000000001         404.1058701982761
4420                      402.60067352335915
4421                      401.00017108774875
4422                      399.4541874598168
4423                      398.1505786017993
4424                      397.2847258520394
4425                      396.98176971768044
4426                      397.2854273386467
4427.000000000001         398.152172468396
4428                      399.4621375114095
4429                      401.06907682242513
4430                      402.82108765326797
4431                      404.5546758971199
4432                      406.0894871628928
4433                      407.28704994777416
4434                      408.048908543211
4435.000000000001         408.3104130523634
4436                      408.0967915357511
4437                      407.4653450684056
4438                      406.4473564408081
4439                      405.1067598280635
4440                      403.5579273614892
4441                      401.9119362656206
4442                      400.32194849342187
4443.000000000001         398.98200318294954
4444                      398.0922214152531
4445                      397.78105264424465
4446                      398.09268062226965
4447                      398.98238963532793
4448                      400.3264559187666
4449                      401.97437183342197
4450                      403.7705368070109
4451.000000000001         405.54701081194867
4452                      407.11959862822624
4453                      408.34605263801683
4454                      409.1260473168472
4455                      409.39371845568445
4456                      409.1741076288048
4457                      408.52510679771694
4458                      407.47909727441095
4459.000000000001         406.1022574326228
4460                      404.51160249242866
4461                      402.82208512236
4462                      401.1899650915317
4463                      399.8150942808861
4464                      398.902529348851
4465                      398.58343769599816
4466                      398.90282369438734
4467.000000000001         399.81472313701454
4468                      401.1919100662621
4469                      402.87912616727436
4470                      404.7174560970473
4471                      406.5348066186527
4472                      408.1434868269922
4473                      409.3976518661321
4474                      410.19508587980835
4475.000000000001         410.4687055455578
4476                      410.24328528015775
4477                      409.5773077515964
4478                      408.5042783002923
4479                      407.0926086015017
4480                      405.4618568160736
4481                      403.73068175951806
4482                      402.05773187941014
4483                      400.64931020083316
4484                      399.71486321496747
4485                      399.3881484250333
4486                      399.7150312599437
4487                      400.64829257734266
4488                      402.05764870006226
4489                      403.7826065116568
4490                      405.6611746424975
4491                      407.51750642794826
4492                      409.1608124782464
4493                      410.441618129165
4494                      411.2558757673598
4495                      411.5352493787287
4496                      411.3041909328531
4497                      410.62176206455115
4498                      409.52261950639036
4499                      408.0774325093674
4500                      406.4082111444812
4501                      404.6371650405671
4502                      402.92480805424555
4503                      401.48419721367867
4504                      400.52877255780425
4505                      400.1947370992014
4506                      400.5288490138916
4507                      401.48262868015007
4508                      402.92293268586604
4509                      404.6840963332727
4510                      406.60104836138225
4511                      408.4945940485561
4512                      410.17111818419494
4513                      411.4776052914179
4514                      412.30815214872473
4515                      412.5931098253114
4516                      412.3565648466686
4517                      411.6581488396712
4518                      410.5337081794021
4519                      409.05620107289076
4520.000000000001         407.35001933835855
4521                      405.5408291051192
4522                      403.7906251504246
4523                      402.3191431399936
4524                      401.34362738866866
4525                      401.0025678562123
4526                      401.34363494433995
4527                      402.3170900887967
4528.000000000001         403.78707047027143
4529                      405.58277197784486
4530                      407.53634494762815
4531                      409.46546935583194
4532                      411.17391562042445
4533                      412.5052414514778
4534                      413.35161283518414
4535                      413.64200897902583
4536.000000000001         413.4001108639175
4537                      412.68611869988564
4538                      411.5371075922926
4539                      410.02836471494754
4540                      408.286612703428
4541                      406.44090563831213
4542                      404.65440952693035
4543                      403.15332204849716
4544.000000000001         402.1585736058546
4545                      401.8107783770872
4546                      402.1585335073246
4547                      403.15093282477886
4548                      404.64935586315363
4549                      406.4776641703524
4550                      408.466229807039
4551                      410.42944375211925
4552.000000000001         412.16864835185226
4553                      413.52406271630343
4554                      414.3858675240845
4555                      414.6815793267896
4556                      414.43444342821533
4557                      413.70521139171046
4558                      412.53227612381346
4559                      410.9932673459898
4560.000000000001         409.21721445491727
4561                      407.33686926320024
4562                      405.51553734840286
4563                      403.9865573603654
4564                      402.97338356675914
4565                      402.6191260051036
4566                      402.97331095159853
4567                      403.98409313072847
4568.000000000001         405.50978286174814
4569                      407.3689012786622
4570                      409.3910118905551
4571                      411.3869987269539
4572                      413.15594919784303
4573                      414.53484036795015
4574                      415.41175957571164
4575                      415.7126888464436
4576.000000000001         415.46040772855457
4577                      414.716231506683
4578                      413.5199351444446
4579                      411.95149012782707
4580                      410.1422455691983
4581                      408.2284783919396
4582                      406.3736516329835
4583                      404.8179643906566
4584.000000000001         403.7871175591788
4585                      403.42665374912565
4586                      403.78702223877315
4587                      404.81547354150956
4588                      406.3672448255475
4589                      408.25619739508534
4590                      410.3105460102555
4591                      412.3381446871537
4592.000000000001         414.1359681252116
4593                      415.53784896884844
4594                      416.42963012411025
4595                      416.7357014456125
4596                      416.4783488735995
4597                      415.7194679927964
4598                      414.5003249102285
4599                      412.9031519542773
4600.000000000001         411.06168742564734
4601                      409.11551660850046
4602                      407.2288780506101
4603                      405.64757621018845
4604                      404.5997460948459
4605                      404.2333108911575
4606                      404.59963099401926
4607                      405.64508188507875
4608.000000000001         407.2222123011023
4609                      409.139908945757
4610                      411.22531665534905
4611                      413.2835133337907
4612                      415.10934540473335
4613                      416.5338207829064
4614                      417.4402732630939
4615                      417.7514323155435
4616                      417.4890652923079
4617                      416.7156701216556
4618                      415.4741302418811
4619                      413.8488282303762
4620                      411.97597880631685
4621                      409.99795029134776
4622                      408.0806117849023
4623                      406.47469101162426
4624                      405.4105063867539
4625                      405.0383152903891
4626                      405.4103680389943
4627                      406.4721904950684
4628                      408.0738008927752
4629                      410.0193851860128
4630                      412.13481217297056
4631                      414.2227349757764
4632                      416.07589642110156
4633                      417.52265032369127
4634                      418.44364440501886
4635                      418.7598575839178
4636                      418.4925173390272
4637                      417.70475072803197
4638                      416.4411101026404
4639                      414.7881741681752
4640                      412.88466371523947
4641                      410.8756138534182
4642                      408.92858577003926
4643                      407.2989011299204
4644                      406.2189252986985
4645.000000000001         405.8411731267837
4646                      406.21875403743275
4647                      407.29636537530956
4648                      408.92156481980237
4649                      410.894363937299
4650                      413.03890815748883
4651                      415.1558264313683
4652                      417.03579783321914
4653.000000000001         418.50458435037865
4654                      419.4400509078443
4655                      419.7613050998739
4656                      419.4890172724416
4657                      418.6869733939106
4658                      417.4014588799315
4659                      415.7212844925995
4660                      413.7877298025046
4661.000000000001         411.74845087727994
4662                      409.77263987799734
4663                      408.1199785793092
4664                      407.0247055510579
4665                      406.64156526162
4666                      407.0244860780645
4667                      408.1173533569438
4668                      409.7653460583166
4669.000000000001         411.76437436815496
4670                      413.9372566657542
4671                      416.08258315850946
4672                      417.98899051899406
4673                      419.4796402065647
4674                      420.42957004720245
4675                      420.7558724190909
4676                      420.4786477558895
4677.000000000001         419.662375710591
4678                      418.35510726884814
4679                      416.6479645939956
4680                      414.6848539826724
4681                      412.6163807355617
4682                      410.61254006555777
4683                      408.9375851192819
4684                      407.82744529679616
4685.000000000001         407.4390936736539
4686                      407.82718241382895
4687                      408.934803661136
4688                      410.60485173527167
4689                      412.6294319284061
4690                      414.83012713661304
4691                      417.0034084921427
4692                      418.93596543936474
4693.000000000001         420.448385322521
4694                      421.4128238766471
4695                      421.74420028749023
4696                      421.4620361596802
4697                      420.63154424628345
4698                      419.30254725783135
4699                      417.5686375112764
4700                      415.5763485622719
4701.000000000001         413.4794189947078
4702                      411.44817782606634
4703                      409.7515038463757
4704                      408.62686740094955
4705                      408.23344223299387
4706                      408.6265436362833
4707                      409.7484838646728
4708                      411.4399224875415
4709.000000000001         413.48980160706355
4710                      415.7178660848475
4711                      417.91877745686065
4712                      419.87735007783857
4713                      421.4115305950643
4714                      422.3905723197687
4715                      422.7270659684246
4716                      422.43994747592757
4717.000000000001         421.5952062691082
4718                      420.2444905123934
4719                      418.48392600376394
4720                      416.46272025821526
4721                      414.3378343672048
4722                      412.27969904859333
4723                      410.5617708444832
4724                      409.42294991175476
4725.000000000001         409.02456422403253
4726                      409.4225405345488
4727                      410.5584185159353
4728                      412.2706793734954
4729                      414.34536124987346
4730                      416.6003776134385
4731                      418.82872770526376
4732                      420.8133031611737
4733.000000000001         422.3693298604984
4734                      423.3631139256217
4735                      423.70478480998463
4736                      423.4126841810268
4737                      422.55362855780936
4738                      421.1811337624742
4739                      419.3939274604371
4740                      417.3439221662717
4741                      415.19142737663293
4742                      413.10727781888795
4743                      411.36845644582513
4744                      410.21577792078904
4745                      409.81252516466907
4746                      410.2152844254956
4747                      411.3647813776357
4748                      413.0977387821193
4749                      415.19685123586174
4750                      417.47855669158366
4751                      419.7342806736349
4752                      421.7449633912255
4753                      423.32304534630936
4754                      424.33174183395954
4755                      424.67866257483445
4756                      424.3815397023258
4757                      423.50816022666646
4758                      422.1137619569248
4759                      420.29983852668244
4760                      418.2210917329429
4761                      416.0411465245163
4762                      413.9313192050846
4763                      412.17186479507546
4764                      411.0055289254106
4765                      410.597483209151
4766                      411.00492857035164
4767                      412.16778453206143
4768                      413.921100649351
4769                      416.0443748951183
4770.000000000001         418.3526365528173
4771                      420.63579797152335
4772                      422.67280453639256
4773                      424.2733285934313
4774                      425.2971377847927
4775                      425.6493923634822
4776                      425.3471950051836
4777                      424.45935834546617
4778.000000000001         423.04286738849913
4779                      421.2020586637565
4780                      419.094536216904
4781                      416.8870455982868
4782                      414.7517619345581
4783                      412.9718426517176
4784                      411.7919866993074
4785                      411.3792022306248
4786.000000000001         411.7912515077008
4787                      412.96725987318007
4788                      414.7406815565251
4789                      416.8878583954937
4790                      419.2226665541206
4791                      421.533432521777
4792                      423.5970946253551
4793                      425.2204336940561
4794.000000000001         426.25959096335737
4795                      426.6172725250588
4796                      426.3099370557722
4797                      425.40747077197597
4798                      423.96863526620996
4799                      422.10068638657117
4800                      419.96421284451833
4801                      417.7290690849221
4802.000000000001         415.5684432313955
4803                      413.768140205376
4804                      412.5748523551606
4805                      412.1573694013
4806                      412.5739584200744
4807                      413.76296556697446
4808                      415.5563231688778
4809                      417.7272741666838
4810.000000000001         420.08874001970406
4811                      422.4274268977613
4812                      424.51818374629903
4813                      426.16478732588286
4814                      427.21956973868083
4815                      427.58277864660795
4816                      427.2702316636429
4817                      426.3529305007562
4818.000000000001         424.89144301654045
4819                      422.9960193475755
4820                      420.8303420432706
4821                      418.5673030861117
4822                      416.3813429472296
4823                      414.56065532219003
4824                      413.3539743500724
4825                      412.931818470449
4826.000000000001         413.352901793278
4827                      414.55480870854007
4828                      416.3680181538254
4829                      418.562788686511
4830                      420.95114865959493
4831                      423.31820681606393
4832                      425.43660120122826
4833                      427.1069935023135
4834.000000000001         428.1777275577652
4835                      428.5465740253147
4836                      428.22873306993665
4837                      427.2963577594478
4838                      425.8118575433101
4839                      423.8885465208149
4840                      421.6933229275182
4841                      419.402017658394
4842.000000000001         417.1906232210843
4843                      415.349468587365
4844                      414.1293826237213
4845                      413.70255935285167
4846                      414.12811080939946
4847                      415.34286838835516
4848                      417.1759333733184
4849                      419.3946942390515
4850.000000000001         421.8103124753251
4851                      424.2063179239108
4852                      426.35299198134317
4853                      428.0477697285315
4854                      429.13483258551236
4855                      429.5094402372945
4856                      429.1862395245979
4857                      428.2385278292885
4858.000000000001         426.7306038439412
4859                      424.77891752743204
4860                      422.55371644391766
4861                      420.2336290262251
4862                      417.99659011297484
4863                      416.13480528372725
4864                      414.90125000986575
4865                      414.46974667679507
4866                      414.8997599822782
4867                      416.1273807383068
4868                      417.9804053563525
4869                      420.2234615959799
4870                      422.66684265380354
4871                      425.0925002100441
4872                      427.268192134624
4873                      428.9880221255935
4874                      430.09195538511386
4875                      430.47246278529275
4876                      430.14382941507733
4877                      429.18049530951174
4878                      427.6486881225401
4879                      425.6680642524273
4880                      423.412366208102
4881                      421.06288254668647
4882                      418.7998929690626
4883                      416.91722941438474
4884                      415.6700852474438
4885                      415.2338697278152
4886                      415.6683595360932
4887                      416.9089205788802
4888                      418.7820983732929
4889                      421.0499019458576
4890                      423.5217012630504
4891                      425.9778385781935
4892                      428.18338316599954
4893                      429.92900201857645
4894                      431.0502780646274
4895.000000000001         431.43685931265804
4896                      431.102693659706
4897                      430.1234292948253
4898                      428.56723452347376
4899                      426.55704730345826
4900                      424.27023514750067
4901                      421.8906456932346
4902                      419.60127413123956
4903.000000000001         417.69743901505376
4904                      416.4365314101697
4905                      415.9955521131827
4906                      416.4345538297357
4907                      417.68819739747585
4908                      419.5818055709064
4909                      421.87495021717615
4910                      424.3759570907334
4911.000000000001         426.8635205827067
4912                      429.09983866280714
4913                      430.87204208915443
4914                      432.0111588252413
4915                      432.4040008380149
4916                      432.06419822242196
4917                      431.06868063760004
4918                      429.4875840320607
4919.000000000001         427.44714295379396
4920                      425.12849095594413
4921                      422.71784994210265
4922                      420.4015650877083
4923                      418.4762385986747
4924                      417.2013439725734
4925                      416.75553188440944
4926                      417.19910017502343
4927.000000000001         418.4660766917463
4928                      420.3804759315678
4929                      422.6997723572756
4930                      425.2308747013245
4931                      427.7509216924541
4932                      430.01899972694105
4933                      431.8186221502744
4934                      432.97608919290246
4935.000000000001         433.3753601573464
4936                      433.02981663801233
4937                      432.0177227216949
4938                      430.4111721502784
4939                      428.33974785213144
4940                      425.98842181754884
4941                      423.5457498041783
4942                      421.2019186218076
4943.000000000001         419.2546106878039
4944                      417.9654472002748
4945                      417.51471263931074
4946                      417.96292461550604
4947                      419.24346809577884
4948                      421.1791189341452
4949                      423.52538909553004
4950                      426.0875962921953
4951.000000000001         428.6412677262314
4952                      430.9421716178105
4953                      432.7700813780414
4954                      433.9464167507326
4955                      434.3522851495964
4956                      434.00089871495936
4957                      432.97190791246976
4958                      431.3393386127898
4959.000000000001         429.2361719032984
4960                      426.85121182614296
4961                      424.3756675046596
4962                      422.00357732610473
4963                      420.0336957410755
4964                      418.7299326946032
4965                      418.2741683838027
4966                      418.7271212877253
4967.000000000001         420.0215378441056
4968                      421.9789871472604
4969                      424.35337779806656
4970                      426.9478328539585
4971                      429.5363938761514
4972                      431.8712609720948
4973                      433.7283584838652
4974                      434.9240871152303
4975.000000000001         435.33672105740027
4976                      434.9793924258125
4977                      433.93318833818284
4978                      432.274022674879
4979                      430.13830168368355
4980                      427.71857673276963
4981                      425.20880052815306
4982                      422.8076456740305
4983.000000000001         420.8145305806678
4984                      419.4957776327156
4985                      419.03485486750924
4986                      419.4926694112448
4987                      420.8013325052176
4988                      422.78122709428385
4989                      425.18500200277634
4990                      427.81299345169845
4991.000000000001         430.4378161815538
4992                      432.80784063325547
4993                      434.6950458563388
4994                      435.9106919295362
4995                      436.33025609885306
4996                      435.96689018344574
4997                      434.9031616251201
4998                      433.21682884957227
4999                      431.0477084540262
5000                      428.5921266813717
5001                      426.047011106381
5002                      423.61588812946724
5003                      421.5988066433185
5004                      420.26460818087065
5005                      419.79837486990857
5006                      420.26119572592086
5007                      421.5845471932766
5008                      423.58763404054787
5009                      426.02183751931415
5010                      428.6848743334217
5011                      431.3474175080692
5012                      433.75386389451944
5013                      435.6720902985221
5014                      436.9081604456898
5015                      437.33480858023285
5016                      436.9653169925827
5017                      435.88377798672855
5018                      434.1697702610116
5019                      431.96640128101427
5020.000000000001         429.47404549801786
5021                      426.8924889287302
5022                      424.4304040639745
5023                      422.3885369721663
5024                      421.0383725854897
5025                      420.5666529843623
5026                      421.03465003475594
5027                      422.3732028729136
5028.000000000001         424.4003314920813
5029                      426.86611031801993
5030                      429.5658758381907
5031                      432.26766180138577
5032                      434.7117718748664
5033                      436.66189732383646
5034                      437.918855046516
5035                      438.35272830286885
5036.000000000001         437.97703409080185
5037                      436.8774268224017
5038                      435.1353050914612
5039                      432.8968587381784
5040                      430.3665899566801
5041                      427.747444211721
5042                      425.2533028234502
5043                      423.18575390829034
5044.000000000001         421.81904294675667
5045                      421.34163911617816
5046                      421.8150063680734
5047                      423.1693410911978
5048                      425.2214552398332
5049                      427.72003971001453
5050                      430.45811570246775
5051                      433.2007078575658
5052.000000000001         435.68371774130475
5053                      437.66656179614637
5054                      438.9448296494676
5055                      439.38605055705057
5056                      439.00409236826454
5057                      437.88619773241356
5058                      436.1155199623818
5059                      433.84120422608527
5060.000000000001         431.2719097040262
5061                      428.6139727834925
5062                      426.08639068157095
5063                      423.99220661468235
5064                      422.60831994909415
5065                      422.12501553266367
5066                      422.6039681474438
5067                      423.9747116727087
5068.000000000001         426.05278471125655
5069                      428.585554824688
5070                      431.3635611144501
5071                      434.1485344617441
5072                      436.67174502912
5073                      438.6880481852118
5074                      439.9879858131994
5075                      440.4366535018222
5076.000000000001         440.04838824596914
5077                      438.9120380261847
5078                      437.1124648156486
5079                      434.80155069718444
5080                      432.19216165704785
5081                      429.4943674253626
5082                      426.931971958781
5083                      424.81014385294634
5084.000000000001         423.40840362733127
5085                      422.9189634625283
5086                      423.40373914043363
5087                      424.79158347894713
5088                      426.8966924479217
5089                      429.4651579683679
5090                      432.28478873697287
5091                      435.11371841565915
5092.000000000001         437.6782808002062
5093                      439.7286539261708
5094                      441.0505442423127
5095                      441.50673012748564
5096                      441.11213496006195
5097                      439.95721136600986
5098                      438.1284485268658
5099                      435.78029092003
5100.000000000001         433.1297982843817
5101                      430.39103038980977
5102                      427.79252936621555
5103                      425.6420001452116
5104                      424.22168287988643
5105                      423.7258537590862
5106                      424.2167114554516
5107                      425.6224085498611
5108.000000000001         427.7557719639642
5109                      430.36167124842615
5110                      433.22466119849616
5111                      436.099093078743
5112                      438.7060528340317
5113                      440.79097113043673
5114                      442.13500029844204
5115                      442.5987419188926
5116.000000000001         442.19781678238826
5117                      441.0242732235394
5118                      439.1661395865639
5119                      436.7802006729375
5120                      434.0876759919369
5121                      431.3068073593894
5122                      428.67087509084246
5123                      426.49056103790826
5124                      425.05091016720695
5125                      424.54842482661246
5126                      425.0456412317035
5127                      426.4699876820632
5128                      428.63287037164264
5129                      431.2778465849826
5130                      434.18586629534906
5131                      437.10730514399125
5132                      439.7575921435399
5133                      441.87736458688045
5134                      443.24360704456996
5135                      443.7149036966097
5136                      443.3076738286326
5137                      442.1155384283841
5138                      440.227944586224
5139                      437.8038223911613
5140                      435.06846181481785
5141                      432.24443125782494
5142                      429.56972848912585
5143                      427.358547805789
5144                      425.8987918169726
5145.000000000001         425.389374951636
5146                      425.89323929640113
5147                      427.3370602422856
5148                      429.53074700225983
5149                      432.2164452220289
5150                      435.17110545896657
5151                      438.1409505432979
5152                      440.83524271076567
5153.000000000001         442.98997854916985
5154                      444.3783793504437
5155                      444.85718676104875
5156                      444.44370544230026
5157                      443.23309013639044
5158                      441.31607873096175
5159                      438.8535377885468
5160                      436.0746871868747
5161.000000000001         433.20655012735256
5162                      430.49185214428354
5163                      428.24875667844094
5164                      426.76812999027754
5165                      426.2515052718375
5166                      426.7623128109277
5167                      428.22644263495096
5168                      430.4522366352586
5169.000000000001         433.18024428174175
5170                      436.1830191400041
5171                      439.20236761545704
5172                      441.941091284339
5173                      444.1306761123536
5174                      445.54103678269416
5175                      446.0272627982831
5176                      445.6076133885926
5177.000000000001         444.3787212062051
5178                      442.43248280107804
5179                      439.93148249360996
5180                      437.10866917142386
5181                      434.1956066091948
5182                      431.4398808639053
5183                      429.1638981079277
5184                      427.6616696567465
5185.000000000001         427.13756945318886
5186                      427.6556124929374
5187                      429.1408670515736
5188                      431.4000010008086
5189                      434.17179452495344
5190                      437.2239355300807
5191                      440.29344831503346
5192                      443.0767295922541
5193.000000000001         445.3008015062417
5194                      446.7327659250773
5195                      447.2262673456145
5196                      446.8005659684097
5197                      445.5536942456664
5198                      443.5785858479495
5199                      441.0393104021321
5200                      438.1723422656962
5201.000000000001         435.21366811818956
5202                      432.4160045966544
5203                      430.10627797622453
5204                      428.5817824032972
5205                      428.0499585240191
5206                      428.57551614324893
5207                      430.082656389014
5208                      432.3763809726777
5209.000000000001         435.19325457765666
5210                      438.29572197468997
5211                      441.41566307365156
5212                      444.24328185134556
5213                      446.50122043497987
5214                      447.954269852491
5215                      448.4548508412013
5216                      448.02324644477636
5217.000000000001         446.7587962945791
5218                      444.75533822070634
5219                      442.1782120870723
5220                      439.26718353527673
5221                      436.2625593655565
5222                      433.42223514748736
5223                      431.0780610418948
5224                      429.5307292973512
5225.000000000001         428.9909638654764
5226                      429.52429105291026
5227                      431.0539966808996
5228                      433.3833606304947
5229                      436.2463641427641
5230                      439.3997805355359
5231                      442.570041140711
5232                      445.4414307954362
5233.000000000001         447.73236122921446
5234                      449.20581917024333
5235                      449.71323367334435
5236                      449.27590540278385
5237                      447.994376402746
5238                      445.9632610330684
5239                      443.3489494652796
5240                      440.394076342701
5241.000000000001         437.3434550962577
5242                      434.46001560332405
5243                      432.080878236416
5244                      430.51026733274807
5245                      429.9623832145608
5246                      430.50369969613536
5247                      432.0565483902859
5248                      434.4224083227411
5249                      437.33213216167286
5250                      440.53671757638585
5251                      443.7567932074842
5252                      446.6710153285301
5253                      448.9938069760513
5254                      450.48684271190984
5255                      451.00079544800286
5256                      450.5579517540612
5257                      449.2599363738994
5258                      447.20202158250873
5259                      444.5514384547132
5260                      441.5534154959122
5261                      438.4570565674259
5262                      435.53035440607454
5263                      433.1156788537074
5264                      431.52150488024614
5265                      430.9653779979773
5266                      431.5148544737739
5267                      433.0914322030678
5268                      435.4943948047023
5269                      438.45119756686137
5270.000000000001         441.70669764757434
5271                      444.975666072784
5272                      447.9314205832293
5273                      450.28471092940003
5274                      451.7963596936708
5275                      452.31651284321305
5276                      451.86838669927863
5277                      450.55455282902113
5278.000000000001         448.47084283356384
5279                      445.785041767544
5280                      442.744880498628
5281                      439.6033812394082
5282                      436.63357518645864
5283                      434.1832579187294
5284                      432.56540647941904
5285                      432.0009702082767
5286.000000000001         432.5587212584216
5287                      434.15928091485245
5288                      436.59965962606543
5289                      439.60350099280885
5290                      442.90909164979314
5291                      446.2255903477308
5292                      449.22123521692623
5293                      451.6034550492384
5294.000000000001         453.1326369954294
5295                      453.6586167527699
5296                      453.20546174692186
5297                      451.8765493310046
5298                      449.76817660179165
5299                      447.0484603033338
5300                      443.9674626475893
5301                      440.78175949430675
5302.000000000001         437.7691606232751
5303                      435.2833420008261
5304                      433.64189142134376
5305                      433.06914607645683
5306                      433.6352179282016
5307                      435.2598152704146
5308                      437.73783227826607
5309                      440.78823546583095
5310.000000000001         444.1428058631635
5311                      447.5049077609816
5312                      450.5384987700469
5313                      452.94791039186094
5314                      454.4934577034036
5315                      455.0248632737226
5316                      454.5669483062184
5317                      453.2237484846768
5318.000000000001         451.091938462438
5319                      448.33983657346414
5320                      445.21955880943074
5321                      441.99090724959825
5322                      438.93627571042066
5323                      436.41525995915197
5324                      434.75046757284406
5325                      434.1694774296487
5326.000000000001         434.7438465709216
5327                      436.392249123093
5328                      438.9075158857029
5329                      442.00357271017447
5330                      445.40559400469
5331                      448.81112924024876
5332                      451.88040730831517
5333                      454.3151398425887
5334.000000000001         455.87582907913327
5335                      456.41222426929977
5336                      455.94982743528914
5337                      454.59316470885284
5338                      452.43910355060484
5339                      449.6562783683961
5340                      446.49840694500716
5341                      443.228352331832
5342.000000000001         440.13277903382505
5343                      437.57694223086395
5344                      435.8892360152272
5345                      435.3001280210601
5346                      435.8827010068181
5347                      437.55445059778197
5348                      440.1062164414949
5349                      443.24664066205304
5350.000000000001         446.69425563920714
5351                      450.1408590064786
5352                      453.2433600763275
5353                      455.701493296699
5354                      457.27603879318644
5355                      457.8170010813709
5356                      457.3503916587753
5357                      455.98110100851034
5358.000000000001         453.8061307271439
5359                      450.994323376744
5360                      447.80073037994634
5361                      444.49103556135583
5362                      441.3559511841577
5363                      438.76628853987256
5364                      437.05617192999364
5365                      436.459129135681
5366.000000000001         437.04976358063897
5367                      438.7444189269818
5368                      441.3317144402506
5369                      444.5148739122557
5370                      448.0058595808334
5371                      451.4909698621514
5372                      454.62426203991083
5373                      457.10373000837325
5374.000000000001         458.690884410427
5375                      459.2359987490019
5376                      458.7654411514609
5377                      457.38433011846894
5378                      455.18979191189896
5379                      452.35077662222614
5380                      449.1231975512513
5381                      445.77582896865744
5382                      442.6029036471564
5383                      439.98064562751404
5384                      438.24873603119136
5385                      437.64399491367516
5386                      438.2425001847149
5387                      439.95944114135375
5388                      442.58100787628587
5389                      445.80495689110256
5390                      449.33671712030434
5391                      452.85762538653154
5392                      456.01921874421737
5393                      458.51811097856745
5394                      460.11659527803
5395.000000000001         460.6654432033715
5396                      460.19120785440305
5397                      458.79905296809943
5398                      456.5862803468987
5399                      453.72182657928295
5400                      450.46244788077956
5401                      447.07947853485445
5402                      443.8705417708967
5403.000000000001         441.2170866642752
5404                      439.4641954345471
5405                      438.85201360580714
5406                      439.45810807416535
5407                      441.19655628678527
5408                      443.8509047903876
5409                      447.1134680882679
5410                      450.6832931532309
5411.000000000001         454.2372146808999
5412                      457.4246260452109
5413                      459.9410310587286
5414                      461.5496847120773
5415                      462.10186697211043
5416                      461.62421016500804
5417                      460.2217788163741
5418                      457.99206334643867
5419.000000000001         455.1039260731433
5420                      451.8149355300655
5421                      448.39849018405175
5422                      445.1554763678156
5423                      442.47234324292515
5424                      440.69935964136357
5425                      440.08001220573004
5426                      440.69337144842257
5427.000000000001         442.4524116760457
5428                      445.13787266962066
5429                      448.43671539157083
5430                      452.041786342517
5431                      455.6259374782731
5432                      458.83674390931685
5433                      461.36883711438236
5434                      462.986569962466
5435.000000000001         463.5417231089074
5436                      463.06087220704404
5437                      461.6488709246994
5438                      459.4034443500992
5439                      456.4933319740151
5440                      453.1768632603873
5441                      449.72906957916246
5442                      446.45396359468947
5443.000000000001         443.74273315087146
5444                      441.9506042070918
5445                      441.324422949719
5446                      441.9446895522116
5447                      443.7232988179081
5448                      446.43807692218587
5449                      449.7707737666338
5450                      453.4080779741146
5451.000000000001         457.01975748384024
5452                      460.25162722492576
5453                      462.79772920446834
5454                      464.42352058422983
5455                      464.9813060353616
5456                      464.49749472881615
5457                      463.0766319516712
5458                      460.8166634911066
5459.000000000001         457.88621471426364
5460                      454.54432769644325
5461                      451.06729279202864
5462                      447.76210028832884
5463                      445.0243959554087
5464                      443.2141136664811
5465                      442.5814470519482
5466                      443.2082395494316
5467.000000000001         445.0053138872379
5468                      447.74753006345753
5469                      451.11161714350175
5470                      454.7783344195271
5471                      458.414938866191
5472                      461.665663572603
5473                      464.2242081870836
5474                      465.8571139940202
5475.000000000001         466.41721783598757
5476                      465.93066447806126
5477                      464.50162254332724
5478                      462.22820789434286
5479                      459.2789768837046
5480                      455.9136282579161
5481                      452.4093992206914
5482                      449.07610237789794
5483.000000000001         446.3135468642369
5484                      444.48612556157946
5485                      443.84732969282777
5486                      444.4802539779237
5487                      446.2946436847952
5488                      449.0623934455453
5489                      452.4554277662622
5490                      456.14892284549535
5491.000000000001         459.8080033841262
5492                      463.0755251110223
5493                      465.6450715740718
5494                      467.2842303138476
5495                      467.84636745526313
5496                      467.357273312872
5497                      465.92065973288715
5498                      463.6348115159556
5499.000000000001         460.66823684914795
5500                      457.28125059532306
5501                      453.7517807987519
5502                      450.3922957438693
5503                      447.6064770350144
5504                      445.7629312334214
5505                      445.11836169583114
5506                      445.7570213311442
5507                      447.5875635704201
5508                      450.3789602725454
5509                      453.7985699583849
5510                      457.51633854076675
5511                      461.19563138973996
5512                      464.4780077057831
5513                      467.05724751293604
5514                      468.7018804900047
5515                      469.26579373705323
5516                      468.7743429997588
5517                      467.3307122159162
5518                      465.0333308697644
5519                      462.0508354543168
5520.000000000001         458.6438978849097
5521                      455.09103160025046
5522                      451.70718691158385
5523                      448.8996382681787
5524                      447.0409671257403
5525                      446.3909735824436
5526                      447.03497744452295
5527                      448.88052098835544
5528.000000000001         451.69372951867285
5529                      455.1376440627183
5530                      458.87733715483535
5531                      462.5748023657056
5532                      465.87024358682396
5533                      468.45799674821654
5534                      470.107405021802
5535                      470.6728638644061
5536.000000000001         470.1792243709533
5537                      468.7290808254332
5538                      466.4209526498714
5539                      463.42374061464596
5540                      459.99839962375427
5541                      456.42385864351274
5542                      453.01737930526326
5543                      450.18956303266884
5544.000000000001         448.3167358087762
5545                      447.661657222723
5546                      448.3106257945835
5547                      450.17005152528316
5548                      453.0033162865456
5549                      456.46939592806433
5550                      460.22883582208743
5551                      463.94253040330943
5552.000000000001         467.2494829345248
5553                      469.8446951915983
5554                      471.4982570323398
5555                      472.06505672071086
5556                      471.5693803852606
5557                      470.1131806529545
5558                      467.79507588604974
5559                      464.78424135991185
5560.000000000001         461.34190487522807
5561                      457.74728293341366
5562                      454.3197168967537
5563                      451.4730116771719
5564                      449.58695482720543
5565                      448.927115370565
5566                      449.58068565914283
5567                      451.45292273667474
5568.000000000001         454.3045838320161
5569                      457.79083579142014
5570                      461.5680264750963
5571                      465.296185099996
5572                      468.61326136797106
5573                      471.2149994074284
5574                      472.87216559143724
5575                      473.4401257611743
5576.000000000001         472.94254941193856
5577                      471.4807054380152
5578                      469.15331823475674
5579                      466.1298629831297
5580                      462.67180048185475
5581                      459.0585898050174
5582                      455.6113757019386
5583                      452.7470699054571
5584.000000000001         450.8486578929573
5585                      450.1843641167696
5586                      450.8421927163005
5587                      452.7262288667384
5588                      455.5946793784744
5589                      459.0992639285587
5590                      462.89239740317345
5591                      466.6334367907283
5592.000000000001         469.9594068773347
5593                      472.5668504939014
5594                      474.22713397528605
5595                      474.7960967730291
5596                      474.2967426534483
5597                      472.82962435676296
5598                      470.4935779127746
5599                      467.45840989875177
5600.000000000001         463.9857605137632
5601                      460.35529976659916
5602                      456.8898094686309
5603                      454.00909870001954
5604                      452.0991478691306
5605                      451.43068688540023
5606                      452.0924519046903
5607                      453.9873401433599
5608.000000000001         456.87113514216077
5609                      460.3923709145929
5610                      464.1998035830593
5611                      467.95230675166357
5612                      471.28607980712934
5613                      473.8985093875568
5614                      475.56148931890965
5615                      476.1313165501328
5616.000000000001         475.63029555631965
5617                      474.15824776165397
5618                      471.8140879854132
5619                      468.7680106647634
5620                      465.28180612821234
5621                      461.6352996818878
5622                      458.15284291441014
5623                      455.2568274901704
5624.000000000001         453.33609084673225
5625                      452.6637288276688
5626                      453.3291312968764
5627                      455.2339951981682
5628                      458.1318071190035
5629                      461.668191718297
5630                      465.4884218870652
5631                      469.251129814822
5632                      472.591724082259
5633                      475.2085124341314
5634                      476.8738223510982
5635                      477.44439372488165
5636                      476.94180461685005
5637                      475.4651366870702
5638                      473.11335307512314
5639                      470.057073963544
5640                      466.5581728276675
5641                      462.89675309936706
5642                      459.3985087080163
5643                      456.4881994868565
5644                      454.5573677283202
5645.000000000001         453.881350453739
5646                      454.55011406323604
5647                      456.4641479283449
5648                      459.37476502923386
5649                      462.9249058095226
5650                      466.7565793924956
5651                      470.52836871071804
5652                      473.8749471280734
5653.000000000001         476.49554832752386
5654                      478.16286897806145
5655                      478.7340796741913
5656                      478.2300115250286
5657                      476.7489947532768
5658                      474.3900360756002
5659                      471.3241817969868
5660                      467.81342229580787
5661.000000000001         464.1380761882883
5662                      460.6250766004165
5663                      457.70139801836604
5664                      455.7610999189577
5665                      455.08165298368596
5666                      455.7535240287421
5667                      457.6759934343018
5668                      460.5983132473832
5669.000000000001         464.1609766053157
5670                      468.0028927786254
5671                      471.7826971216714
5672                      475.1345331167934
5673                      477.75847565646956
5674                      479.4275310004094
5675                      479.9992903781416
5676                      479.4938240006809
5677.000000000001         478.008701760117
5678                      475.6429704111796
5679                      472.5680240794652
5680                      469.0461575729429
5681                      465.3577645330743
5682                      461.8309099360035
5683                      458.89470771783937
5684                      456.94551453287903
5685.000000000001         456.2628448017651
5686                      456.93759118740024
5687                      458.86783087913085
5688                      461.80085545731237
5689                      465.3749451164344
5690                      469.226034007363
5691                      473.01300409184444
5692                      476.3694729818785
5693.000000000001         478.9963525312155
5694                      480.66690552601455
5695                      481.2391340331058
5696                      480.73234246309005
5697                      479.2433329171944
5698                      476.8711891573127
5699                      473.7876587850229
5700                      470.2553472733237
5701.000000000001         466.5546962367912
5702                      463.0148043920199
5703                      460.0668487575082
5704                      458.10927722747743
5705                      457.42357372282794
5706                      458.1009842046282
5707                      460.0383970704414
5708                      462.9812281548336
5709.000000000001         466.5657345586291
5710                      470.42503498878705
5711                      474.21843518824767
5712                      477.5790072522784
5713                      480.2084812937362
5714                      481.88033045859004
5715                      482.4529615098695
5716                      481.94490874789494
5717.000000000001         480.452205992836
5718                      478.073970193165
5719                      474.98230576958593
5720                      471.4400653852259
5721                      467.7278617275434
5722                      464.17568355981547
5723                      461.2166747750811
5724                      459.25119248006
5725.000000000001         458.5626279217579
5726                      459.24251092736074
5727                      461.1865659942053
5728                      464.1383984555895
5729                      467.7324221124052
5730                      471.59936830240264
5731                      475.3985599896841
5732                      478.76278701369904
5733.000000000001         481.3945684358779
5734                      483.0675405793889
5735                      483.64051730568565
5736                      483.1312607636427
5737                      481.6350384409102
5738                      479.250996902646
5739                      476.1515979487577
5740                      472.5999511294989
5741.000000000001         468.87683292976516
5742                      465.31303837262936
5743                      462.3436067859778
5744                      460.3706340394091
5745                      459.6793650320206
5746                      460.36154774547106
5747                      462.31177893397455
5748                      465.2718949254976
5749.000000000001         468.87464135385136
5750                      472.7486283778338
5751                      476.5530604034349
5752                      479.92056799784217
5753                      482.55440527368376
5754                      484.22835187319913
5755                      484.80162547857356
5756                      484.291217004801
5757.000000000001         482.7916313724308
5758                      480.4020413922359
5759                      477.2952644545233
5760                      473.73467926657554
5761                      470.0011434331497
5762                      466.4263368104703
5763                      463.4470547545243
5764                      461.46697409132594
5765                      460.77314390950664
5766                      461.45747025912794
5767                      463.4134718927411
5768                      466.381230552748
5769                      469.99201047287744
5770.000000000001         473.87243462648195
5771                      477.6816542322188
5772                      481.0521290495277
5773                      483.6878066041258
5774                      485.36259987104177
5775                      485.9361283545225
5776                      485.42461524519257
5777                      483.9218082205715
5778.000000000001         481.526903232471
5779                      478.4130676535037
5780                      474.8439616468188
5781                      471.1003862068648
5782                      467.5151149045724
5783                      464.5265032089768
5784                      462.5396650948011
5785                      461.8434052500347
5786.000000000001         462.5297345198212
5787                      464.4911581092721
5788                      467.4659885457992
5789                      471.08417400647784
5790                      474.9704780902681
5791                      478.7840822502861
5792                      482.15725989787023
5793                      484.7945921021492
5794.000000000001         486.470121453022
5795                      487.04386844769914
5796                      486.5312943117875
5797                      485.0253960989072
5798                      482.6253899438411
5799                      479.5047846363361
5800                      475.92753337009185
5801                      472.17427642087705
5802.000000000001         468.57903802317395
5803                      465.5815719242223
5804                      463.5882997027105
5805                      462.8897313792381
5806                      463.57793680439283
5807                      465.5444862843528
5808                      468.52588075831414
5809                      472.15088266463044
5810.000000000001         476.0425667815169
5811                      479.86020765285974
5812                      483.2358636511884
5813                      485.874690202887
5814                      487.55085960574024
5815                      488.1247935169381
5816                      487.6111988647
5817                      486.10232977235887
5818.000000000001         483.6974197304378
5819                      480.57030734977707
5820                      476.9852506499778
5821                      473.22270317798655
5822                      469.6179493327296
5823                      466.6120609453261
5824                      464.61265235506346
5825                      463.91188679748086
5826.000000000001         464.60185459534597
5827                      466.57328055522595
5828                      469.5607889604292
5829                      473.1921294672154
5830                      477.0887841688494
5831                      480.91016732234874
5832                      484.28811320596407
5833                      486.92829706286466
5834.000000000001         488.6050240110382
5835                      489.17911770639023
5836                      488.66453981657645
5837                      487.1528099560601
5838                      484.74317638023166
5839                      481.6097932847606
5840                      478.0172344330021
5841                      474.2457666649659
5842.000000000001         470.63190612438194
5843                      467.6178864992943
5844                      465.6126141839234
5845                      464.90975286318564
5846                      465.60138146344036
5847                      467.57743343629176
5848                      470.57066286647586
5849                      474.2079322472108
5850.000000000001         478.10921833420724
5851                      481.9340981877361
5852                      485.3141800874307
5853                      487.955605906842
5854                      489.63282085449384
5855                      490.20705153914633
5856                      489.69152457529316
5857                      488.1770342969108
5858.000000000001         485.7628416606624
5859                      482.6233995366276
5860                      479.0236084226806
5861                      475.2435568863506
5862                      471.62095961304834
5863                      468.598997911363
5864                      466.58811238442405
5865                      465.8832481468946
5866.000000000001         466.57644675859717
5867                      468.55682075578835
5868                      471.5554286761749
5869                      475.19824738000085
5870                      479.1038836096658
5871                      482.9320553974646
5872                      486.31414823813407
5873                      488.956718381221
5874.000000000001         490.6343622881518
5875                      491.2087106958481
5876                      490.69226651924123
5877                      489.17510887171807
5878                      486.75650977702264
5879                      483.6112007802717
5880                      480.00442104993965
5881                      476.2160920545806
5882.000000000001         472.5850966363735
5883                      469.55542584822166
5884                      467.5391593437208
5885                      466.8323778731568
5886                      467.52706502037955
5887                      469.5115397379813
5888                      472.5152222545544
5889                      476.16327410269713
5890                      480.0730229240045
5891                      483.90429680683155
5892                      487.2882972043043
5893                      489.9319260071349
5894                      491.60994704785526
5895.000000000001         492.1843962357954
5896                      491.6670650272016
5897                      490.1473276171301
5898                      487.7244655156373
5899                      484.57344186685907
5900                      480.9599129998218
5901                      477.1635925946283
5902                      473.5245102605097
5903.000000000001         470.4873548511368
5904                      468.46592288418265
5905                      467.75730335605937
5906                      468.4534059383309
5907                      470.44178317962275
5908                      473.4502694663044
5909                      477.103294504057
5910                      481.0169229323652
5911.000000000001         484.8511336689607
5912                      488.23695723753247
5913                      490.88156938530307
5914                      492.55992210101743
5915                      493.1344573156265
5916                      492.6162677977606
5917                      491.09403348687016
5918                      488.66704386841127
5919.000000000001         485.51045674790396
5920                      481.8903544187635
5921                      478.0863014265246
5922                      474.4394194669026
5923                      471.39500018843626
5924                      469.3686026875877
5925                      468.6582182583782
5926                      469.35567082833586
5927.000000000001         471.3477734860854
5928                      474.3608257182635
5929                      478.0186001567217
5930                      481.93593165468496
5931                      485.77295813908046
5932                      489.16053719660965
5933                      491.8060663155031
5934                      493.48471095453573
5935.000000000001         494.0593193702449
5936                      493.5402989693829
5937                      492.01564639956257
5938                      489.58465773599437
5939                      486.42265183969494
5940                      482.79614621979425
5941                      478.98459085002906
5942                      475.3301178298743
5943.000000000001         472.2786544682682
5944                      470.24747800416037
5945                      469.5353966797891
5946                      470.23414023767316
5947                      472.2298089139385
5948                      475.24730241037696
5949                      478.9096268598074
5950                      482.83053255960465
5951.000000000001         486.6702731924543
5952                      490.05955235326803
5953                      492.70593807169087
5954                      494.3848388347651
5955                      494.9595103094485
5956                      494.43968552421796
5957                      492.9126902382096
5958                      490.47782567586637
5959.000000000001         487.3105332741973
5960                      483.6777462139822
5961                      479.85889538232107
5962                      476.1968924592853
5963                      473.1386011456899
5964                      471.1028190283377
5965                      470.38908382918106
5966                      471.0890656940857
5967.000000000001         473.0881585105242
5968                      476.11002924861623
5969                      479.77672810973644
5970                      483.70109705653914
5971                      487.54346675855794
5972                      490.93439914525896
5973                      493.5815862615334
5974                      495.26071104512704
5975.000000000001         495.83543739987823
5976                      495.31483401442983
5977                      493.7855691450412
5978                      491.3469478023338
5979                      488.1744959445218
5980                      484.53560331963365
5981                      480.7096462725235
5982                      477.04032729156427
5983.000000000001         473.97541591582785
5984                      471.93518746023
5985                      471.2198530757337
5986                      471.9210263366705
5987                      473.9234174960981
5988                      476.9495023381269
5989                      480.6204250212891
5990                      484.5481652773911
5991.000000000001         488.39309309209204
5992                      491.7856816693921
5993                      494.43362065971337
5994                      496.1129414062021
5995                      496.6877137241525
5996                      496.16635651483523
5997                      494.63489194978825
5998                      492.1926277881593
5999.000000000001         489.0151751079345
6000                      485.37033713152704
