# Supplementary material for: Modeling of core-shell magneto-electric nanoparticles for biomedical applications: Effect of composition, dimension, and magnetic field features on magnetoelectric response
Source: PLoS One. 2022 Sep 23;17(9):e0274676. doi: 10.1371/journal.pone.0274676 (PMC9506614; doi:10.1371/journal.pone.0274676)
Supplement: S1 Data — (ZIP) [file pone.0274676.s001.zip › Data/epsZZ AC signal.txt]

% Model:              CoFeO2 50 nm_Hystheresis_proveSolver_ALL_1.mph
% Version:            COMSOL 5.6.0.401
% Date:               Jun 24 2022, 11:48
% Dimension:          1
% Nodes:              6001
% Expressions:        1
% Description:        Point graph
% r                       Height
0                         -146.81512652763058
1                         -146.82034627832013
2                         -146.8205212558892
3                         -146.82052125588933
4                         -146.82052125588956
5                         -146.82052125588956
6                         -146.82052125589004
7                         -146.82052125589024
8                         -146.82052125589047
9.000000000000002         -146.82052125589075
10                        -146.82052125589092
11                        -146.82052125589118
12                        -146.82052125589146
13.000000000000002        -146.82052125589172
14                        -146.82052125589195
15                        -146.82052125589223
16                        -146.82052125589254
17                        -146.82052125589271
18.000000000000004        -146.82052125589288
19                        -146.82052125589303
20                        -146.8205212558932
21                        -146.82052125589368
22                        -146.82052125589385
23                        -146.82052125589388
24                        -146.82052125589422
25                        -146.82052125589453
26.000000000000004        -146.82052125589465
27                        -146.82052125589482
28                        -146.8205212558951
29                        -146.82052125589547
30                        -146.82052125589536
31                        -146.82052125589564
32                        -146.82052125589584
33                        -146.82052125589618
34                        -146.82052125589647
35                        -146.82052125589672
36.00000000000001         -146.82052125589672
37                        -146.82052125589706
38                        -146.82052125589732
39                        -146.82052125589757
40                        -146.82052125589786
41                        -146.82052125589806
42                        -146.82052125589823
43                        -146.8205212558987
44                        -146.82052125589894
45                        -146.82052125589925
46                        -146.82052125589937
47                        -146.82052125589954
48                        -146.82052125589982
49                        -146.82052125589985
50                        -146.82052125590013
51.00000000000001         -146.82052125590036
52.00000000000001         -146.8205212559006
53                        -146.8205212559009
54                        -146.820521255901
55                        -146.82052125590127
56                        -146.82052125590144
57                        -146.8205212559017
58                        -146.82052125590187
59.00000000000001         -146.82052125590226
60                        -146.82052125590235
61                        -146.82052125590246
62                        -146.8205212559029
63                        -146.82052125590292
64                        -146.82052125590323
65                        -146.82052125590337
66                        -146.82052125590383
67                        -146.82052125590408
68                        -146.82052125590408
69                        -146.82052125590425
70                        -146.82052125590485
71.00000000000001         -146.82052125590508
72.00000000000001         -146.82052125590528
73                        -146.82052125590556
74                        -146.82052125590567
75                        -146.8205212559059
76                        -146.82052125590616
77                        -146.82052125590636
78                        -146.82052125590664
79                        -146.8205212559068
80                        -146.82052125590707
81                        -146.8205212559073
82                        -146.8205212559075
83                        -146.82052125590792
84                        -146.820521255908
85                        -146.8205212559081
86                        -146.82052125590843
87.00000000000001         -146.8205212559087
88                        -146.82052125590906
89                        -146.82052125590917
90                        -146.82052125590948
91                        -146.82052125590968
92                        -146.82052125590985
93                        -146.82052125591025
94                        -146.82052125591022
95                        -146.82052125591065
96                        -146.82052125591082
97                        -146.82052125591088
98                        -146.82052125591142
99                        -146.82052125591142
100                       -146.82052125591173
101                       -146.8205212559119
102.00000000000001        -146.82052125591238
103.00000000000001        -146.82052125591233
104.00000000000001        -146.8205212559126
105                       -146.820521255913
106                       -146.82052125591326
107                       -146.82052125591352
108                       -146.8205212559138
109                       -146.82052125591395
110                       -146.82052125591431
111                       -146.82052125591449
112                       -146.8205212559147
113                       -146.820521255915
114                       -146.82052125591522
115                       -146.82052125591554
116                       -146.82052125591565
117                       -146.82052125591608
118.00000000000001        -146.8205212559162
119.00000000000001        -146.82052125591628
120                       -146.8205212559165
121                       -146.8205212559168
122                       -146.8205212559171
123                       -146.82052125591733
124                       -146.8205212559175
125                       -146.82052125591784
126                       -146.82052125591818
127                       -146.8205212559183
128                       -146.82052125591858
129                       -146.82052125591883
130                       -146.82052125591895
131                       -146.8205212559192
132                       -146.82052125591937
133                       -146.82052125591974
134                       -146.82052125591997
135                       -146.82052125592017
136                       -146.82052125592043
137                       -146.82052125592074
138                       -146.82052125592094
139                       -146.82052125592105
140                       -146.8205212559214
141                       -146.82052125592176
142.00000000000003        -146.82052125592165
143.00000000000003        -146.82052125592224
144.00000000000003        -146.82052125592244
145                       -146.8205212559227
146                       -146.820521255923
147                       -146.82052125592327
148                       -146.8205212559235
149                       -146.8205212559237
150                       -146.82052125592392
151                       -146.82052125592415
152                       -146.82052125592438
153                       -146.82052125592458
154                       -146.82052125592475
155                       -146.82052125592506
156                       -146.82052125592534
157                       -146.82052125592557
158                       -146.82052125592554
159                       -146.820521255926
160                       -146.82052125592605
161                       -146.82052125592642
162                       -146.8205212559265
163                       -146.82052125592668
164                       -146.820521255927
165                       -146.82052125592728
166                       -146.82052125592745
167                       -146.82052125592784
168                       -146.82052125592787
169                       -146.8205212559282
170                       -146.8205212559284
171                       -146.8205212559287
172                       -146.8205212559288
173.00000000000003        -146.82052125592912
174.00000000000003        -146.82052125592918
175.00000000000003        -146.8205212559295
176                       -146.82052125592972
177                       -146.82052125593012
178                       -146.82052125593017
179                       -146.82052125593054
180                       -146.82052125593074
181                       -146.8205212559309
182                       -146.8205212559311
183                       -146.8205212559312
184                       -146.8205212559315
185                       -146.8205212559318
186                       -146.82052125593196
187                       -146.82052125593236
188                       -146.82052125593245
189                       -146.82052125593265
190                       -146.82052125593293
191                       -146.82052125593304
192                       -146.82052125593341
193                       -146.8205212559336
194                       -146.82052125593378
195                       -146.820521255934
196                       -146.82052125593424
197                       -146.82052125593447
198                       -146.82052125593472
199                       -146.82052125593506
200                       -146.82052125593515
201                       -146.82052125593538
202                       -146.8205212559355
203                       -146.8205212559358
204.00000000000003        -146.82052125593603
205.00000000000003        -146.82052125593617
206.00000000000003        -146.8205212559365
207.00000000000003        -146.82052125593657
208.00000000000003        -146.82052125593674
209                       -146.82052125593705
210                       -146.8205212559373
211                       -146.8205212559376
212                       -146.82052125593782
213                       -146.82052125593822
214                       -146.82052125593842
215                       -146.82052125593853
216                       -146.8205212559388
217                       -146.82052125593904
218                       -146.82052125593927
219                       -146.82052125593938
220                       -146.8205212559397
221                       -146.82052125594004
222                       -146.82052125594018
223                       -146.82052125594052
224                       -146.8205212559407
225                       -146.8205212559409
226                       -146.8205212559412
227                       -146.82052125594134
228                       -146.8205212559415
229                       -146.82052125594177
230                       -146.82052125594228
231                       -146.8205212559424
232                       -146.82052125594257
233                       -146.82052125594274
234                       -146.8205212559431
235.00000000000003        -146.8205212559433
236.00000000000003        -146.82052125594322
237.00000000000003        -146.82052125594385
238.00000000000003        -146.82052125594393
239.00000000000003        -146.82052125594427
240                       -146.82052125594436
241                       -146.82052125594475
242                       -146.82052125594495
243                       -146.82052125594535
244                       -146.82052125594547
245                       -146.82052125594555
246                       -146.82052125594586
247                       -146.8205212559462
248                       -146.82052125594626
249                       -146.82052125594663
250                       -146.82052125594674
251                       -146.82052125594723
252                       -146.82052125594734
253                       -146.8205212559475
254                       -146.82052125594765
255                       -146.82052125594794
256                       -146.8205212559481
257                       -146.82052125594836
258                       -146.8205212559487
259                       -146.82052125594888
260                       -146.82052125594916
261                       -146.82052125594953
262                       -146.82052125594961
263                       -146.82052125594996
264                       -146.82052125595027
265                       -146.82052125595038
266                       -146.8205212559506
267                       -146.82052125595092
268                       -146.82052125595098
269                       -146.82052125595126
270                       -146.82052125595163
271                       -146.82052125595183
272                       -146.820521255952
273                       -146.8205212559524
274                       -146.82052125595249
275                       -146.8205212559528
276                       -146.82052125595303
277                       -146.8205212559533
278                       -146.82052125595354
279                       -146.8205212559538
280                       -146.82052125595408
281                       -146.82052125595428
282                       -146.82052125595447
283.00000000000006        -146.82052125595487
284.00000000000006        -146.82052125595496
285.00000000000006        -146.82052125595538
286.00000000000006        -146.82052125595558
287.00000000000006        -146.8205212559557
288.00000000000006        -146.820521255956
289                       -146.8205212559562
290                       -146.82052125595658
291                       -146.82052125595666
292                       -146.82052125595706
293                       -146.82052125595732
294                       -146.82052125595746
295                       -146.8205212559579
296                       -146.8205212559579
297                       -146.82052125595825
298                       -146.8205212559584
299                       -146.82052125595862
300                       -146.8205212559591
301                       -146.82052125595914
302                       -146.8205212559594
303                       -146.82052125595965
304                       -146.82052125595993
305                       -146.82052125596005
306                       -146.82052125596047
307                       -146.82052125596067
308                       -146.82052125596093
309                       -146.82052125596132
310                       -146.8205212559615
311                       -146.82052125596175
312                       -146.8205212559619
313                       -146.82052125596232
314                       -146.8205212559627
315                       -146.82052125596294
316                       -146.82052125596294
317                       -146.82052125596329
318                       -146.82052125596357
319                       -146.82052125596354
320                       -146.820521255964
321                       -146.82052125596402
322                       -146.82052125596408
323                       -146.82052125596445
324                       -146.8205212559646
325                       -146.82052125596476
326                       -146.82052125596513
327                       -146.8205212559653
328                       -146.8205212559655
329                       -146.8205212559659
330                       -146.82052125596604
331                       -146.8205212559663
332                       -146.8205212559664
333                       -146.8205212559667
334                       -146.8205212559668
335                       -146.82052125596704
336                       -146.82052125596752
337                       -146.8205212559676
338                       -146.82052125596778
339                       -146.82052125596795
340                       -146.82052125596817
341                       -146.82052125596843
342                       -146.82052125596877
343                       -146.82052125596894
344                       -146.82052125596914
345.00000000000006        -146.82052125596945
346.00000000000006        -146.8205212559695
347.00000000000006        -146.82052125596988
348.00000000000006        -146.82052125597022
349.00000000000006        -146.82052125597042
350.00000000000006        -146.82052125597056
351.00000000000006        -146.82052125597076
352                       -146.8205212559711
353                       -146.8205212559712
354                       -146.82052125597133
355                       -146.8205212559717
356                       -146.82052125597195
357                       -146.82052125597212
358                       -146.8205212559723
359                       -146.8205212559726
360                       -146.82052125597284
361                       -146.8205212559731
362                       -146.8205212559733
363                       -146.82052125597363
364                       -146.8205212559738
365                       -146.8205212559741
366                       -146.8205212559741
367                       -146.8205212559745
368                       -146.82052125597477
369                       -146.82052125597494
370                       -146.82052125597528
371                       -146.82052125597536
372                       -146.82052125597565
373                       -146.82052125597588
374                       -146.82052125597613
375                       -146.82052125597633
376                       -146.82052125597662
377                       -146.82052125597698
378                       -146.8205212559771
379                       -146.82052125597738
380                       -146.82052125597764
381                       -146.82052125597784
382                       -146.82052125597824
383                       -146.8205212559782
384                       -146.82052125597863
385                       -146.82052125597892
386                       -146.82052125597906
387                       -146.82052125597937
388                       -146.8205212559795
389                       -146.82052125597977
390                       -146.82052125597988
391                       -146.82052125598005
392                       -146.82052125598042
393                       -146.82052125598057
394                       -146.82052125598085
395                       -146.82052125598102
396                       -146.8205212559812
397                       -146.82052125598142
398                       -146.82052125598156
399                       -146.82052125598187
400                       -146.820521255982
401                       -146.82052125598221
402                       -146.82052125598256
403                       -146.82052125598264
404                       -146.8205212559829
405                       -146.82052125598318
406                       -146.82052125598346
407                       -146.82052125598366
408.00000000000006        -146.82052125598395
409.00000000000006        -146.82052125598406
410.00000000000006        -146.82052125598426
411.00000000000006        -146.82052125598454
412.00000000000006        -146.8205212559848
413.00000000000006        -146.82052125598503
414.00000000000006        -146.82052125598508
415.00000000000006        -146.82052125598537
416.00000000000006        -146.82052125598565
417                       -146.82052125598588
418                       -146.82052125598605
419                       -146.82052125598642
420                       -146.82052125598668
421                       -146.82052125598688
422                       -146.82052125598707
423                       -146.82052125598736
424                       -146.82052125598753
425                       -146.8205212559879
426                       -146.820521255988
427                       -146.8205212559882
428                       -146.8205212559885
429                       -146.82052125598867
430                       -146.8205212559888
431                       -146.82052125598898
432                       -146.8205212559892
433                       -146.82052125598946
434                       -146.82052125598986
435                       -146.82052125598995
436                       -146.82052125599023
437                       -146.8205212559904
438                       -146.8205212559906
439                       -146.82052125599088
440                       -146.82052125599105
441                       -146.8205212559915
442                       -146.82052125599165
443                       -146.82052125599168
444                       -146.82052125599196
445                       -146.82052125599213
446                       -146.82052125599236
447                       -146.8205212559926
448                       -146.82052125599282
449                       -146.82052125599284
450                       -146.82052125599313
451                       -146.82052125599338
452                       -146.82052125599358
453                       -146.82052125599375
454                       -146.82052125599424
455                       -146.82052125599424
456                       -146.8205212559948
457                       -146.8205212559949
458                       -146.82052125599512
459                       -146.82052125599517
460                       -146.8205212559956
461                       -146.82052125599571
462                       -146.82052125599614
463                       -146.8205212559963
464                       -146.82052125599654
465                       -146.82052125599677
466                       -146.82052125599705
467                       -146.82052125599733
468                       -146.82052125599745
469                       -146.82052125599776
470.00000000000006        -146.82052125599768
471.00000000000006        -146.8205212559981
472.00000000000006        -146.8205212559983
473.00000000000006        -146.82052125599853
474.00000000000006        -146.82052125599873
475.00000000000006        -146.82052125599895
476.00000000000006        -146.8205212559994
477.00000000000006        -146.8205212559996
478.00000000000006        -146.82052125599992
479.00000000000006        -146.82052125600003
480                       -146.82052125600032
481                       -146.82052125600052
482                       -146.8205212560008
483                       -146.82052125600094
484                       -146.82052125600134
485                       -146.8205212560015
486                       -146.8205212560016
487                       -146.82052125600194
488                       -146.8205212560021
489                       -146.82052125600242
490                       -146.82052125600265
491                       -146.8205212560027
492                       -146.82052125600305
493                       -146.82052125600325
494                       -146.82052125600347
495                       -146.8205212560039
496                       -146.82052125600404
497                       -146.82052125600455
498                       -146.82052125600455
499                       -146.82052125600492
500                       -146.82052125600518
501                       -146.8205212560053
502                       -146.82052125600552
503                       -146.8205212560058
504                       -146.820521256006
505                       -146.82052125600623
506                       -146.8205212560065
507                       -146.82052125600666
508                       -146.82052125600697
509                       -146.82052125600714
510                       -146.82052125600737
511                       -146.82052125600768
512                       -146.82052125600788
513                       -146.8205212560081
514                       -146.82052125600816
515                       -146.82052125600862
516                       -146.82052125600876
517                       -146.82052125600893
518                       -146.82052125600913
519                       -146.82052125600958
520                       -146.82052125600964
521                       -146.82052125601004
522                       -146.82052125601007
523                       -146.82052125601038
524                       -146.8205212560106
525                       -146.82052125601106
526                       -146.82052125601115
527                       -146.8205212560115
528                       -146.82052125601166
529                       -146.8205212560118
530                       -146.82052125601206
531                       -146.8205212560125
532                       -146.8205212560126
533                       -146.82052125601282
534                       -146.82052125601302
535                       -146.82052125601328
536                       -146.82052125601348
537                       -146.82052125601382
538                       -146.82052125601396
539                       -146.82052125601436
540                       -146.8205212560145
541                       -146.82052125601479
542                       -146.820521256015
543                       -146.8205212560152
544                       -146.82052125601544
545                       -146.82052125601564
546                       -146.820521256016
547                       -146.82052125601624
548                       -146.82052125601655
549                       -146.82052125601683
550                       -146.8205212560169
551                       -146.8205212560173
552                       -146.82052125601754
553                       -146.8205212560176
554                       -146.82052125601794
555                       -146.82052125601808
556                       -146.82052125601837
557                       -146.82052125601868
558                       -146.8205212560187
559                       -146.82052125601902
560                       -146.8205212560194
561                       -146.82052125601956
562                       -146.82052125601976
563                       -146.82052125601993
564                       -146.82052125602016
565.0000000000001         -146.82052125602053
566.0000000000001         -146.8205212560209
567.0000000000001         -146.820521256021
568.0000000000001         -146.82052125602146
569.0000000000001         -146.82052125602166
570.0000000000001         -146.8205212560219
571.0000000000001         -146.8205212560221
572.0000000000001         -146.82052125602235
573.0000000000001         -146.82052125602254
574.0000000000001         -146.8205212560228
575.0000000000001         -146.82052125602297
576.0000000000001         -146.8205212560232
577                       -146.82052125602345
578                       -146.82052125602385
579                       -146.82052125602388
580                       -146.82052125602405
581                       -146.8205212560244
582                       -146.82052125602453
583                       -146.820521256025
584                       -146.82052125602507
585                       -146.82052125602513
586                       -146.82052125602547
587                       -146.82052125602584
588                       -146.820521256026
589                       -146.82052125602615
590                       -146.82052125602647
591                       -146.8205212560266
592                       -146.8205212560268
593                       -146.82052125602726
594                       -146.82052125602746
595                       -146.8205212560279
596                       -146.82052125602786
597                       -146.82052125602806
598                       -146.8205212560284
599                       -146.82052125602883
600                       -146.82052125602894
601                       -146.8205212560291
602                       -146.82052125602948
603                       -146.8205212560297
604                       -146.82052125602996
605                       -146.82052125603022
606                       -146.82052125603036
607                       -146.82052125603076
608                       -146.820521256031
609                       -146.82052125603096
610                       -146.8205212560312
611                       -146.82052125603147
612                       -146.8205212560317
613                       -146.8205212560317
614                       -146.8205212560322
615                       -146.82052125603227
616                       -146.82052125603258
617                       -146.82052125603286
618                       -146.82052125603295
619                       -146.82052125603337
620                       -146.82052125603354
621                       -146.82052125603366
622                       -146.8205212560341
623                       -146.82052125603425
624                       -146.82052125603445
625                       -146.82052125603465
626                       -146.82052125603505
627                       -146.82052125603528
628                       -146.82052125603548
629                       -146.82052125603568
630                       -146.8205212560359
631                       -146.82052125603605
632                       -146.82052125603627
633                       -146.82052125603656
634                       -146.82052125603673
635                       -146.82052125603718
636                       -146.82052125603735
637                       -146.82052125603767
638                       -146.82052125603775
639                       -146.8205212560381
640                       -146.82052125603826
641                       -146.82052125603852
642                       -146.82052125603875
643                       -146.82052125603894
644                       -146.82052125603923
645                       -146.82052125603946
646                       -146.82052125603977
647                       -146.8205212560398
648                       -146.82052125604005
649                       -146.82052125604028
650                       -146.82052125604065
651                       -146.82052125604082
652                       -146.8205212560412
653                       -146.82052125604147
654                       -146.82052125604156
655                       -146.82052125604184
656                       -146.82052125604196
657                       -146.82052125604238
658                       -146.82052125604238
659                       -146.82052125604264
660                       -146.82052125604298
661                       -146.82052125604315
662                       -146.82052125604335
663                       -146.82052125604355
664                       -146.82052125604372
665                       -146.82052125604412
666                       -146.82052125604437
667                       -146.82052125604443
668                       -146.8205212560447
669                       -146.820521256045
670                       -146.82052125604514
671                       -146.82052125604554
672                       -146.8205212560457
673                       -146.820521256046
674                       -146.82052125604608
675                       -146.8205212560464
676                       -146.8205212560467
677                       -146.82052125604687
678                       -146.82052125604716
679                       -146.82052125604733
680                       -146.8205212560477
681                       -146.82052125604775
682                       -146.82052125604795
683                       -146.82052125604815
684                       -146.82052125604844
685                       -146.8205212560489
686                       -146.820521256049
687                       -146.8205212560492
688                       -146.8205212560495
689                       -146.8205212560498
690.0000000000001         -146.82052125604974
691.0000000000001         -146.82052125605006
692.0000000000001         -146.82052125605045
693.0000000000001         -146.82052125605063
694.0000000000001         -146.82052125605088
695.0000000000001         -146.8205212560511
696.0000000000001         -146.82052125605153
697.0000000000001         -146.82052125605176
698.0000000000001         -146.82052125605202
699.0000000000001         -146.820521256052
700.0000000000001         -146.82052125605247
701.0000000000001         -146.82052125605261
702.0000000000001         -146.82052125605284
703.0000000000001         -146.82052125605296
704                       -146.82052125605324
705                       -146.82052125605338
706                       -146.82052125605375
707                       -146.8205212560541
708                       -146.8205212560544
709                       -146.82052125605463
710                       -146.82052125605486
711                       -146.82052125605506
712                       -146.82052125605523
713                       -146.8205212560556
714                       -146.82052125605583
715                       -146.82052125605603
716                       -146.82052125605622
717                       -146.82052125605662
718                       -146.82052125605685
719                       -146.82052125605713
720                       -146.8205212560575
721                       -146.82052125605782
722                       -146.82052125605782
723                       -146.8205212560581
724                       -146.8205212560582
725                       -146.8205212560584
726                       -146.82052125605873
727                       -146.8205212560589
728                       -146.82052125605927
729                       -146.82052125605927
730                       -146.82052125605958
731                       -146.82052125605983
732                       -146.82052125606012
733                       -146.82052125606032
734                       -146.8205212560605
735                       -146.82052125606072
736                       -146.8205212560608
737                       -146.82052125606086
738                       -146.82052125606114
739                       -146.8205212560615
740                       -146.82052125606188
741                       -146.820521256062
742                       -146.82052125606205
743                       -146.8205212560624
744                       -146.8205212560627
745                       -146.82052125606282
746                       -146.82052125606305
747                       -146.82052125606342
748                       -146.82052125606364
749                       -146.82052125606396
750                       -146.82052125606393
751                       -146.82052125606427
752                       -146.82052125606475
753                       -146.82052125606478
754                       -146.8205212560651
755                       -146.8205212560653
756                       -146.8205212560654
757                       -146.82052125606575
758                       -146.82052125606597
759                       -146.82052125606629
760                       -146.82052125606663
761                       -146.82052125606688
762                       -146.820521256067
763                       -146.82052125606745
764                       -146.8205212560676
765                       -146.8205212560678
766                       -146.8205212560679
767                       -146.8205212560683
768                       -146.8205212560685
769                       -146.82052125606884
770                       -146.8205212560688
771                       -146.8205212560691
772                       -146.8205212560695
773                       -146.82052125606964
774                       -146.8205212560697
775                       -146.82052125607012
776                       -146.82052125607026
777                       -146.82052125607052
778                       -146.8205212560709
779                       -146.820521256071
780                       -146.82052125607126
781                       -146.82052125607132
782                       -146.82052125607166
783                       -146.82052125607203
784                       -146.82052125607225
785                       -146.8205212560725
786                       -146.82052125607268
787                       -146.82052125607277
788                       -146.8205212560731
789                       -146.8205212560735
790                       -146.82052125607373
791                       -146.82052125607396
792                       -146.82052125607424
793                       -146.8205212560743
794                       -146.82052125607458
795                       -146.8205212560749
796                       -146.82052125607498
797                       -146.82052125607535
798                       -146.82052125607552
799                       -146.8205212560759
800                       -146.8205212560761
801                       -146.8205212560762
802                       -146.8205212560767
803                       -146.82052125607674
804                       -146.82052125607703
805                       -146.82052125607723
806                       -146.82052125607746
807                       -146.82052125607763
808                       -146.82052125607794
809                       -146.82052125607805
810                       -146.82052125607837
811                       -146.82052125607854
812                       -146.82052125607885
813                       -146.82052125607902
814                       -146.82052125607902
815.0000000000001         -146.82052125607936
816.0000000000001         -146.82052125607962
817.0000000000001         -146.8205212560799
818.0000000000001         -146.82052125608004
819.0000000000001         -146.82052125608027
820.0000000000001         -146.82052125608047
821.0000000000001         -146.82052125608084
822.0000000000001         -146.82052125608107
823.0000000000001         -146.82052125608135
824.0000000000001         -146.82052125608166
825.0000000000001         -146.82052125608197
826.0000000000001         -146.82052125608237
827.0000000000001         -146.8205212560826
828.0000000000001         -146.82052125608266
829.0000000000001         -146.82052125608294
830.0000000000001         -146.82052125608323
831.0000000000001         -146.8205212560832
832.0000000000001         -146.82052125608354
833                       -146.82052125608385
834                       -146.82052125608394
835                       -146.82052125608416
836                       -146.82052125608456
837                       -146.82052125608467
838                       -146.82052125608482
839                       -146.82052125608521
840                       -146.8205212560853
841                       -146.8205212560854
842                       -146.8205212560858
843                       -146.82052125608587
844                       -146.82052125608612
845                       -146.82052125608647
846                       -146.82052125608666
847                       -146.820521256087
848                       -146.82052125608723
849                       -146.8205212560875
850                       -146.82052125608755
851                       -146.8205212560878
852                       -146.82052125608806
853                       -146.8205212560883
854                       -146.82052125608857
855                       -146.82052125608882
856                       -146.82052125608894
857                       -146.82052125608934
858                       -146.82052125608953
859                       -146.8205212560898
860                       -146.82052125608993
861                       -146.8205212560904
862                       -146.82052125609073
863                       -146.82052125609079
864                       -146.82052125609113
865                       -146.8205212560915
866                       -146.8205212560916
867                       -146.82052125609172
868                       -146.8205212560921
869                       -146.820521256092
870                       -146.82052125609258
871                       -146.8205212560927
872                       -146.82052125609312
873                       -146.82052125609331
874                       -146.82052125609354
875                       -146.82052125609383
876                       -146.82052125609403
877                       -146.82052125609425
878                       -146.8205212560945
879                       -146.8205212560948
880                       -146.82052125609525
881                       -146.82052125609533
882                       -146.82052125609542
883                       -146.8205212560958
884                       -146.82052125609593
885                       -146.82052125609616
886                       -146.82052125609638
887                       -146.82052125609658
888                       -146.82052125609678
889                       -146.82052125609704
890                       -146.82052125609758
891                       -146.82052125609772
892                       -146.82052125609783
893                       -146.82052125609815
894                       -146.82052125609832
895                       -146.8205212560986
896                       -146.82052125609874
897                       -146.82052125609903
898                       -146.8205212560992
899                       -146.82052125609957
900                       -146.8205212560998
901                       -146.82052125609994
902                       -146.82052125610022
903                       -146.82052125610048
904                       -146.82052125610065
905                       -146.82052125610113
906                       -146.8205212561012
907                       -146.82052125610159
908                       -146.82052125610176
909                       -146.820521256102
910                       -146.82052125610218
911                       -146.82052125610238
912                       -146.8205212561026
913                       -146.82052125610292
914                       -146.8205212561032
915                       -146.82052125610332
916                       -146.82052125610352
917                       -146.82052125610392
918                       -146.820521256104
919                       -146.82052125610406
920                       -146.82052125610457
921                       -146.82052125610483
922                       -146.82052125610505
923                       -146.82052125610522
924                       -146.82052125610554
925                       -146.8205212561058
926                       -146.82052125610602
927                       -146.82052125610636
928                       -146.82052125610662
929                       -146.8205212561065
930                       -146.82052125610704
931                       -146.82052125610727
932                       -146.8205212561075
933                       -146.82052125610772
934                       -146.82052125610787
935                       -146.82052125610826
936                       -146.82052125610855
937                       -146.8205212561087
938                       -146.8205212561089
939                       -146.82052125610932
940.0000000000001         -146.8205212561095
941.0000000000001         -146.82052125610983
942.0000000000001         -146.82052125610997
943.0000000000001         -146.82052125610997
944.0000000000001         -146.82052125611025
945.0000000000001         -146.82052125611068
946.0000000000001         -146.8205212561109
947.0000000000001         -146.82052125611108
948.0000000000001         -146.8205212561115
949.0000000000001         -146.82052125611156
950.0000000000001         -146.8205212561117
951.0000000000001         -146.8205212561121
952.0000000000001         -146.82052125611216
953.0000000000001         -146.82052125611247
954.0000000000001         -146.82052125611258
955.0000000000001         -146.8205212561128
956.0000000000001         -146.82052125611318
957.0000000000001         -146.82052125611318
958.0000000000001         -146.82052125611344
959.0000000000001         -146.8205212561136
960                       -146.82052125611395
961                       -146.82052125611403
962                       -146.8205212561143
963                       -146.8205212561145
964                       -146.8205212561147
965                       -146.82052125611486
966                       -146.82052125611517
967                       -146.8205212561155
968                       -146.8205212561157
969                       -146.82052125611605
970                       -146.82052125611628
971                       -146.8205212561163
972                       -146.82052125611654
973                       -146.8205212561169
974                       -146.82052125611725
975                       -146.8205212561173
976                       -146.82052125611773
977                       -146.820521256118
978                       -146.82052125611804
979                       -146.82052125611833
980                       -146.8205212561185
981                       -146.8205212561188
982                       -146.82052125611912
983                       -146.8205212561194
984                       -146.82052125611958
985                       -146.8205212561197
986                       -146.82052125612017
987                       -146.8205212561202
988                       -146.8205212561204
989                       -146.82052125612088
990                       -146.82052125612097
991                       -146.8205212561213
992                       -146.82052125612142
993                       -146.82052125612182
994                       -146.82052125612208
995                       -146.82052125612225
996                       -146.8205212561225
997                       -146.82052125612276
998                       -146.820521256123
999                       -146.82052125612321
1000                      -146.82052125612353
1001.0000000000001        -146.82052125612375
1002                      -146.8205212561239
1003.0000000000001        -146.82052125612418
1004                      -146.8205212561245
1005.0000000000001        -146.8205212561246
1006                      -146.82052125612483
1007.0000000000001        -146.82052125612506
1008                      -146.82052125612532
1009.0000000000001        -146.82052125612563
1010                      -146.82052125612577
1011.0000000000001        -146.82052125612597
1012                      -146.82052125612634
1013.0000000000001        -146.82052125612645
1014                      -146.82052125612657
1015.0000000000001        -146.820521256127
1016                      -146.8205212561274
1017.0000000000001        -146.82052125612753
1018                      -146.82052125612788
1019.0000000000001        -146.82052125612805
1020                      -146.82052125612842
1021.0000000000001        -146.82052125612861
1022                      -146.8205212561289
1023.0000000000001        -146.82052125612913
1024                      -146.82052125612918
1025                      -146.82052125612967
1026                      -146.82052125612987
1027                      -146.8205212561301
1028                      -146.82052125613035
1029                      -146.82052125613058
1030                      -146.82052125613075
1031                      -146.82052125613117
1032                      -146.82052125613134
1033                      -146.8205212561315
1034                      -146.82052125613168
1035                      -146.82052125613177
1036                      -146.8205212561324
1037                      -146.82052125613265
1038                      -146.82052125613282
1039                      -146.8205212561329
1040                      -146.82052125613328
1041                      -146.82052125613347
1042                      -146.8205212561338
1043                      -146.8205212561341
1044                      -146.82052125613413
1045                      -146.82052125613436
1046                      -146.82052125613458
1047                      -146.8205212561348
1048                      -146.8205212561353
1049                      -146.82052125613558
1050                      -146.82052125613572
1051                      -146.820521256136
1052                      -146.82052125613617
1053                      -146.8205212561365
1054                      -146.82052125613683
1055                      -146.8205212561369
1056                      -146.82052125613714
1057                      -146.82052125613737
1058                      -146.82052125613785
1059                      -146.82052125613797
1060                      -146.82052125613814
1061                      -146.82052125613853
1062                      -146.8205212561386
1063                      -146.82052125613907
1064                      -146.82052125613924
1065                      -146.82052125613953
1066                      -146.8205212561397
1067                      -146.8205212561398
1068                      -146.82052125614018
1069                      -146.82052125614038
1070                      -146.8205212561406
1071                      -146.82052125614086
1072                      -146.8205212561411
1073                      -146.82052125614123
1074                      -146.82052125614157
1075                      -146.82052125614175
1076                      -146.82052125614223
1077                      -146.82052125614217
1078                      -146.82052125614263
1079                      -146.82052125614268
1080                      -146.82052125614277
1081                      -146.82052125614328
1082                      -146.82052125614337
1083                      -146.82052125614373
1084                      -146.82052125614396
1085                      -146.8205212561442
1086                      -146.82052125614456
1087                      -146.82052125614467
1088                      -146.8205212561451
1089                      -146.8205212561452
1090                      -146.82052125614538
1091                      -146.8205212561458
1092                      -146.8205212561458
1093                      -146.82052125614624
1094                      -146.82052125614652
1095                      -146.82052125614666
1096                      -146.8205212561469
1097                      -146.82052125614723
1098                      -146.82052125614734
1099                      -146.82052125614754
1100                      -146.82052125614777
1101                      -146.82052125614808
1102                      -146.82052125614828
1103                      -146.82052125614868
1104                      -146.82052125614894
1105                      -146.8205212561491
1106                      -146.82052125614942
1107                      -146.82052125614976
1108                      -146.82052125614982
1109                      -146.82052125615007
1110                      -146.82052125615058
1111                      -146.82052125615064
1112                      -146.8205212561509
1113                      -146.82052125615107
1114                      -146.82052125615135
1115                      -146.82052125615172
1116                      -146.8205212561519
1117                      -146.8205212561522
1118                      -146.8205212561525
1119                      -146.82052125615263
1120                      -146.82052125615283
1121                      -146.82052125615309
1122                      -146.82052125615337
1123                      -146.82052125615346
1124                      -146.8205212561538
1125                      -146.8205212561542
1126                      -146.82052125615434
1127                      -146.82052125615448
1128                      -146.82052125615493
1129                      -146.820521256155
1130.0000000000002        -146.82052125615525
1131                      -146.82052125615556
1132.0000000000002        -146.82052125615562
1133                      -146.8205212561561
1134.0000000000002        -146.82052125615618
1135                      -146.82052125615633
1136.0000000000002        -146.8205212561567
1137                      -146.82052125615704
1138.0000000000002        -146.82052125615715
1139                      -146.82052125615735
1140.0000000000002        -146.82052125615783
1141                      -146.82052125615783
1142.0000000000002        -146.82052125615812
1143                      -146.8205212561583
1144.0000000000002        -146.8205212561585
1145                      -146.82052125615888
1146.0000000000002        -146.82052125615908
1147                      -146.8205212561593
1148.0000000000002        -146.82052125615965
1149                      -146.82052125615976
1150.0000000000002        -146.82052125616
1151                      -146.8205212561602
1152.0000000000002        -146.82052125616045
1153                      -146.8205212561605
1154                      -146.82052125616087
1155                      -146.820521256161
1156                      -146.82052125616121
1157                      -146.82052125616153
1158                      -146.82052125616164
1159                      -146.82052125616187
1160                      -146.82052125616235
1161                      -146.82052125616252
1162                      -146.8205212561627
1163                      -146.820521256163
1164                      -146.82052125616315
1165                      -146.82052125616332
1166                      -146.82052125616352
1167                      -146.82052125616386
1168                      -146.82052125616397
1169                      -146.8205212561644
1170                      -146.82052125616457
1171                      -146.82052125616457
1172                      -146.820521256165
1173                      -146.82052125616534
1174                      -146.82052125616548
1175                      -146.82052125616582
1176                      -146.82052125616605
1177                      -146.820521256166
1178                      -146.82052125616636
1179                      -146.82052125616661
1180                      -146.82052125616696
1181                      -146.82052125616715
1182                      -146.8205212561672
1183                      -146.82052125616752
1184                      -146.82052125616775
1185                      -146.8205212561682
1186                      -146.82052125616826
1187                      -146.82052125616858
1188                      -146.82052125616863
1189                      -146.82052125616895
1190                      -146.82052125616923
1191                      -146.82052125616946
1192                      -146.82052125616963
1193                      -146.82052125616966
1194                      -146.82052125616997
1195                      -146.8205212561703
1196                      -146.82052125617048
1197                      -146.82052125617074
1198                      -146.820521256171
1199                      -146.82052125617128
1200                      -146.82052125617147
1201                      -146.8205212561718
1202                      -146.820521256172
1203                      -146.82052125617219
1204                      -146.82052125617244
1205                      -146.82052125617275
1206                      -146.82052125617292
1207                      -146.82052125617318
1208                      -146.82052125617346
1209                      -146.82052125617366
1210                      -146.82052125617383
1211                      -146.82052125617423
1212                      -146.8205212561745
1213                      -146.82052125617477
1214                      -146.82052125617477
1215                      -146.82052125617525
1216                      -146.82052125617554
1217                      -146.82052125617543
1218                      -146.8205212561759
1219                      -146.8205212561761
1220                      -146.82052125617614
1221                      -146.82052125617648
1222                      -146.82052125617676
1223                      -146.82052125617685
1224                      -146.8205212561772
1225                      -146.82052125617753
1226                      -146.82052125617764
1227                      -146.820521256178
1228                      -146.82052125617827
1229                      -146.82052125617832
1230                      -146.8205212561786
1231                      -146.8205212561789
1232                      -146.82052125617903
1233                      -146.8205212561793
1234                      -146.8205212561795
1235                      -146.8205212561797
1236                      -146.82052125618003
1237                      -146.82052125618014
1238                      -146.8205212561804
1239                      -146.82052125618065
1240                      -146.82052125618088
1241                      -146.8205212561813
1242                      -146.8205212561816
1243                      -146.82052125618196
1244                      -146.82052125618202
1245                      -146.82052125618236
1246                      -146.82052125618262
1247                      -146.8205212561829
1248                      -146.820521256183
1249                      -146.82052125618338
1250                      -146.82052125618355
1251                      -146.8205212561838
1252                      -146.8205212561841
1253                      -146.82052125618418
1254                      -146.82052125618472
1255.0000000000002        -146.82052125618475
1256                      -146.82052125618497
1257.0000000000002        -146.8205212561853
1258                      -146.82052125618551
1259.0000000000002        -146.8205212561857
1260                      -146.82052125618586
1261.0000000000002        -146.82052125618625
1262                      -146.8205212561865
1263.0000000000002        -146.8205212561868
1264                      -146.82052125618696
1265.0000000000002        -146.82052125618713
1266                      -146.82052125618742
1267.0000000000002        -146.82052125618762
1268                      -146.82052125618796
1269.0000000000002        -146.82052125618804
1270                      -146.82052125618836
1271.0000000000002        -146.8205212561886
1272                      -146.8205212561889
1273.0000000000002        -146.82052125618907
1274                      -146.82052125618924
1275.0000000000002        -146.8205212561893
1276                      -146.82052125618964
1277.0000000000002        -146.82052125618992
1278                      -146.8205212561901
1279.0000000000002        -146.82052125619052
1280                      -146.8205212561906
1281                      -146.82052125619074
1282                      -146.82052125619109
1283                      -146.8205212561912
1284                      -146.82052125619145
1285                      -146.82052125619168
1286                      -146.82052125619194
1287                      -146.82052125619217
1288                      -146.82052125619234
1289                      -146.82052125619265
1290                      -146.82052125619282
1291                      -146.82052125619322
1292                      -146.8205212561933
1293                      -146.82052125619353
1294                      -146.82052125619373
1295                      -146.82052125619396
1296                      -146.8205212561943
1297                      -146.82052125619455
1298                      -146.82052125619475
1299                      -146.82052125619495
1300                      -146.82052125619518
1301                      -146.82052125619558
1302                      -146.82052125619555
1303                      -146.8205212561959
1304                      -146.82052125619617
1305                      -146.82052125619643
1306                      -146.82052125619668
1307                      -146.82052125619677
1308                      -146.82052125619714
1309                      -146.82052125619742
1310                      -146.82052125619768
1311                      -146.82052125619785
1312                      -146.82052125619802
1313                      -146.82052125619822
1314                      -146.82052125619856
1315                      -146.8205212561988
1316                      -146.82052125619907
1317                      -146.82052125619933
1318                      -146.8205212561996
1319                      -146.82052125619995
1320                      -146.82052125620024
1321                      -146.82052125620055
1322                      -146.82052125620055
1323                      -146.82052125620072
1324                      -146.82052125620106
1325                      -146.82052125620143
1326                      -146.82052125620172
1327                      -146.82052125620197
1328                      -146.82052125620206
1329                      -146.82052125620226
1330                      -146.82052125620237
1331                      -146.82052125620274
1332                      -146.820521256203
1333                      -146.82052125620308
1334                      -146.82052125620334
1335                      -146.8205212562037
1336                      -146.82052125620388
1337                      -146.82052125620393
1338                      -146.8205212562043
1339                      -146.82052125620473
1340                      -146.8205212562046
1341                      -146.82052125620504
1342                      -146.82052125620507
1343                      -146.82052125620538
1344                      -146.82052125620555
1345                      -146.82052125620578
1346                      -146.8205212562062
1347                      -146.8205212562064
1348                      -146.82052125620655
1349                      -146.82052125620686
1350                      -146.8205212562073
1351                      -146.8205212562075
1352                      -146.8205212562075
1353                      -146.82052125620788
1354                      -146.82052125620805
1355                      -146.8205212562082
1356                      -146.82052125620854
1357                      -146.8205212562086
1358                      -146.82052125620896
1359                      -146.8205212562093
1360                      -146.82052125620956
1361                      -146.8205212562098
1362                      -146.82052125621004
1363                      -146.82052125621016
1364                      -146.82052125621038
1365                      -146.8205212562107
1366                      -146.82052125621098
1367                      -146.82052125621104
1368                      -146.82052125621138
1369                      -146.82052125621172
1370                      -146.8205212562119
1371                      -146.82052125621217
1372                      -146.82052125621232
1373                      -146.82052125621266
1374                      -146.82052125621266
1375                      -146.82052125621283
1376                      -146.820521256213
1377                      -146.82052125621325
1378                      -146.82052125621357
1379                      -146.82052125621385
1380.0000000000002        -146.82052125621402
1381                      -146.8205212562143
1382.0000000000002        -146.8205212562145
1383                      -146.82052125621465
1384.0000000000002        -146.82052125621493
1385                      -146.82052125621505
1386.0000000000002        -146.82052125621553
1387                      -146.8205212562156
1388.0000000000002        -146.82052125621587
1389                      -146.82052125621627
1390.0000000000002        -146.82052125621652
1391                      -146.82052125621678
1392.0000000000002        -146.82052125621698
1393                      -146.82052125621732
1394.0000000000002        -146.82052125621763
1395                      -146.82052125621783
1396.0000000000002        -146.82052125621817
1397                      -146.82052125621829
1398.0000000000002        -146.82052125621868
1399                      -146.820521256219
1400.0000000000002        -146.82052125621897
1401                      -146.82052125621948
1402.0000000000002        -146.82052125621965
1403                      -146.8205212562198
1404.0000000000002        -146.82052125621996
1405                      -146.82052125622036
1406.0000000000002        -146.8205212562206
1407                      -146.82052125622087
1408                      -146.82052125622099
1409                      -146.82052125622135
1410                      -146.82052125622133
1411                      -146.82052125622164
1412                      -146.82052125622187
1413                      -146.8205212562222
1414                      -146.8205212562223
1415                      -146.82052125622252
1416                      -146.8205212562229
1417                      -146.82052125622317
1418                      -146.82052125622343
1419                      -146.82052125622357
1420                      -146.82052125622397
1421                      -146.82052125622408
1422                      -146.82052125622437
1423                      -146.82052125622457
1424                      -146.82052125622477
1425                      -146.82052125622516
1426                      -146.82052125622528
1427                      -146.82052125622556
1428                      -146.82052125622562
1429                      -146.82052125622593
1430                      -146.82052125622633
1431                      -146.82052125622647
1432                      -146.82052125622675
1433                      -146.82052125622684
1434                      -146.8205212562273
1435                      -146.8205212562275
1436                      -146.8205212562279
1437                      -146.82052125622778
1438                      -146.8205212562282
1439                      -146.82052125622855
1440                      -146.8205212562287
1441                      -146.82052125622886
1442                      -146.82052125622914
1443                      -146.82052125622934
1444                      -146.82052125622968
1445                      -146.82052125622988
1446                      -146.82052125622982
1447                      -146.8205212562304
1448                      -146.8205212562305
1449                      -146.82052125623082
1450                      -146.82052125623105
1451                      -146.82052125623125
1452                      -146.82052125623142
1453                      -146.82052125623167
1454                      -146.82052125623196
1455                      -146.82052125623215
1456                      -146.82052125623252
1457                      -146.82052125623252
1458                      -146.82052125623287
1459                      -146.82052125623304
1460                      -146.82052125623304
1461                      -146.82052125623352
1462                      -146.8205212562337
1463                      -146.82052125623397
1464                      -146.82052125623406
1465                      -146.8205212562344
1466                      -146.82052125623483
1467                      -146.82052125623477
1468                      -146.82052125623514
1469                      -146.82052125623537
1470                      -146.82052125623568
1471                      -146.8205212562359
1472                      -146.82052125623602
1473                      -146.82052125623633
1474                      -146.82052125623667
1475                      -146.82052125623682
1476                      -146.82052125623707
1477                      -146.8205212562374
1478                      -146.82052125623756
1479                      -146.8205212562378
1480                      -146.82052125623824
1481                      -146.82052125623835
1482                      -146.82052125623852
1483                      -146.82052125623883
1484                      -146.82052125623915
1485                      -146.82052125623926
1486                      -146.8205212562395
1487                      -146.82052125623963
1488                      -146.82052125624003
1489                      -146.8205212562402
1490                      -146.82052125624034
1491                      -146.82052125624065
1492                      -146.82052125624094
1493                      -146.82052125624116
1494                      -146.8205212562415
1495                      -146.8205212562417
1496                      -146.82052125624188
1497                      -146.82052125624213
1498                      -146.8205212562424
1499                      -146.82052125624247
1500                      -146.82052125624278
1501                      -146.820521256243
1502                      -146.8205212562432
1503                      -146.82052125624344
1504                      -146.82052125624372
1505.0000000000002        -146.82052125624392
1506                      -146.8205212562441
1507.0000000000002        -146.82052125624426
1508                      -146.82052125624458
1509.0000000000002        -146.82052125624486
1510                      -146.82052125624503
1511.0000000000002        -146.82052125624537
1512                      -146.82052125624557
1513.0000000000002        -146.8205212562457
1514                      -146.820521256246
1515.0000000000002        -146.82052125624617
1516                      -146.82052125624642
1517.0000000000002        -146.82052125624676
1518                      -146.82052125624696
1519.0000000000002        -146.82052125624716
1520                      -146.82052125624745
1521.0000000000002        -146.82052125624767
1522                      -146.82052125624782
1523.0000000000002        -146.82052125624836
1524                      -146.82052125624838
1525.0000000000002        -146.82052125624847
1526                      -146.8205212562488
1527.0000000000002        -146.82052125624924
1528                      -146.82052125624944
1529.0000000000002        -146.8205212562497
1530                      -146.82052125625
1531.0000000000002        -146.82052125625017
1532                      -146.82052125625026
1533.0000000000002        -146.8205212562506
1534                      -146.82052125625083
1535.0000000000002        -146.82052125625088
1536                      -146.82052125625108
1537                      -146.8205212562513
1538                      -146.8205212562516
1539                      -146.82052125625174
1540                      -146.82052125625205
1541                      -146.82052125625228
1542                      -146.82052125625242
1543                      -146.82052125625256
1544                      -146.82052125625296
1545                      -146.8205212562531
1546                      -146.82052125625336
1547                      -146.82052125625376
1548                      -146.82052125625378
1549                      -146.8205212562542
1550                      -146.82052125625444
1551                      -146.8205212562544
1552                      -146.8205212562548
1553                      -146.82052125625512
1554                      -146.82052125625526
1555                      -146.8205212562557
1556                      -146.82052125625566
1557                      -146.82052125625586
1558                      -146.82052125625623
1559                      -146.82052125625637
1560                      -146.82052125625677
1561                      -146.82052125625688
1562                      -146.82052125625728
1563                      -146.82052125625742
1564                      -146.82052125625782
1565                      -146.820521256258
1566                      -146.8205212562582
1567                      -146.8205212562583
1568                      -146.82052125625864
1569                      -146.8205212562589
1570                      -146.820521256259
1571                      -146.82052125625933
1572                      -146.82052125625975
1573                      -146.82052125625987
1574                      -146.8205212562601
1575                      -146.82052125626052
1576                      -146.8205212562608
1577                      -146.82052125626106
1578                      -146.8205212562613
1579                      -146.82052125626143
1580                      -146.82052125626157
1581                      -146.82052125626197
1582                      -146.8205212562621
1583                      -146.8205212562623
1584                      -146.8205212562626
1585                      -146.82052125626277
1586                      -146.82052125626296
1587                      -146.82052125626333
1588                      -146.82052125626373
1589                      -146.82052125626387
1590                      -146.82052125626413
1591                      -146.82052125626439
1592                      -146.82052125626475
1593                      -146.82052125626484
1594                      -146.82052125626507
1595                      -146.82052125626538
1596                      -146.82052125626555
1597                      -146.8205212562657
1598                      -146.82052125626598
1599                      -146.82052125626615
1600                      -146.82052125626655
1601                      -146.8205212562667
1602                      -146.82052125626703
1603                      -146.8205212562672
1604                      -146.82052125626743
1605                      -146.8205212562678
1606                      -146.82052125626805
1607                      -146.82052125626822
1608                      -146.82052125626842
1609                      -146.82052125626873
1610                      -146.82052125626902
1611                      -146.8205212562692
1612                      -146.8205212562696
1613                      -146.82052125626967
1614                      -146.82052125626967
1615                      -146.82052125627
1616                      -146.82052125627038
1617                      -146.8205212562706
1618                      -146.82052125627106
1619                      -146.82052125627118
1620                      -146.82052125627146
1621                      -146.8205212562718
1622                      -146.82052125627195
1623                      -146.8205212562723
1624                      -146.8205212562725
1625                      -146.82052125627285
1626                      -146.8205212562731
1627                      -146.8205212562734
1628                      -146.82052125627374
1629                      -146.82052125627385
1630.0000000000002        -146.82052125627425
1631                      -146.82052125627428
1632.0000000000002        -146.8205212562748
1633                      -146.82052125627473
1634.0000000000002        -146.8205212562751
1635                      -146.82052125627533
1636.0000000000002        -146.8205212562755
1637                      -146.82052125627584
1638.0000000000002        -146.82052125627607
1639                      -146.82052125627618
1640.0000000000002        -146.82052125627646
1641                      -146.8205212562766
1642.0000000000002        -146.8205212562769
1643                      -146.82052125627712
1644.0000000000002        -146.82052125627737
1645                      -146.82052125627766
1646.0000000000002        -146.82052125627777
1647                      -146.82052125627808
1648.0000000000002        -146.82052125627808
1649                      -146.82052125627845
1650.0000000000002        -146.8205212562786
1651                      -146.82052125627885
1652.0000000000002        -146.82052125627916
1653                      -146.8205212562796
1654.0000000000002        -146.82052125627982
1655                      -146.82052125628005
1656.0000000000002        -146.82052125628013
1657                      -146.82052125628044
1658.0000000000002        -146.82052125628059
1659                      -146.82052125628073
1660.0000000000002        -146.82052125628107
1661                      -146.82052125628132
1662.0000000000002        -146.8205212562816
1663                      -146.82052125628186
1664.0000000000002        -146.820521256282
1665                      -146.82052125628218
1666                      -146.82052125628252
1667                      -146.8205212562827
1668                      -146.82052125628297
1669                      -146.8205212562832
1670                      -146.82052125628334
1671                      -146.8205212562837
1672                      -146.82052125628405
1673                      -146.82052125628437
1674                      -146.82052125628465
1675                      -146.82052125628482
1676                      -146.82052125628493
1677                      -146.82052125628525
1678                      -146.82052125628545
1679                      -146.82052125628573
1680                      -146.820521256286
1681                      -146.82052125628627
1682                      -146.82052125628658
1683                      -146.82052125628664
1684                      -146.8205212562868
1685                      -146.82052125628715
1686                      -146.8205212562874
1687                      -146.82052125628752
1688                      -146.8205212562878
1689                      -146.82052125628806
1690                      -146.82052125628832
1691                      -146.82052125628854
1692                      -146.82052125628854
1693                      -146.82052125628883
1694                      -146.82052125628914
1695                      -146.82052125628948
1696                      -146.82052125628965
1697                      -146.82052125629002
1698                      -146.82052125629022
1699                      -146.8205212562904
1700                      -146.82052125629082
1701                      -146.82052125629107
1702                      -146.82052125629122
1703                      -146.8205212562914
1704                      -146.82052125629184
1705                      -146.82052125629212
1706                      -146.8205212562923
1707                      -146.8205212562924
1708                      -146.82052125629258
1709                      -146.82052125629284
1710                      -146.82052125629315
1711                      -146.82052125629323
1712                      -146.8205212562935
1713                      -146.8205212562939
1714                      -146.82052125629403
1715                      -146.82052125629446
1716                      -146.8205212562948
1717                      -146.82052125629488
1718                      -146.82052125629517
1719                      -146.82052125629534
1720                      -146.8205212562955
1721                      -146.82052125629596
1722                      -146.82052125629625
1723                      -146.8205212562965
1724                      -146.82052125629667
1725                      -146.82052125629684
1726                      -146.82052125629716
1727                      -146.8205212562976
1728                      -146.82052125629772
1729                      -146.820521256298
1730                      -146.82052125629826
1731                      -146.82052125629846
1732                      -146.82052125629872
1733                      -146.82052125629895
1734                      -146.82052125629895
1735                      -146.82052125629934
1736                      -146.82052125629954
1737                      -146.8205212562998
1738                      -146.82052125629983
1739                      -146.82052125630017
1740                      -146.82052125630042
1741                      -146.8205212563008
1742                      -146.82052125630082
1743                      -146.8205212563012
1744                      -146.82052125630128
1745                      -146.8205212563015
1746                      -146.82052125630187
1747                      -146.820521256302
1748                      -146.82052125630227
1749                      -146.82052125630238
1750                      -146.82052125630275
1751                      -146.82052125630287
1752                      -146.82052125630318
1753                      -146.8205212563034
1754                      -146.82052125630366
1755.0000000000002        -146.82052125630375
1756                      -146.82052125630412
1757.0000000000002        -146.8205212563045
1758                      -146.82052125630457
1759.0000000000002        -146.82052125630491
1760                      -146.82052125630508
1761.0000000000002        -146.82052125630528
1762                      -146.82052125630565
1763.0000000000002        -146.8205212563057
1764                      -146.820521256306
1765.0000000000002        -146.82052125630622
1766                      -146.82052125630648
1767.0000000000002        -146.82052125630688
1768                      -146.8205212563071
1769.0000000000002        -146.8205212563072
1770                      -146.82052125630756
1771.0000000000002        -146.82052125630784
1772                      -146.82052125630798
1773.0000000000002        -146.82052125630827
1774                      -146.82052125630844
1775.0000000000002        -146.8205212563088
1776                      -146.82052125630887
1777.0000000000002        -146.82052125630906
1778                      -146.8205212563094
1779.0000000000002        -146.82052125630958
1780                      -146.8205212563099
1781.0000000000002        -146.82052125631012
1782                      -146.82052125631023
1783.0000000000002        -146.82052125631054
1784                      -146.82052125631085
1785.0000000000002        -146.82052125631105
1786                      -146.8205212563112
1787.0000000000002        -146.82052125631165
1788                      -146.82052125631202
1789.0000000000002        -146.82052125631196
1790                      -146.8205212563122
1791.0000000000002        -146.8205212563123
1792                      -146.82052125631262
1793                      -146.820521256313
1794                      -146.82052125631319
1795                      -146.82052125631333
1796                      -146.82052125631364
1797                      -146.8205212563137
1798                      -146.82052125631407
1799                      -146.82052125631418
1800                      -146.82052125631444
1801                      -146.8205212563146
1802                      -146.82052125631478
1803                      -146.8205212563151
1804                      -146.82052125631532
1805                      -146.8205212563156
1806                      -146.8205212563159
1807                      -146.8205212563162
1808                      -146.82052125631645
1809                      -146.82052125631662
1810                      -146.82052125631682
1811                      -146.820521256317
1812                      -146.82052125631722
1813                      -146.82052125631745
1814                      -146.82052125631765
1815                      -146.82052125631793
1816                      -146.82052125631824
1817                      -146.8205212563186
1818                      -146.82052125631878
1819                      -146.820521256319
1820                      -146.82052125631932
1821                      -146.82052125631967
1822                      -146.82052125631984
1823                      -146.82052125631998
1824                      -146.8205212563204
1825                      -146.82052125632057
1826                      -146.82052125632086
1827                      -146.8205212563212
1828                      -146.82052125632143
1829                      -146.8205212563216
1830                      -146.82052125632183
1831                      -146.82052125632205
1832                      -146.82052125632242
1833                      -146.8205212563228
1834                      -146.8205212563228
1835                      -146.82052125632322
1836                      -146.82052125632325
1837                      -146.82052125632362
1838                      -146.8205212563238
1839                      -146.8205212563241
1840                      -146.8205212563242
1841                      -146.8205212563245
1842                      -146.82052125632458
1843                      -146.82052125632492
1844                      -146.8205212563251
1845                      -146.8205212563256
1846                      -146.82052125632575
1847                      -146.82052125632612
1848                      -146.82052125632617
1849                      -146.8205212563264
1850                      -146.8205212563268
1851                      -146.8205212563269
1852                      -146.8205212563273
1853                      -146.8205212563275
1854                      -146.82052125632768
1855                      -146.82052125632813
1856                      -146.82052125632822
1857                      -146.82052125632856
1858                      -146.8205212563287
1859                      -146.8205212563289
1860                      -146.82052125632936
1861                      -146.8205212563294
1862                      -146.82052125632978
1863                      -146.82052125632987
1864                      -146.82052125633018
1865                      -146.8205212563305
1866                      -146.8205212563306
1867                      -146.82052125633095
1868                      -146.8205212563312
1869                      -146.82052125633146
1870                      -146.8205212563316
1871                      -146.82052125633192
1872                      -146.82052125633214
1873                      -146.82052125633246
1874                      -146.82052125633257
1875                      -146.8205212563328
1876                      -146.8205212563332
1877                      -146.82052125633328
1878                      -146.8205212563336
1879                      -146.82052125633376
1880.0000000000002        -146.820521256334
1881                      -146.8205212563343
1882.0000000000002        -146.82052125633462
1883                      -146.82052125633467
1884.0000000000002        -146.82052125633484
1885                      -146.8205212563353
1886.0000000000002        -146.82052125633533
1887                      -146.82052125633572
1888.0000000000002        -146.82052125633587
1889                      -146.8205212563363
1890.0000000000002        -146.82052125633658
1891                      -146.82052125633686
1892.0000000000002        -146.820521256337
1893                      -146.8205212563372
1894.0000000000002        -146.82052125633746
1895                      -146.82052125633766
1896.0000000000002        -146.820521256338
1897                      -146.82052125633828
1898.0000000000002        -146.82052125633854
1899                      -146.82052125633868
1900.0000000000002        -146.82052125633902
1901                      -146.82052125633922
1902.0000000000002        -146.82052125633945
1903                      -146.82052125633967
1904.0000000000002        -146.82052125633993
1905                      -146.82052125634016
1906.0000000000002        -146.82052125634038
1907                      -146.82052125634092
1908.0000000000002        -146.820521256341
1909                      -146.82052125634135
1910.0000000000002        -146.8205212563414
1911                      -146.82052125634175
1912.0000000000002        -146.82052125634198
1913                      -146.82052125634226
1914.0000000000002        -146.82052125634237
1915                      -146.8205212563427
1916.0000000000002        -146.82052125634291
1917                      -146.82052125634317
1918.0000000000002        -146.8205212563434
1919                      -146.82052125634385
1920                      -146.82052125634394
1921                      -146.8205212563441
1922                      -146.8205212563445
1923                      -146.8205212563446
1924                      -146.8205212563447
1925                      -146.82052125634513
1926                      -146.82052125634524
1927                      -146.8205212563456
1928                      -146.82052125634561
1929                      -146.82052125634578
1930                      -146.820521256346
1931                      -146.82052125634632
1932                      -146.82052125634672
1933                      -146.820521256347
1934                      -146.8205212563471
1935                      -146.82052125634752
1936                      -146.8205212563477
1937                      -146.8205212563479
1938                      -146.820521256348
1939                      -146.82052125634837
1940                      -146.8205212563487
1941                      -146.82052125634905
1942                      -146.82052125634934
1943                      -146.82052125634937
1944                      -146.8205212563496
1945                      -146.82052125634985
1946                      -146.82052125635002
1947                      -146.82052125635028
1948                      -146.82052125635056
1949                      -146.82052125635053
1950                      -146.8205212563509
1951                      -146.82048193347748
1952                      -146.82021819289255
1953                      -146.8195144418107
1954                      -146.8181691051888
1955                      -146.81599469409332
1956                      -146.81281860650196
1957                      -146.80848303296938
1958                      -146.80284358288125
1959                      -146.79576649569637
1960                      -146.7871246009439
1961                      -146.77679248557493
1962                      -146.76464156249654
1963                      -146.75053586297798
1964                      -146.73432936718726
1965                      -146.71586553180634
1966                      -146.69497938564513
1967                      -146.6715021795154
1968                      -146.6452681477304
1969                      -146.61612252565126
1970                      -146.5839296300277
1971                      -146.5485795978036
1972                      -146.50999233371246
1973                      -146.46811736247452
1974                      -146.42292862712435
1975                      -146.37441381155062
1976                      -146.32255845888125
1977                      -146.26732594369093
1978                      -146.2086351385269
1979                      -146.14633827194623
1980                      -146.08020187809106
1981                      -146.0098937817808
1982                      -145.93497869686246
1983                      -145.85492426129272
1984                      -145.76911828381435
1985                      -145.67689677318543
1986                      -145.57758110410506
1987                      -145.4705215491629
1988                      -145.35514342037374
1989                      -145.23099121778804
1990                      -145.09776547339735
1991                      -144.95534645906395
1992                      -144.80379875772823
1993                      -144.64335115718592
1994                      -144.4743477601573
1995                      -144.2971688917466
1996                      -144.1121243512741
1997                      -143.91932639923908
1998                      -143.71855471064498
1999                      -143.5091291610304
2000                      -143.2898076041227
2001                      -143.0587241638071
2002.0000000000002        -142.81337931120987
2003                      -142.5506873292305
2004                      -142.26708133103506
2005                      -141.95867220660008
2006.0000000000002        -141.62145625941835
2007.0000000000002        -141.25156620241174
2008                      -140.8455598570579
2009                      -140.40073786408374
2010.0000000000002        -139.91547358507574
2011.0000000000002        -139.38952365325042
2012                      -138.82426716593113
2013                      -138.22279985204182
2014.0000000000002        -137.58979594648656
2015.0000000000002        -136.9310577015554
2016                      -136.2527125193391
2017                      -135.56009211106678
2018.0000000000002        -134.85642257410834
2019.0000000000002        -134.14153455125546
2020                      -133.41083080259955
2021                      -132.65470364128885
2022.0000000000002        -131.85849138328496
2023.0000000000002        -131.00294794722865
2024                      -130.06512757080944
2025                      -129.0195915785849
2026.0000000000002        -127.83992769593056
2027.0000000000002        -126.50070955545051
2028                      -124.98017601731038
2029                      -123.26409684288966
2030.0000000000002        -121.29060227407686
2031.0000000000002        -119.03318257364901
2032                      -116.54755714796174
2033                      -113.93339139422125
2034.0000000000002        -111.3343696705243
2035.0000000000002        -108.92458120789213
2036                      -106.87849478907391
2037                      -105.33021535951988
2038.0000000000002        -104.33735670276351
2039.0000000000002        -103.86648507654269
2040                      -103.80683321517198
2041                      -103.969687762198
2042.0000000000002        -104.20739406339906
2043.0000000000002        -104.3950107440518
2044                      -104.43196141229286
2045                      -104.20892155856997
2046.0000000000002        -103.66190683706805
2047.0000000000002        -102.76267292186364
2048                      -101.51194969695347
2049                      -99.9427176004691
2050                      -98.12501658235136
2051                      -96.17689258699241
2052                      -94.29006278246702
2053                      -92.69766570600878
2054                      -91.62841645198847
2055                      -91.25155563288118
2056                      -91.55448770330402
2057                      -92.41417988849393
2058                      -93.69812588059148
2059                      -95.22701162997801
2060                      -96.81558408876855
2061                      -98.30265315297305
2062                      -99.56484353231968
2063                      -100.51722163508138
2064                      -101.10711988533399
2065                      -101.30663397876202
2066                      -101.07242478870634
2067                      -100.37685665855592
2068                      -99.24675386633355
2069                      -97.73753634920155
2070                      -95.94460346552712
2071                      -94.01346369295149
2072                      -92.14119315779052
2073                      -90.56004751242156
2074                      -89.4980224286127
2075                      -89.12367465994632
2076                      -89.42900544450276
2077                      -90.2954969562015
2078                      -91.58951585982115
2079                      -93.13015378037791
2080                      -94.73053504414571
2081                      -96.22819558451653
2082                      -97.4989734920152
2083                      -98.45756516150925
2084                      -99.05119125242126
2085                      -99.2519446710155
2086                      -99.02086258840029
2087                      -98.33423221531078
2088                      -97.2176891852042
2089                      -95.72497639075083
2090                      -93.94967536859544
2091                      -92.03568106617523
2092                      -90.17882263467445
2093                      -88.61028243950807
2094                      -87.5567715689621
2095                      -87.18546710109187
2096                      -87.49258295637769
2097                      -88.36422717272616
2098                      -89.6660881693756
2099                      -91.21611723923498
2100                      -92.82613137463753
2101                      -94.3325581606701
2102                      -95.61051138539507
2103                      -96.57432485683627
2104                      -97.17109380345634
2105                      -97.37289353162016
2106                      -97.1448133274757
2107                      -96.46680882614015
2108                      -95.36349891718238
2109                      -93.88720535756008
2110                      -92.12998946740711
2111                      -90.2343911036612
2112                      -88.39506138273381
2113                      -86.84176934394425
2114                      -85.79907409947076
2115                      -85.43172944837802
2116                      -85.73981871954676
2117                      -86.61444868078262
2118                      -87.921242717999
2119                      -89.47761954322398
2120                      -91.09449498612254
2121                      -92.6073878024111
2122                      -93.89075173273542
2123                      -94.85855533347329
2124                      -95.45774345045278
2125                      -95.66035115037806
2126                      -95.4352619219987
2127                      -94.76591921745838
2128                      -93.67611006634745
2129                      -92.217013757848
2130                      -90.47949872542478
2131                      -88.60502508098973
2132                      -86.7870834634762
2133                      -85.25347521857996
2134                      -84.2253078100649
2135.0000000000005        -83.86337753015157
2136                      -84.17134722907984
2137                      -85.04604992873028
2138                      -86.35388170658682
2139.0000000000005        -87.91255547894544
2140                      -89.53262942325746
2141                      -91.04896953261971
2142                      -92.3354419427058
2143.0000000000005        -93.3056357522187
2144                      -93.90630560709907
2145                      -94.1094129597579
2146                      -93.88745328857215
2147.0000000000005        -93.22726598718408
2148                      -92.1520155152373
2149                      -90.71205707460524
2150                      -88.99744118198574
2151.0000000000005        -87.14884744661727
2152                      -85.35854513770636
2153                      -83.85150789117003
2154                      -82.84349643778022
2155.0000000000005        -82.48915996752503
2156                      -82.79555460823708
2157                      -83.66643571031186
2158                      -84.97007175024902
2159.0000000000005        -86.52558230891022
2160                      -88.14391355247979
2161                      -89.6596321424478
2162                      -90.94611461875473
2163.0000000000005        -91.91654843184783
2164                      -92.51744140557435
2165                      -92.7206346560673
2166                      -92.50214177211944
2167.0000000000005        -91.85221412270415
2168                      -90.79363959145947
2169                      -89.37632223211021
2170                      -87.68992689635614
2171.0000000000005        -85.87466560725055
2172                      -84.12139560914483
2173                      -82.65098423829708
2174                      -81.67118626522719
2175.0000000000005        -81.32752421311494
2176                      -81.63051792672307
2177                      -82.49262199524458
2178                      -83.78526252101601
2179                      -85.33037815979897
2180                      -86.94032993711569
2181                      -88.44991247740664
2182                      -89.73218272453765
2183                      -90.69991695880329
2184                      -91.29930924900819
2185                      -91.50202125024097
2186                      -91.28757686206399
2187                      -90.6497735434112
2188                      -89.61132343242132
2189                      -88.22211432837437
2190                      -86.57189977674142
2191                      -84.80070157001929
2192                      -83.09755341976907
2193                      -81.67738912039847
2194                      -80.73643017407953
2195                      -80.40740921581515
2196                      -80.70505630141672
2197                      -81.55289737630251
2198                      -82.82658337064059
2199                      -84.35239149776567
2200                      -85.94545731871304
2201                      -87.44164249400559
2202                      -88.71404201887607
2203                      -89.67509332242422
2204                      -90.27063383785935
2205                      -90.4720887305693
2206                      -90.26249489635046
2207                      -89.63941301097833
2208                      -88.62589182678308
2209                      -87.27230836042644
2210                      -85.66896153400931
2211                      -83.95578573136756
2212                      -82.31911527852994
2213                      -80.96525711973614
2214                      -80.07463662478925
2215                      -79.76419077086176
2216                      -80.05531521693086
2217                      -80.88502413064003
2218                      -82.13294472867857
2219                      -83.63055684241128
2220                      -85.197304517971
2221                      -86.67146088833131
2222                      -87.92695831989008
2223                      -88.87623835864984
2224                      -89.46487524193945
2225                      -89.66405844948137
2226                      -89.46021298623421
2227                      -88.85486428635218
2228                      -87.87200110698652
2229                      -86.56306388196207
2230                      -85.01915409242841
2231                      -83.37952732742944
2232                      -81.82535814907719
2233                      -80.54943898536945
2234                      -79.71291096540487
2235                      -79.42083696716787
2236                      -79.70705920293611
2237                      -80.5217209136325
2238                      -81.74486808616639
2239                      -83.21146348242046
2240                      -84.7459906259301
2241                      -86.1909704131115
2242                      -87.42282551678564
2243                      -88.35503849708914
2244                      -88.93344845099026
2245                      -89.1292325638699
2246                      -88.93208484296963
2247                      -88.34765829131224
2248                      -87.4014345606867
2249                      -86.14612549330295
2250                      -84.67268474165063
2251                      -83.11608367293913
2252                      -81.64440622844802
2253                      -80.42859003068976
2254                      -79.6177963088999
2255                      -79.33037507358193
2256                      -79.61855685914152
2257                      -80.43557928867116
2258                      -81.65481436693747
2259                      -83.10745624326199
2260.0000000000005        -84.61999625212873
2261                      -86.03990858260175
2262                      -87.24845848358078
2263                      -88.1623876499727
2264.0000000000005        -88.72930616181344
2265                      -88.92118677358069
2266                      -88.73116027450632
2267                      -88.1690327975466
2268.0000000000005        -87.26132388974824
2269                      -86.05978674835949
2270                      -84.64928877402507
2271                      -83.14875807742561
2272.0000000000005        -81.69992359322272
2273                      -80.45861463144077
2274                      -79.60067215193718
2275                      -79.291290860399
2276.0000000000005        -79.5913847731569
2277                      -80.4391579946491
2278                      -81.69546431715948
2279                      -83.17933797017838
2280.0000000000005        -84.71043094595626
2281                      -86.13631405303344
2282                      -87.34259127237456
2283                      -88.25105298600931
2284.0000000000005        -88.81319221134468
2285                      -89.00323145084691
2286                      -88.8176373145809
2287                      -88.26874682010134
2288.0000000000005        -87.38088287374289
2289                      -86.19771454521779
2290                      -84.78664007448835
2291                      -83.2420715118394
2292.0000000000005        -81.69358341320361
2293                      -80.32228892896327
2294                      -79.35445292955127
2295                      -79.00169461239257
2296.0000000000005        -79.32252181725593
2297                      -80.22520085077147
2298                      -81.55596196395297
2299                      -83.1180570005755
2300.0000000000005        -84.71887013914741
2301                      -86.19911693408126
2302                      -87.44295035314047
2303                      -88.37437970941576
2304.0000000000005        -88.9485554392827
2305                      -89.14229893629475
2306                      -88.95380750636076
2307                      -88.39367160251685
2308                      -87.47907189286155
2309                      -86.24123183708197
2310                      -84.73218944465185
2311                      -83.03840944498994
2312                      -81.29499239768718
2313                      -79.66942145875203
2314                      -78.29948193856039
2315                      -77.37971665102162
2316                      -77.81386568564321
2317                      -78.99497830386352
2318                      -80.6516124453087
2319                      -82.49719200053777
2320                      -84.31331728220681
2321                      -85.94831252069929
2322                      -87.29908665156916
2323                      -88.3003389069856
2324                      -88.91423927115369
2325                      -89.12075838362371
2326                      -88.9195956553414
2327                      -88.31627419346117
2328                      -87.31286856161557
2329                      -85.90863607883348
2330                      -84.04167019307923
2331                      -80.95243804137267
2332                      -73.26390784136808
2333                      -66.28382467748757
2334                      -64.62058968191768
2335                      -66.18891946363594
2336                      -66.49311622120338
2337                      -67.36242362997257
2338                      -68.68561738589126
2339                      -70.320149278225
2340                      -72.12241867128729
2341                      -73.94733695666618
2342                      -75.62795039604117
2343                      -76.98341239831832
2344                      -77.85892724860413
2345                      -78.1616108487779
2346                      -77.69613682928582
2347                      -76.37541236406955
2348                      -74.60106158292102
2349                      -73.03734767793696
2350                      -71.50853102842439
2351                      -69.70049525944455
2352                      -68.01184677210036
2353                      -66.65491042922378
2354                      -65.74174914191464
2355                      -65.41143351833334
2356                      -65.70936118440684
2357                      -66.55469221565234
2358                      -67.82025870113647
2359                      -69.34129260929687
2360                      -70.94591465899866
2361                      -72.48872451563493
2362                      -73.82549859178948
2363                      -74.8551150145869
2364                      -75.50509314807611
2365                      -75.72737746130426
2366                      -75.46618762472798
2367                      -74.70795795283682
2368                      -73.53021397489873
2369                      -72.04350954972861
2370                      -70.36632652783156
2371                      -68.62007694786818
2372                      -66.9036061647146
2373                      -65.37599361068574
2374                      -64.27758242730714
2375                      -63.862261516834074
2376                      -64.18343227888884
2377                      -65.08621225801808
2378                      -66.41922409213507
2379                      -67.99120714541435
2380                      -69.62120278910858
2381                      -71.15761739875099
2382                      -72.47371319582243
2383                      -73.48085405395905
2384                      -74.11277892633902
2385.0000000000005        -74.32802666513413
2386                      -74.08870570347894
2387                      -73.38733056074454
2388                      -72.27234564894516
2389.0000000000005        -70.81824425049331
2390                      -69.11618459573053
2391                      -67.24720431100089
2392                      -65.12351502724266
2393.0000000000005        -62.61372020102947
2394                      -59.923294645610454
2395                      -59.07023128847228
2396                      -59.426966808977724
2397.0000000000005        -60.4605812488516
2398                      -62.0395651023997
2399                      -63.96787834211305
2400                      -66.00582195178883
2401.0000000000005        -67.9035843693958
2402                      -69.50145522003966
2403                      -70.69776334716923
2404                      -71.43516956979565
2405.0000000000005        -71.68405082389644
2406                      -71.4078102165732
2407                      -70.56879937598308
2408                      -69.11629095115792
2409.0000000000005        -66.87388977963997
2410                      -63.68253802844912
2411                      -60.2750140928472
2412                      -57.35679327067819
2413.0000000000005        -55.15902157922951
2414                      -53.804276850904046
2415                      -53.348706574789496
2416                      -53.650571533063705
2417.0000000000005        -54.51757200742509
2418                      -55.85486350078582
2419                      -57.51899548871732
2420                      -59.33432339536643
2421.0000000000005        -61.11918267319479
2422                      -62.71895228720286
2423                      -63.98318402457573
2424                      -64.79197490740812
2425.0000000000005        -65.06998459720951
2426                      -64.70110903795009
2427                      -63.60846124179375
2428                      -61.87758449081747
2429.0000000000005        -59.691950769440545
2430                      -57.29414204634632
2431                      -54.940374532168704
2432                      -52.86289401340577
2433                      -51.24211514445118
2434                      -50.21084542140382
2435                      -49.856717724361864
2436                      -50.12422960929349
2437                      -50.89390477104297
2438                      -52.073142657799146
2439                      -53.52621184640529
2440                      -55.09665495446324
2441                      -56.640982030699
2442                      -58.02767799930562
2443                      -59.127038438186474
2444                      -59.833157881942554
2445                      -60.07658428974685
2446                      -59.766344069809506
2447                      -58.86257594701772
2448                      -57.45509489360062
2449                      -55.693361988089585
2450                      -53.762186474745604
2451                      -51.84875187316625
2452                      -50.12209347852629
2453                      -48.73317858081558
2454                      -47.82930280069308
2455                      -47.516000207883145
2456                      -47.76353690016504
2457                      -48.4751726113852
2458                      -49.56160135532002
2459                      -50.89170760818215
2460                      -52.31585311389766
2461                      -53.70811816859112
2462                      -54.9498011037364
2463                      -55.930765102258945
2464                      -56.559988821679354
2465                      -56.77674790308421
2466                      -56.512113701217565
2467                      -55.74229971277017
2468                      -54.543195708039775
2469                      -53.035561400008895
2470                      -51.362359784507554
2471                      -49.673260508298696
2472                      -48.117370972895486
2473                      -46.852169508071604
2474                      -46.02609064127253
2475                      -45.73992228253469
2476                      -45.97106711468327
2477                      -46.635528720416524
2478                      -47.65080813280524
2479                      -48.89350148746576
2480                      -50.21820524909853
2481                      -51.51014300555416
2482                      -52.65784108243871
2483                      -53.5608310827398
2484                      -54.138218649724045
2485                      -54.336816416865275
2486                      -54.10142471149567
2487                      -53.41569039678784
2488                      -52.343092311474926
2489                      -50.98453233710338
2490                      -49.46439594724481
2491                      -47.924214018188046
2492                      -46.50351067486768
2493                      -45.355120356879716
2494                      -44.611628416749554
2495                      -44.3552928213426
2496                      -44.56960626217944
2497                      -45.18527207022583
2498                      -46.12627901340203
2499                      -47.27954739048965
2500                      -48.5134032627408
2501                      -49.71960345068903
2502                      -50.791376894137045
2503                      -51.634371378045394
2504                      -52.17305586635586
2505                      -52.35824467340128
2506                      -52.1432383725592
2507                      -51.516469987381775
2508                      -50.535042990048126
2509                      -49.29164370582353
2510.0000000000005        -47.905823984264714
2511                      -46.512300925007345
2512                      -45.24468555318279
2513                      -44.233027039798955
2514.0000000000005        -43.58365978615579
2515                      -43.3604226980139
2516                      -43.55692117813269
2517                      -44.120716559398204
2518.0000000000005        -44.9823670060066
2519                      -46.03820505074966
2520                      -47.17537640146265
2521                      -48.2907870637719
2522.0000000000005        -49.28472854990743
2523                      -50.06802011582006
2524                      -50.56919207021558
2525                      -50.74159377497834
2526.0000000000005        -50.54491555161063
2527                      -49.97251725560149
2528                      -49.079423122566126
2529                      -47.9549436537116
2530.0000000000005        -46.716822108414284
2531                      -45.490158948132226
2532                      -44.389371582825284
2533                      -43.51618634763795
2534.0000000000005        -42.95626506139697
2535                      -42.76349295089537
2536                      -42.94380880902079
2537                      -43.459623924117714
2538.0000000000005        -44.24426308591989
2539                      -45.20244881580312
2540                      -46.23918933887923
2541                      -47.25833351324232
2542.0000000000005        -48.16848200668747
2543                      -48.887261217394155
2544                      -49.347871978259214
2545                      -49.50646300437952
2546.0000000000005        -49.3291410645997
2547                      -48.814823867232256
2548                      -48.01714767744531
2549                      -47.02188034631583
2550.0000000000005        -45.9358681225121
2551                      -44.869155334874804
2552                      -43.914978519255996
2553                      -43.157107967613605
2554.0000000000005        -42.668597777107976
2555                      -42.49974205389016
2556                      -42.66676091527617
2557                      -43.14356452828056
2558.0000000000005        -43.8628103827776
2559                      -44.737933455882605
2560                      -45.68447727810794
2561                      -46.61384279668834
2562                      -47.4430908122956
2563                      -48.0976350944951
2564                      -48.517141781964504
2565                      -48.66161486669422
2566                      -48.50427614093555
2567                      -48.049325224784766
2568                      -47.34735055045621
2569                      -46.4767212526763
2570                      -45.52910590065714
2571                      -44.59656213188823
2572                      -43.75852609413544
2573                      -43.088620115963835
2574                      -42.65360868080722
2575                      -42.50251852813116
2576                      -42.65914939400484
2577                      -43.10466804466157
2578                      -43.77374395373777
2579                      -44.586386278807694
2580                      -45.46172214034357
2581                      -46.316714638397144
2582                      -47.075919601408074
2583                      -47.67329478475695
2584                      -48.055520150423206
2585                      -48.18708281389961
2586                      -48.04829054295489
2587                      -47.647782043104044
2588                      -47.03102353043688
2589                      -46.26672750921584
2590                      -45.431170074100955
2591                      -44.60224546259482
2592                      -43.85244902590094
2593                      -43.24788797352579
2594                      -42.8523197618134
2595                      -42.71449504900016
2596                      -42.86232421873728
2597                      -43.282190658415445
2598                      -43.91201476694584
2599                      -44.67801787897235
2600                      -45.49925758276854
2601                      -46.296725687689964
2602                      -46.999696755635426
2603                      -47.549911158110405
2604                      -47.90089320753711
2605                      -48.02151568723775
2606                      -47.8986036183591
2607                      -47.54382933918821
2608                      -46.997144549116925
2609                      -46.317159159247794
2610                      -45.568178131715975
2611                      -44.81742042391039
2612                      -44.13253335068602
2613                      -43.57620088578045
2614                      -43.210538119933815
2615                      -43.08288586895113
2616                      -43.22305372060743
2617                      -43.62133275483233
2618                      -44.219635603606925
2619                      -44.94832417179088
2620                      -45.72690714743695
2621                      -46.479136299590444
2622                      -47.13837070886422
2623                      -47.651562292598946
2624                      -47.977536061133165
2625                      -48.089325301800756
2626                      -47.97935167533385
2627                      -47.66168836162664
2628                      -47.17087814969275
2629                      -46.55654541349829
2630                      -45.874154606012404
2631                      -45.18300854991043
2632                      -44.5470155544387
2633                      -44.02919133454587
2634                      -43.689232980852466
2635.0000000000005        -43.57056388543019
2636                      -43.70387180488929
2637                      -44.08333874469063
2638                      -44.655573625758166
2639.0000000000005        -45.35279723529349
2640                      -46.09642841526264
2641                      -46.812564865146655
2642                      -47.43777811451709
2643.0000000000005        -47.921782478248424
2644                      -48.22791590086403
2645                      -48.33267008956911
2646                      -48.233125772924595
2647.0000000000005        -47.945335143544106
2648                      -47.49856648400037
2649                      -46.935437916398286
2650                      -46.30507856342203
2651.0000000000005        -45.660667475172374
2652                      -45.06572826286194
2653                      -44.583773766132744
2654                      -44.267141523140744
2655.0000000000005        -44.156599334613865
2656                      -44.283600149713614
2657                      -44.64538939553819
2658                      -45.19280208711603
2659.0000000000005        -45.86139803779779
2660                      -46.575011822895696
2661                      -47.261249115513166
2662                      -47.85888388001481
2663.0000000000005        -48.31958612775317
2664                      -48.60982745656431
2665                      -48.70891708619733
2666                      -48.61784314671305
2667.0000000000005        -48.354108884701695
2668                      -47.94268750362251
2669                      -47.4203281909852
2670                      -46.83099947510768
2671.0000000000005        -46.22587505929766
2672                      -45.667186026309665
2673                      -45.21533811558396
2674                      -44.91940381686762
2675.0000000000005        -44.81615168795912
2676                      -44.937222838114586
2677                      -45.28262881019606
2678                      -45.80664652088724
2679.0000000000005        -46.446442913578224
2680                      -47.13046792580877
2681                      -47.78977004965397
2682                      -48.36349577765562
2683.0000000000005        -48.80473109325473
2684                      -49.08193126171428
2685                      -49.17642133241407
2686                      -49.092225086440955
2687.0000000000005        -48.84796579971473
2688                      -48.46516601269886
2689                      -47.97582052314385
2690                      -47.42060068092463
2691                      -46.85112687252754
2692                      -46.32546328707682
2693                      -45.9005034878172
2694                      -45.62293671081608
2695                      -45.52629004092098
2696                      -45.641682040885996
2697                      -45.97173048790572
2698                      -46.4730374917106
2699                      -47.08508532447299
2700                      -47.73928144708304
2701                      -48.37236826239702
2702                      -48.92385396143298
2703                      -49.34783188177525
2704                      -49.613754531836044
2705                      -49.704312291084726
2706                      -49.62575715103362
2707                      -49.397477120571025
2708                      -49.03827589959082
2709                      -48.57689045226102
2710                      -48.052926189216244
2711                      -47.51577365548617
2712                      -47.02064280739529
2713                      -46.62073075241741
2714                      -46.36021046961089
2715                      -46.269656476275784
2716                      -46.3794678719326
2717                      -46.69417311953359
2718                      -47.172569857158415
2719                      -47.756834731222156
2720                      -48.382079728751656
2721                      -48.9886813848026
2722                      -49.51923045751657
2723                      -49.92745595369343
2724                      -50.183300764877806
2725                      -50.270376485075396
2726                      -50.196567490771045
2727                      -49.981631318600826
2728                      -49.64250210200135
2729                      -49.2063858266326
2730                      -48.71077745359342
2731                      -48.20376734701115
2732                      -47.73809206381432
2733                      -47.36280266308225
2734                      -47.119097527966055
2735                      -47.03450855820368
2736                      -47.13874849537468
2737                      -47.43781399481349
2738                      -47.89276666893089
2739                      -48.44894223868808
2740                      -49.04663696145887
2741                      -49.62638174590528
2742                      -50.13455975765782
2743                      -50.52685055234471
2744                      -50.77306328392053
2745                      -50.8568609306105
2746                      -50.78717227348733
2747                      -50.58388363236391
2748                      -50.262814071870544
2749                      -49.849345674509934
2750                      -49.38092743583807
2751                      -48.903939800916234
2752                      -48.46775192154021
2753                      -48.117336844230486
2754                      -47.890567197349164
2755                      -47.811961396958296
2756                      -47.91060852874757
2757                      -48.19377292972501
2758                      -48.62500653318726
2759                      -49.15267622285501
2760.0000000000005        -49.72188161181261
2761                      -50.27434157480265
2762                      -50.75997846715292
2763                      -51.13526120188402
2764.0000000000005        -51.371390533777706
2765                      -51.4518047006512
2766                      -51.385846165515744
2767                      -51.193188766496895
2768.0000000000005        -50.889273878318036
2769                      -50.49832439242899
2770                      -50.05747510498042
2771                      -49.610422941474795
2772.0000000000005        -49.20385455714703
2773                      -48.87888063655258
2774                      -48.669376028481686
2775                      -48.59687251064728
2776.0000000000005        -48.68988159674955
2777                      -48.95684321293146
2778                      -49.36382362316359
2779                      -49.86312881841342
2780.0000000000005        -50.40258951853017
2781                      -50.927229560133306
2782                      -51.389345399808285
2783                      -51.74715703350193
2784.0000000000005        -51.97267992282992
2785                      -52.049542688168884
2786                      -51.987132201061534
2787                      -51.80496262155255
2788.0000000000005        -51.517977680609036
2789                      -51.15008702932451
2790                      -50.737788012205954
2791                      -50.3222506166873
2792.0000000000005        -49.94616362788285
2793                      -49.64737505520699
2794                      -49.4555387741061
2795                      -49.389248570128466
2796.0000000000005        -49.476610570734145
2797                      -49.72724752196028
2798                      -50.109823791095806
2799                      -50.58065884686512
2800.0000000000005        -51.08935417614736
2801                      -51.58535710793383
2802                      -52.02292352777472
2803                      -52.362551882042055
2804.0000000000005        -52.57702584962849
2805                      -52.65015622283786
2806                      -52.59135750623878
2807                      -52.41986704306435
2808.0000000000005        -52.150322777777305
2809                      -51.80666790934817
2810                      -51.42442238354522
2811                      -51.042061949854414
2812.0000000000005        -50.69762953669396
2813                      -50.42579998531402
2814                      -50.25196012851248
2815                      -50.19198078954935
2816                      -50.2737441778493
2817                      -50.508149240082346
2818                      -50.86647376925393
2819                      -51.30829927914527
2820                      -51.78537558204063
2821                      -52.25157488262627
2822                      -52.66325111098297
2823                      -52.983815414885534
2824                      -53.18669168459612
2825                      -53.25592614812917
2826                      -53.20089978648095
2827                      -53.04065716990322
2828                      -52.789756032037005
2829                      -52.472103013803675
2830                      -52.12157131009706
2831                      -51.773965034306066
2832                      -51.462963867258566
2833                      -51.21866673141778
2834                      -51.063067864236416
2835                      -51.00941260846629
2836                      -51.08572122782127
2837                      -51.30435383743034
2838                      -51.638870896830475
2839                      -52.05136779380784
2840                      -52.49649976008337
2841                      -52.93191530622265
2842                      -53.31677972878366
2843                      -53.617320202828594
2844                      -53.80788576960966
2845                      -53.8729750028357
2846                      -53.821958631250915
2847                      -53.673740322182
2848                      -53.44299352685511
2849                      -53.153522545700945
2850                      -52.8363086302504
2851                      -52.52473174326154
2852                      -52.24799875093631
2853                      -52.03182313537155
2854                      -51.8942117608227
2855                      -51.84671773252793
2856                      -51.91783234483845
2857                      -52.12161681903553
2858                      -52.433071405085684
2859                      -52.816487163496745
2860                      -53.229874443501274
2861                      -53.633769723363
2862                      -53.991218980301795
2863                      -54.270728014644824
2864                      -54.448206836665946
2865                      -54.50886773774147
2866                      -54.46212048572831
2867                      -54.32676359328198
2868                      -54.11751809042931
2869                      -53.857811408265405
2870                      -53.57570693973424
2871                      -53.30116389834734
2872                      -53.05910224320758
2873                      -52.87060459749872
2874                      -52.750326288024965
2875                      -52.70866072190355
2876                      -52.77503284515533
2877                      -52.965237525187504
2878                      -53.25507321625583
2879                      -53.61046900305665
2880                      -53.99284839222093
2881                      -54.36526098197217
2882                      -54.694672109361875
2883                      -54.95256020640146
2884                      -55.11626740577372
2885.0000000000005        -55.172274142725456
2886                      -55.130087339031114
2887                      -55.008633603587604
2888                      -54.822304032479245
2889.0000000000005        -54.593532293708385
2890                      -54.3476465149523
2891                      -54.11037577746952
2892                      -53.902362162526565
2893.0000000000005        -53.73981443739203
2894                      -53.63536232436673
2895                      -53.59894436926636
2896                      -53.66115542219082
2897.0000000000005        -53.8393214363302
2898                      -54.10953954820316
2899                      -54.43881174900586
2900                      -54.791580412349056
2901.0000000000005        -55.13337366507251
2902                      -55.43477594280592
2903                      -55.67083095106837
2904                      -55.82059507316165
2905.0000000000005        -55.871834073807165
2906                      -55.834607763534144
2907                      -55.72803200908151
2908                      -55.5657691055764
2909.0000000000005        -55.36891346067453
2910                      -55.15960240174084
2911                      -54.958706071391006
2912                      -54.78243347727096
2913.0000000000005        -54.64290143056542
2914                      -54.55179675882733
2915                      -54.51967544951538
2916                      -54.57850055990977
2917.0000000000005        -54.74654483512934
2918                      -54.999899684047875
2919                      -55.30618007682097
2920                      -55.631754078467296
2921.0000000000005        -55.94454086113174
2922                      -56.21863574698728
2923                      -56.43301917746062
2924                      -56.568963060446826
2925.0000000000005        -56.61544737646764
2926                      -56.58346124887508
2927                      -56.492468380948054
2928                      -56.35488011244211
2929.0000000000005        -56.19005559058566
2930                      -56.01640825605529
2931                      -55.84949228146639
2932                      -55.700639396672905
2933.0000000000005        -55.57986024399327
2934                      -55.498663368825476
2935                      -55.46958913155801
2936                      -55.525867461642065
2937.0000000000005        -55.68614297060782
2938                      -55.92616255246002
2939                      -56.213508306748324
2940                      -56.5158005986612
2941.0000000000005        -56.80261592424038
2942                      -57.05166884295871
2943                      -57.24501242976373
2944                      -57.36741018439799
2945                      -57.40920435800506
2946                      -57.38256761203931
2947                      -57.30723154080846
2948                      -57.19450344142572
2949                      -57.06058421043439
2950                      -56.91985849701912
2951                      -56.781514884410505
2952                      -56.65345133953188
2953                      -56.5453901209875
2954                      -56.47030741259314
2955                      -56.442948335428234
2956                      -56.497584208300125
2957                      -56.6527576771702
2958                      -56.88362903456599
2959                      -57.1573184242052
2960                      -57.44188241547712
2961                      -57.70756311310328
2962                      -57.93501355425655
2963                      -58.109240712538146
2964                      -58.21908655702242
2965                      -58.25648626616898
2966                      -58.235054001808734
2967                      -58.1745579166327
2968                      -58.08513821239754
2969                      -57.97920601519712
2970                      -57.86533399528094
2971                      -57.747676023880345
2972                      -57.632477426130684
2973                      -57.530520544893676
2974                      -57.45751964861743
2975                      -57.43056123627711
2976                      -57.48444749279073
2977                      -57.63715461187791
2978                      -57.86311845176642
2979                      -58.12900202352534
2980                      -58.40234304138881
2981                      -58.653891925399975
2982                      -58.865073480054924
2983                      -59.023887940751855
2984                      -59.12315156585803
2985                      -59.156784090374224
2986                      -59.139965988496336
2987                      -59.09235884741096
2988                      -59.022194169267124
2989                      -58.93826597555675
2990                      -58.84330733312393
2991                      -58.73727157397702
2992                      -58.62666707586051
2993                      -58.524745027054394
2994                      -58.450245501865716
2995                      -58.422541755494926
2996                      -58.476345628530694
2997                      -58.628695474601855
2998                      -58.85345220862403
2999                      -59.11685061363496
3000                      -59.38565594010824
3001                      -59.62978679940913
3002                      -59.83119438360668
3003                      -59.980524758418966
3004                      -60.07268945306355
3005                      -60.103658204852714
3006                      -60.09038371747602
3007                      -60.05232244243158
3008                      -59.99521989089212
3009                      -59.92465533478729
3010.0000000000005        -59.838770291491215
3011                      -59.73560828632996
3012                      -59.62263103364326
3013                      -59.516000412405965
3014.0000000000005        -59.43754619765962
3015                      -59.408371153850496
3016                      -59.46246876592929
3017                      -59.615687508156434
3018.0000000000005        -59.841884147684816
3019                      -60.10714571587651
3020                      -60.376440152860994
3021                      -60.619258381984814
3022.0000000000005        -60.81781694143955
3023                      -60.96384515377397
3024                      -61.05259681945466
3025                      -61.082180009768116
3026.0000000000005        -61.0707902847532
3027                      -61.03831539330525
3028                      -60.98773175981012
3029                      -60.92097439612517
3030.0000000000005        -60.834533568390704
3031                      -60.726774942102104
3032                      -60.60626738617979
3033                      -60.491903176723035
3034.0000000000005        -60.40822855094576
3035                      -60.37731231417754
3036                      -60.43175988008484
3037                      -60.5862484113892
3038.0000000000005        -60.81531803050341
3039                      -61.084654778865215
3040                      -61.35780242871613
3041                      -61.60368323515476
3042.0000000000005        -61.804575374973545
3043                      -61.951652851021635
3044                      -62.04021318107877
3045                      -62.0697094161469
3046.0000000000005        -62.058670340266445
3047                      -62.02734973025036
3048                      -61.976300523335254
3049                      -61.90549515904366
3050.0000000000005        -61.81138684520441
3051                      -61.693712283043496
3052                      -61.56285597390515
3053                      -61.44006347954617
3054.0000000000005        -61.351429667254536
3055                      -61.318977338991054
3056                      -61.37363152525913
3057                      -61.52912412083676
3058.0000000000005        -61.7609641606718
3059                      -62.034502186316736
3060                      -62.31304698712118
3061                      -62.56470250161274
3062.0000000000005        -62.771222816471365
3063                      -62.9218663123864
3064                      -63.0124893863316
3065                      -63.042643910462246
3066.0000000000005        -63.03083165891911
3067                      -62.99658838068443
3068                      -62.93996703049453
3069                      -62.85997281032107
3070.0000000000005        -62.753748101582225
3071                      -62.62396566486029
3072                      -62.48226616730924
3073                      -62.35225889921382
3074                      -62.26005932275808
3075                      -62.22662423414576
3076                      -62.28110867331755
3077                      -62.436525165894956
3078                      -62.66924302696537
3079                      -62.94563434640393
3080                      -63.2287034232154
3081                      -63.48701967019113
3082                      -63.70046549625225
3083                      -63.85634636100564
3084                      -63.95028690999496
3085                      -63.98155795850705
3086                      -63.968342365003586
3087                      -63.92934732817412
3088                      -63.86449322533255
3089                      -63.772428279792514
3090                      -63.65310592379886
3091                      -63.51160179417475
3092                      -63.36139486589617
3093                      -63.226700815178646
3094                      -63.132869740828816
3095                      -63.099138824430234
3096                      -63.15298408471058
3097                      -63.306886345274094
3098                      -63.5383652179254
3099                      -63.81500740508133
3100                      -64.10024664720684
3101                      -64.36366372413642
3102                      -64.58351494776069
3103                      -64.74497828296906
3104                      -64.8427243220809
3105                      -64.8752587096414
3106                      -64.86037118828979
3107                      -64.81588335959952
3108                      -64.74190417235205
3109                      -64.6372665151929
3110                      -64.50546779855836
3111                      -64.35450596642004
3112                      -64.19930246166179
3113                      -64.06293602333979
3114                      -63.969415773633685
3115                      -63.93603824370334
3116                      -63.988801945589294
3117                      -64.13991491546669
3118                      -64.3679624155146
3119                      -64.64178646984874
3120                      -64.92626334853811
3121                      -65.19214842958104
3122                      -65.41643261014757
3123                      -65.58293698214794
3124                      -65.68418694718571
3125                      -65.7179600974034
3126                      -65.70137028180282
3127                      -65.65170363030441
3128                      -65.56913346466087
3129                      -65.45408782822777
3130                      -65.31282490023116
3131                      -65.15613865451958
3132                      -64.99944343109328
3133                      -64.86431417116619
3134                      -64.7727038616361
3135.0000000000005        -64.74022659500793
3136                      -64.79152886809182
3137                      -64.93869605412182
3138                      -65.16146540911637
3139.0000000000005        -65.42992049702467
3140                      -65.71108781955924
3141                      -65.97661404843713
3142                      -66.20268751303095
3143.0000000000005        -66.37256932854956
3144                      -66.47628727278243
3145                      -66.51099672670468
3146                      -66.49292037673962
3147.0000000000005        -66.43914534996692
3148                      -66.34979051134957
3149                      -66.22761843110352
3150                      -66.08092985958268
3151.0000000000005        -65.92230300014106
3152                      -65.7670088402377
3153                      -65.63553546967724
3154                      -65.54722418464671
3155.0000000000005        -65.5160969939072
3156                      -65.56565010366145
3157                      -65.70798479902056
3158                      -65.9239443996674
3159.0000000000005        -66.18533377530532
3160                      -66.46099287056241
3161                      -66.72361624842144
3162                      -66.94977198181567
3163.0000000000005        -67.1209451295993
3164                      -67.22599353695246
3165                      -67.26124078188991
3166                      -67.24209630013453
3167.0000000000005        -67.18549663793753
3168                      -67.09215913646476
3169                      -66.96622357961876
3170                      -66.81786935163505
3171.0000000000005        -66.66070566811321
3172                      -66.50947415193914
3173                      -66.383433452891
3174                      -66.29963855140207
3175.0000000000005        -66.27026746886766
3176                      -66.3178308749135
3177                      -66.45468056017678
3178                      -66.6627238690145
3179.0000000000005        -66.91567425466246
3180                      -67.18427590775784
3181                      -67.44237222572471
3182                      -67.66693057542265
3183.0000000000005        -67.83751683967284
3184                      -67.94272430465432
3185                      -67.978107978553
3186                      -67.95837053235199
3187.0000000000005        -67.9002144945199
3188                      -67.80549622873521
3189                      -67.67882743157095
3190                      -67.53181578999286
3191.0000000000005        -67.37881233007421
3192                      -67.23397131903995
3193                      -67.11508551574548
3194                      -67.03700698495443
3195.0000000000005        -67.00978842966657
3196                      -67.05520622078019
3197                      -67.18599037758169
3198                      -67.38534228497475
3199.0000000000005        -67.62885291890068
3200                      -67.88938972379299
3201                      -68.14181598250214
3202                      -68.36323077860021
3203                      -68.5318520142608
3204                      -68.63628902612803
3205                      -68.67151679789413
3206                      -68.65161764740753
3207                      -68.59325240089217
3208                      -68.49912676085357
3209                      -68.37421813673156
3210                      -68.23114814632098
3211                      -68.08458875631004
3212                      -67.94825232285676
3213                      -67.83831325671039
3214                      -67.76707783859531
3215                      -67.74242135191585
3216                      -67.7855540346693
3217                      -67.90984246331074
3218                      -68.09998090853202
3219                      -68.33364272134968
3220                      -68.58600014602442
3221                      -68.8317878832744
3222                      -69.0486309975782
3223                      -69.21430234005531
3224                      -69.31720290426092
3225                      -69.35199875915933
3226                      -69.33232289204415
3227                      -69.27488994589554
3228                      -69.18292059083555
3229                      -69.06182258404846
3230                      -68.92554130855791
3231                      -68.78771519898767
3232                      -68.66202458676533
3233                      -68.56283775843352
3234                      -68.49967619077877
3235                      -68.47798885228944
3236                      -68.51877771219512
3237                      -68.6366240924777
3238                      -68.81767363135948
3239                      -69.04159295008319
3240                      -69.28511566761252
3241                      -69.52348171927311
3242                      -69.7346458041632
3243                      -69.89631978758271
3244                      -69.99706195728295
3245                      -70.03118257717489
3246                      -70.01206852364953
3247                      -69.95654663980868
3248                      -69.86819336745326
3249                      -69.75292185174459
3250                      -69.62553665677449
3251                      -69.49924858810334
3252                      -69.38674416191957
3253                      -69.30026605867823
3254                      -69.24639117717845
3255                      -69.22810308350942
3256                      -69.26656502313101
3257                      -69.37788962574969
3258                      -69.54960514173746
3259                      -69.7631772233302
3260.0000000000005        -69.99670589759555
3261                      -70.2265615031954
3262                      -70.4306481628489
3263                      -70.58735615154502
3264.0000000000005        -70.68533074253713
3265                      -70.71855072718924
3266                      -70.7002884996792
3267                      -70.64748727744666
3268.0000000000005        -70.56411693328674
3269                      -70.45661828470752
3270                      -70.3402348623384
3271                      -70.22782251455756
3272.0000000000005        -70.13113549452683
3273                      -70.05957091032111
3274                      -70.01639999086552
3275                      -70.00196075115679
3276.0000000000005        -70.03825981127329
3277                      -70.14339045356127
3278                      -70.30564054971494
3279                      -70.50801666964989
3280.0000000000005        -70.73035340648252
3281                      -70.95062178801804
3282                      -71.1463713980259
3283                      -71.2971290125008
3284.0000000000005        -71.39166829086888
3285                      -71.42375606999889
3286                      -71.40660879481378
3287                      -71.35728416433999
3288.0000000000005        -71.28026556217804
3289                      -71.18235844504476
3290                      -71.07917091769761
3291                      -70.98298016853774
3292.0000000000005        -70.9041794556075
3293                      -70.84883442886427
3294                      -70.81691081937873
3295                      -70.80637351788245
3296.0000000000005        -70.84100377765434
3297                      -70.94092106693145
3298                      -71.09444728945026
3299                      -71.28567076719708
3300.0000000000005        -71.4960959012087
3301                      -71.70571040123279
3302                      -71.89194240057333
3303                      -72.03578768067689
3304.0000000000005        -72.12620116035218
3305                      -72.1569159121162
3306                      -72.14115078934665
3307                      -72.09611706029037
3308.0000000000005        -72.0267531691001
3309                      -71.94032913635526
3310                      -71.85260467704433
3311                      -71.77483254298319
3312.0000000000005        -71.71522974755176
3313                      -71.67631457331252
3314                      -71.65462960624566
3315                      -71.64737666980974
3316.0000000000005        -71.6812516856566
3317                      -71.7782404339793
3318                      -71.92557488515706
3319                      -72.10729733859071
3320.0000000000005        -72.30622171395001
3321                      -72.5046413841719
3322                      -72.68043776596865
3323                      -72.81651443877469
3324.0000000000005        -72.902141379532
3325                      -72.93124786776556
3326                      -72.91715063167909
3327                      -72.87731484750705
3328.0000000000005        -72.8170133858133
3329                      -72.74397191563922
3330                      -72.6736608918483
3331                      -72.61540889940335
3332                      -72.5743292477336
3333                      -72.54818998075277
3334                      -72.53218113291351
3335                      -72.52610374384392
3336                      -72.56097854645832
3337                      -72.65967102758356
3338                      -72.8067073374488
3339                      -72.9839749519027
3340                      -73.17442776497552
3341                      -73.36275726252344
3342                      -73.5281791293396
3343                      -73.65607990099096
3344                      -73.73645351506745
3345                      -73.76375957679585
3346                      -73.75160906551712
3347                      -73.7178513926178
3348                      -73.66784668431616
3349                      -73.60947624625878
3350                      -73.55682611310726
3351                      -73.51554401981565
3352                      -73.4856823858012
3353                      -73.46017279873146
3354                      -73.43831988787015
3355                      -73.42883410844782
3356                      -73.46740560760901
3357                      -73.57547601068428
3358                      -73.73319381934243
3359                      -73.91739888745641
3360                      -74.10867086623333
3361                      -74.2924021696192
3362                      -74.45026015484517
3363                      -74.57101837141968
3364                      -74.64642837811351
3365                      -74.67194345236918
3366                      -74.66186573497905
3367                      -74.6344876836095
3368                      -74.59482834754029
3369                      -74.54960827494979
3370                      -74.50872693493797
3371                      -74.4719812804571
3372                      -74.43076412135623
3373                      -74.38003512564431
3374                      -74.33403531043635
3375                      -74.31507643428526
3376                      -74.35986445294455
3377                      -74.48542279857651
3378                      -74.6680343705493
3379                      -74.87802801514044
3380                      -75.08886485987468
3381                      -75.28267197665667
3382                      -75.4426259893213
3383                      -75.56167500306042
3384                      -75.63462616372256
3385.0000000000005        -75.65912484220179
3386                      -75.65061022466645
3387                      -75.6278214120762
3388                      -75.5938884183244
3389.0000000000005        -75.55104846732159
3390                      -75.50167981137105
3391                      -75.43460811757302
3392                      -75.34227677710057
3393.0000000000005        -75.23804661383599
3394                      -75.15577072003062
3395                      -75.1246393668237
3396                      -75.17572022497178
3397.0000000000005        -75.32030933711796
3398                      -75.53443059108933
3399                      -75.7852150838009
3400                      -76.03798862223252
3401.0000000000005        -76.26626493236273
3402                      -76.44855803452553
3403                      -76.57974667339792
3404                      -76.6578431914965
3405.0000000000005        -76.68373151854556
3406                      -76.67462430252483
3407                      -76.64892014876351
3408                      -76.604737775665
3409.0000000000005        -76.53614193152127
3410                      -76.43597808991748
3411                      -76.2955190901954
3412                      -76.1289907437437
3413.0000000000005        -75.97084290296962
3414                      -75.85921712084364
3415                      -75.81911436415855
3416                      -75.87394382662
3417.0000000000005        -76.03065870576526
3418                      -76.26737583108763
3419                      -76.55301788653858
3420                      -76.85101422886288
3421.0000000000005        -77.1281071140193
3422                      -77.35302271936412
3423                      -77.51417516084103
3424                      -77.60944388572939
3425.0000000000005        -77.64076510692315
3426                      -77.62643937081086
3427                      -77.5826955723186
3428                      -77.50189144159897
3429.0000000000005        -77.3735511113216
3430                      -77.19641006798814
3431                      -76.98261713607779
3432                      -76.76421816400912
3433.0000000000005        -76.57687912236837
3434                      -76.45154258587361
3435                      -76.40747562085318
3436                      -76.46329715869471
3437.0000000000005        -76.62356306905772
3438                      -76.86833397631045
3439                      -77.16965638539905
3440                      -77.49338802148574
3441.0000000000005        -77.80591333987938
3442                      -78.06996641201043
3443                      -78.26509891871157
3444                      -78.3827086765218
3445.0000000000005        -78.42180512953676
3446                      -78.39818762160061
3447                      -78.32569704532153
3448                      -78.19775400366468
3449.0000000000005        -78.01150982379806
3450                      -77.7812630060239
3451                      -77.53094570572814
3452                      -77.29323783691738
3453.0000000000005        -77.09756827754944
3454                      -76.96907064798614
3455                      -76.92423720733296
3456                      -76.9793605657069
3457                      -77.13784634507103
3458                      -77.3809144027894
3459                      -77.68269679567145
3460                      -78.01174868912248
3461                      -78.33642988827756
3462                      -78.61877418599873
3463                      -78.83376572737465
3464                      -78.96673332991695
3465                      -79.01156454390902
3466                      -78.97983494771714
3467                      -78.88479819047951
3468                      -78.72601509695546
3469                      -78.51064863581354
3470                      -78.2608616803667
3471                      -78.00229166413033
3472                      -77.7636239445882
3473                      -77.56984192895845
3474                      -77.44316324149105
3475                      -77.39903975122523
3476                      -77.45274869390994
3477                      -77.6072035161717
3478                      -77.84417883241674
3479                      -78.13912359293538
3480                      -78.46238031455803
3481                      -78.78410981445118
3482                      -79.06750783223616
3483                      -79.28672236361771
3484                      -79.42458937153846
3485                      -79.47152378783025
3486                      -79.4358407513564
3487                      -79.33066547289455
3488                      -79.1609697336367
3489                      -78.939345406351
3490                      -78.68941205250442
3491                      -78.43557187722652
3492                      -78.2032737692294
3493                      -78.01504614459961
3494                      -77.8919450988326
3495                      -77.84904746211328
3496                      -77.90115625784591
3497                      -78.05100499870423
3498                      -78.28066392842558
3499                      -78.5663659242387
3500                      -78.87963078402588
3501                      -79.19198293676453
3502                      -79.46807376429777
3503                      -79.68297763401915
3504                      -79.81908003432265
3505                      -79.86565160379187
3506                      -79.82912359643824
3507                      -79.72257258084313
3508                      -79.55354663835301
3509                      -79.33651432055322
3510.0000000000005        -79.09422888890296
3511                      -78.8494893921145
3512                      -78.62565226117454
3513                      -78.44383729472513
3514.0000000000005        -78.32469225947517
3515                      -78.28312534707693
3516                      -78.33366531760738
3517                      -78.4789804450841
3518.0000000000005        -78.7013245586802
3519                      -78.97750893676162
3520                      -79.27989397866106
3521                      -79.58104881598666
3522.0000000000005        -79.84682649580274
3523                      -80.05387427771292
3524                      -80.18537430718928
3525                      -80.23046376570805
3526.0000000000005        -80.19468094887642
3527                      -80.09088345627713
3528                      -79.9274083560321
3529                      -79.71869552838076
3530.0000000000005        -79.4863044849334
3531                      -79.25151375512006
3532                      -79.03619517575959
3533                      -78.860668547789
3534.0000000000005        -78.74535151696453
3535                      -78.70507219556782
3536                      -78.75413617830388
3537                      -78.89515560209414
3538.0000000000005        -79.11060511781848
3539                      -79.37774025793942
3540                      -79.66959784943184
3541                      -79.9595469751522
3542.0000000000005        -80.21454791188856
3543                      -80.41286677022994
3544                      -80.53891455662858
3545                      -80.58218075262647
3546.0000000000005        -80.54775260595055
3547                      -80.44811766007867
3548                      -80.29187379209101
3549                      -80.09226362765685
3550.0000000000005        -79.86977795484458
3551                      -79.64456234776908
3552                      -79.43721764721846
3553                      -79.26755912303933
3554.0000000000005        -79.15581734576843
3555                      -79.11674753851419
3556                      -79.16443704403575
3557                      -79.3014376890854
3558.0000000000005        -79.51052271321025
3559                      -79.76920824289427
3560                      -80.05124513794703
3561                      -80.33056446343718
3562.0000000000005        -80.57512687908793
3563                      -80.76495647166924
3564                      -80.8856721437345
3565                      -80.9270970294133
3566.0000000000005        -80.89417999678129
3567                      -80.79897086834954
3568                      -80.65006045095375
3569                      -80.45922593097914
3570.0000000000005        -80.24596644264349
3571                      -80.02955770740269
3572                      -79.82953792894068
3573                      -79.66529352997034
3574.0000000000005        -79.55686400954359
3575                      -79.51892533199491
3576                      -79.56533837832798
3577                      -79.6986041289214
3578.0000000000005        -79.90179073396008
3579                      -80.15264599394357
3580                      -80.4255925770784
3581                      -80.69503212604737
3582.0000000000005        -80.92977948190313
3583                      -81.1117218816238
3584                      -81.22744139582261
3585                      -81.26712143967485
3586                      -81.23570882876822
3587                      -81.14472146587805
3588                      -81.00249499069669
3589                      -80.81983065533194
3590                      -80.61500874091159
3591                      -80.40665376808988
3592                      -80.21331876024944
3593                      -80.05408392382313
3594                      -79.94876989275932
3595                      -79.91187208353259
3596                      -79.95711363570807
3597                      -80.08688900957834
3598                      -80.28458453435903
3599                      -80.52813872239182
3600                      -80.79258654105467
3601                      -81.05279201520781
3602                      -81.2785502249497
3603                      -81.45327457215426
3604                      -81.56438824723439
3605                      -81.60246485847244
3606                      -81.57244738638512
3607                      -81.48532722740222
3608                      -81.34917896538707
3609                      -81.17409646584333
3610                      -80.97705204988647
3611                      -80.77612343093953
3612                      -80.58895098353092
3613                      -80.43438116975881
3614                      -80.33194292239993
3615                      -80.29600661230924
3616                      -80.34015646040832
3617                      -80.46664478427846
3618                      -80.65919150475575
3619                      -80.89590803305379
3620                      -81.15242128682631
3621                      -81.40404080763939
3622                      -81.62152088379926
3623                      -81.78966094949111
3624                      -81.89653486655823
3625                      -81.93314640598284
3626                      -81.90440501753935
3627                      -81.82084915540779
3628                      -81.6902033395574
3629                      -81.52212190687759
3630                      -81.33226128833152
3631                      -81.13820523186658
3632                      -80.95677674162658
3633                      -80.80656325125402
3634                      -80.7067889197266
3635.0000000000005        -80.67175317444489
3636                      -80.71487061833749
3637                      -80.83825594098415
3638                      -81.02594363373832
3639.0000000000005        -81.2562179139767
3640                      -81.50528773195347
3641                      -81.74871806764791
3642                      -81.95849139585039
3643.0000000000005        -82.1205718969654
3644                      -82.22354986568304
3645                      -82.25878282648908
3646                      -82.23121203670244
3647.0000000000005        -82.15094821930045
3648                      -82.02529274850859
3649                      -81.86366286978115
3650                      -81.68053248220342
3651.0000000000005        -81.49290652713763
3652                      -81.31687456319138
3653                      -81.17080177256008
3654                      -81.07353312632497
3655.0000000000005        -81.03935245044522
3656                      -81.08149304793122
3657                      -81.20198160483459
3658                      -81.3850336452808
3659.0000000000005        -81.6091920652696
3660                      -81.85123690906757
3661                      -82.08683222998522
3662                      -82.28943490540941
3663.0000000000005        -82.4458532910317
3664                      -82.5451442236775
3665                      -82.57908327139046
3666                      -82.5526098232482
3667.0000000000005        -82.47540907275406
3668                      -82.35433465136413
3669                      -82.198605007885
3670                      -82.02181899637318
3671.0000000000005        -81.84025328228756
3672                      -81.66931906626141
3673                      -81.52712208646116
3674                      -81.43225446387027
3675.0000000000005        -81.39889415008393
3676                      -81.4401112037617
3677                      -81.55787055569405
3678                      -81.73645426168922
3679.0000000000005        -81.9547863027192
3680                      -82.19015649696648
3681                      -82.41820519657449
3682                      -82.614096427608
3683.0000000000005        -82.76519796828406
3684                      -82.861027330767
3685                      -82.89376319082281
3686                      -82.868319293238
3687.0000000000005        -82.79396585730193
3688                      -82.67718179825808
3689                      -82.52684464015373
3690                      -82.356059188198
3691.0000000000005        -82.18025966381359
3692                      -82.01415710459219
3693                      -81.8755963990503
3694                      -81.78302869955405
3695.0000000000005        -81.75045194683595
3696                      -81.79079139889988
3697                      -81.90595139431812
3698                      -82.08026825976982
3699.0000000000005        -82.29306813588508
3700                      -82.52207393407059
3701                      -82.74296786274493
3702                      -82.93252003159196
3703.0000000000005        -83.07859748729379
3704                      -83.17123945712096
3705                      -83.20290339044377
3706                      -83.17842366871382
3707.0000000000005        -83.10672825571325
3708                      -82.99400000760468
3709                      -82.8487059281451
3710                      -82.68359444098259
3711.0000000000005        -82.5132444219699
3712                      -82.35174061229964
3713                      -82.21666540621382
3714                      -82.1262918949775
3715                      -82.09443042576049
3716                      -82.13393226538663
3717                      -82.24661304636986
3718                      -82.41686790560587
3719                      -82.62438510438818
3720                      -82.84724902354812
3721                      -83.06135135122703
3722                      -83.24488010924996
3723                      -83.38609801282483
3724                      -83.47582112504661
3725                      -83.50647120588722
3726                      -83.48290017148766
3727                      -83.41371582960765
3728                      -83.30481064175581
3729                      -83.1643033862924
3730                      -83.00459199978413
3731                      -82.83943533840957
3732                      -82.68232504100669
3733                      -82.55057831050769
3734                      -82.46223324885266
3735                      -82.43104808953859
3736                      -82.46974521609516
3737                      -82.58005850322165
3738                      -82.74640457490679
3739                      -82.94882006161498
3740                      -83.16574977216615
3741                      -83.37336593894162
3742                      -83.55114286757667
3743                      -83.68777174097981
3744                      -83.77472421023047
3745                      -83.80440462492052
3746                      -83.7817436578084
3747                      -83.7149408077401
3748                      -83.60966101267734
3749                      -83.4737288067924
3750                      -83.31916682421614
3751                      -83.15896813646818
3752                      -83.00612944906027
3753                      -82.87754007654483
3754                      -82.79109721318443
3755                      -82.76055518494256
3756                      -82.79844790802268
3757                      -82.90649696136374
3758                      -83.06911191897142
3759                      -83.26662515953245
3760.0000000000005        -83.47781860434202
3761                      -83.67922677525387
3762                      -83.85148981657358
3763                      -83.9839935454851
3764.0000000000005        -84.06828118529927
3765                      -84.09702779653026
3766                      -84.07524092357743
3767                      -84.01071904328572
3768.0000000000005        -83.9088929404047
3769                      -83.77733674293452
3770                      -83.62763968157685
3771                      -83.47219031371601
3772.0000000000005        -83.3234819039267
3773                      -83.19792076311887
3774                      -83.11329813600972
3775                      -83.08337190285248
3776.0000000000005        -83.1204664699669
3777                      -83.22631944072546
3778                      -83.3854142888253
3779                      -83.57820653410549
3780.0000000000005        -83.78385794307987
3781                      -83.97935660532829
3782                      -84.14636080272976
3783                      -84.27496204377691
3784.0000000000005        -84.3566731569179
3785                      -84.3845177987389
3786                      -84.36357300118684
3787                      -84.30133731627548
3788.0000000000005        -84.20281539091688
3789                      -84.07546340829506
3790                      -83.93041522133221
3791                      -83.77946104295002
3792.0000000000005        -83.63466994507115
3793                      -83.51199871121995
3794                      -83.42912780440878
3795                      -83.39979311343325
3796.0000000000005        -83.43609209326203
3797                      -83.53978134318872
3798                      -83.69550927131937
3799                      -83.88374626470325
3800.0000000000005        -84.08400779554341
3801                      -84.27379557265539
3802                      -84.43579341358405
3803                      -84.56062934914743
3804.0000000000005        -84.63985040396271
3805                      -84.66682784173145
3806                      -84.6467004584149
3807                      -84.5867407604115
3808.0000000000005        -84.49145140473512
3809                      -84.36817543331809
3810                      -84.22760792442226
3811                      -84.08099461484082
3812.0000000000005        -83.93996348662309
3813                      -83.8200345190314
3814                      -83.73884181722626
3815                      -83.71006503455638
3816.0000000000005        -83.74559973042756
3817                      -83.84710209836688
3818                      -83.99955196362241
3819                      -84.18343765414271
3820.0000000000005        -84.37844033347469
3821                      -84.56273666233673
3822                      -84.71988351113805
3823                      -84.84107516639874
3824.0000000000005        -84.91789136608688
3825                      -84.94405741957156
3826                      -84.92473453843428
3827                      -84.86697943531145
3828.0000000000005        -84.77481906202547
3829                      -84.65550972057638
3830                      -84.51925397490746
3831                      -84.37683526956415
3832.0000000000005        -84.23940841503432
3833                      -84.12214593747709
3834                      -84.04259778939239
3835                      -84.01439050779216
3836.0000000000005        -84.0492188548078
3837                      -84.14854427632126
3838                      -84.29774733947258
3839                      -84.47740923718253
3840                      -84.66732164717848
3841                      -84.84634639867632
3842                      -84.99893781892794
3843                      -85.1165985299157
3844                      -85.19116616576898
3845                      -85.21651236286971
3846                      -85.198019622443
3847                      -85.142448458343
3848                      -85.05334760605805
3849                      -84.93787903690121
3850                      -84.80578906609075
3851                      -84.66744305728245
3852                      -84.53351201922129
3853                      -84.41890017904622
3854                      -84.34096862295343
3855                      -84.31331765064472
3856                      -84.34747470877194
3857                      -84.4447138579282
3858                      -84.59067910783304
3859                      -84.76622716251488
3860                      -84.95121701748035
3861                      -85.12516654344947
3862                      -85.27336867758551
3863                      -85.38756399421011
3864                      -85.45984599534158
3865                      -85.4843448341014
3866                      -85.46665808898227
3867                      -85.41322519994038
3868                      -85.32712248761908
3869                      -85.21538274768248
3870                      -85.08735223780388
3871                      -84.95297644465843
3872                      -84.82246332221682
3873                      -84.71042788039712
3874                      -84.63409758317043
3875                      -84.60698416482158
3876                      -84.64048894013618
3877                      -84.73583289293065
3878                      -84.87858817790917
3879                      -85.05009118013533
3880                      -85.23030043730613
3881                      -85.39935927623227
3882                      -85.5432612350123
3883                      -85.65405338060118
3884                      -85.72396802532062
3885.0000000000005        -85.74760423706127
3886                      -85.73069984387399
3887                      -85.67936411748032
3888                      -85.59624458421499
3889.0000000000005        -85.48813182792117
3890                      -85.36406863004655
3891                      -85.23357149833335
3892                      -85.10639264183996
3893.0000000000005        -84.99682947783134
3894                      -84.92204939902193
3895                      -84.8954533750782
3896                      -84.92833423763386
3897.0000000000005        -85.02185042649654
3898                      -85.1614565983028
3899                      -85.32892155887689
3900                      -85.50445637516387
3901.0000000000005        -85.66879170218328
3902                      -85.80850646965182
3903                      -85.91610142292765
3904                      -85.98358049040866
3905.0000000000005        -86.00635164387664
3906                      -85.99021330815243
3907                      -85.9410625160956
3908                      -85.86087780489801
3909.0000000000005        -85.7563063439903
3910                      -85.63607149134191
3911                      -85.50937265946408
3912                      -85.3855114685443
3913.0000000000005        -85.27835372381105
3914                      -85.20507046196819
3915                      -85.17897227439859
3916                      -85.21125508659415
3917.0000000000005        -85.3030147042953
3918                      -85.4396341715762
3919                      -85.60308738981689
3920                      -85.77406976168989
3921.0000000000005        -85.93383129130646
3922                      -86.06943524389963
3923                      -86.17380861020243
3924                      -86.23883424440305
3925.0000000000005        -86.26074535003907
3926                      -86.2453575946975
3927                      -86.19838241140535
3928                      -86.1210741439747
3929.0000000000005        -86.01997450614383
3930                      -85.9034997424718
3931                      -85.78053116024502
3932                      -85.65991540818179
3933.0000000000005        -85.55508748570814
3934                      -85.4832477412044
3935                      -85.45762682188892
3936                      -85.48933484508333
3937.0000000000005        -85.57940346550909
3938                      -85.71313985908371
3939                      -85.87263235789436
3940                      -86.03916884198688
3941.0000000000005        -86.19448665866817
3942                      -86.32604437001484
3943                      -86.4270855711282
3944                      -86.48966363536121
3945.0000000000005        -86.51070701786207
3946                      -86.49605538548099
3947                      -86.45121934252538
3948                      -86.37673031155086
3949.0000000000005        -86.27903985862885
3950                      -86.16626886404823
3951                      -86.04697020444628
3952                      -85.92953953762645
3953.0000000000005        -85.82699030466242
3954                      -85.75653989513914
3955                      -85.73137578174529
3956                      -85.76253570697996
3957.0000000000005        -85.85096155921349
3958                      -85.98195277828485
3959                      -86.13755060710022
3960                      -86.29973910440853
3961.0000000000005        -86.45072533423024
3962                      -86.57833531023871
3963                      -86.6759356041418
3964                      -86.73605584195744
3965.0000000000005        -86.75623965841926
3966                      -86.74229646527569
3967                      -86.69956429638589
3968                      -86.62787416024901
3969                      -86.53353459598765
3970                      -86.42442015958726
3971                      -86.3087863131139
3972                      -86.19434905405247
3973                      -86.09406363136436
3974                      -86.02494631150425
3975                      -86.00021779324605
3976                      -86.0308570768806
3977                      -86.11769690494494
3978                      -86.24609186625518
3979                      -86.39788877308322
3980                      -86.55581201072779
3981                      -86.70256448237785
3982                      -86.8262608628768
3983                      -86.92035559780973
3984                      -86.97803091095918
3985                      -86.99736884835063
3986                      -86.98411269154514
3987                      -86.943454383653
3988                      -86.87454508540164
3989                      -86.78349974089402
3990                      -86.67800663926555
3991                      -86.56602396357944
3992                      -86.45452705057212
3993                      -86.35644359664339
3994                      -86.28860104962274
3995                      -86.26429466795177
3996                      -86.2944418741597
3997                      -86.37977301911872
3998                      -86.50566113132709
3999                      -86.65379880096573
4000                      -86.80754496708867
4001.0000000000005        -86.9501392655742
4002                      -87.06997819393823
4003                      -87.16051437079409
4004.0000000000005        -87.2157704965027
4005                      -87.23427540654284
4006                      -87.22169011881819
4006.9999999999995        -87.18305705561198
4008                      -87.1168954354678
4009.0000000000005        -87.0291220869893
4010                      -86.92720225243006
4011                      -86.8188430490285
4012.0000000000005        -86.7102204839888
4013                      -86.61426047309088
4014.0000000000005        -86.54765018145021
4014.9999999999995        -86.52376120064105
4016                      -86.55345354485517
4017.0000000000005        -86.6373523656325
4018                      -86.76083726688798
4019                      -86.90551592191763
4020.0000000000005        -87.05520582475057
4021                      -87.19370357971562
4022.0000000000005        -87.30982631238129
4022.9999999999995        -87.39679540982607
4024                      -87.44967328984225
4025.0000000000005        -87.46735328251836
4026                      -87.45543242909214
4027                      -87.41877125072685
4028.0000000000005        -87.35540171958294
4029                      -87.27087683194493
4030.0000000000005        -87.17247843694929
4030.9999999999995        -87.06766800937655
4032                      -86.96184387906608
4033.0000000000005        -86.86792138107761
4034                      -86.80253128049377
4035                      -86.77902663283629
4036.0000000000005        -86.80831251076074
4037                      -86.89085848615093
4038.0000000000005        -87.0120510909055
4038.9999999999995        -87.15340005573907
4040                      -87.29915904787636
4041.0000000000005        -87.43367673177453
4042                      -87.54617904602625
4043                      -87.62957636026451
4044.0000000000005        -87.68010747522851
4045                      -87.69695527242035
4046.0000000000005        -87.68570935348609
4046.9999999999995        -87.6509797029993
4048                      -87.59056891484857
4049.0000000000005        -87.50926517474207
4050                      -87.41433868923114
4051                      -87.31299406887668
4052.0000000000005        -87.20988481259896
4053                      -87.11790684042187
4054.0000000000005        -87.05366454837905
4054.9999999999995        -87.0305138757969
4056                      -87.05942849904574
4057.0000000000005        -87.1407057839361
4058                      -87.25971974112663
4059                      -87.39787947858305
4060.0000000000005        -87.53983365313319
4061                      -87.67043282077887
4062.0000000000005        -87.7792150940494
4062.9999999999995        -87.85904438800712
4064                      -87.90720916041501
4065.0000000000005        -87.92323953317958
4066                      -87.91265184068484
4067                      -87.87980366525579
4068.0000000000005        -87.82232496219903
4069                      -87.74420162591055
4070.0000000000005        -87.65270959562994
4070.9999999999995        -87.55474453390534
4072                      -87.45425800904673
4073.0000000000005        -87.3641662010564
4074                      -87.30097722326903
4075                      -87.27815236723974
4076.0000000000005        -87.30672539548111
4077                      -87.38685262125111
4078.0000000000005        -87.50380577771246
4078.9999999999995        -87.638938132565
4080                      -87.77720935379917
4081.0000000000005        -87.90394591801027
4082                      -88.00891202693475
4083                      -88.08521656346127
4084.0000000000005        -88.13104929720001
4085                      -88.14627531828714
4086.0000000000005        -88.13633223177632
4086.9999999999995        -88.10533832631572
4088                      -88.05075303343257
4089.0000000000005        -87.9758093273374
4090                      -87.88767204895798
4091                      -87.79298133897065
4092.0000000000005        -87.69501583524907
4093                      -87.60667555373796
4094.0000000000005        -87.54444934434241
4094.9999999999995        -87.52192750739825
4096                      -87.55018912128222
4097                      -87.6292533374276
4098                      -87.74426856339294
4099                      -87.87652063351747
4100                      -88.01124933065374
4101                      -88.13419599712425
4102                      -88.23529459236624
4103                      -88.30812927007601
4104                      -88.35167401809638
4105                      -88.3661072793771
4106                      -88.35679857249082
4107                      -88.32763509039046
4108                      -88.27591200651337
4109                      -88.20410166336791
4110                      -88.11924703732655
4111                      -88.02769963687965
4112                      -87.93214763572732
4113                      -87.84545189527434
4114                      -87.78411629736932
4115                      -87.76187575834503
4116                      -87.78985811195764
4117                      -87.86796443328079
4118                      -87.9811707238003
4119                      -88.11068727460295
4120                      -88.2420381771519
4121                      -88.36127303243313
4122                      -88.45849660960977
4123                      -88.52792419999196
4124                      -88.56922085921863
4125                      -88.58287313437262
4126                      -88.57418738378006
4127                      -88.54685832829921
4128                      -88.49793324997775
4129                      -88.42919070785895
4130                      -88.34753954885284
4131                      -88.2589294734054
4132                      -88.16566488883173
4133                      -88.08048707712481
4134                      -88.01995211601094
4135                      -87.99795980319017
4136                      -88.02570742286701
4137                      -88.1029703854207
4138                      -88.21451133271462
4139                      -88.34147475643113
4140                      -88.4695931103978
4141                      -88.58519741564592
4142                      -88.67859688357552
4143                      -88.74463213939498
4144                      -88.78372253830648
4145.000000000001         -88.79660707071986
4146                      -88.78853101855024
4147                      -88.76301441627155
4148                      -88.71682561416826
4149                      -88.65107708624932
4150                      -88.57256162054462
4151                      -88.48670507202908
4152                      -88.39559825374597
4153.000000000001         -88.31180013054487
4154                      -88.25197664182147
4155                      -88.23019937415259
4156                      -88.25773568459945
4157                      -88.33424725873817
4158                      -88.44424277443623
4159                      -88.56880939230264
4160                      -88.69384887305061
4161.000000000001         -88.80593975052405
4162                      -88.89558880142482
4163                      -88.9583176543993
4164                      -88.99524818475895
4165                      -89.00738329484223
4166                      -88.9999017968544
4167                      -88.97613043624891
4168                      -88.93261453773749
4169.000000000001         -88.86977245357407
4170                      -88.79429053971799
4171                      -88.7110576030085
4172                      -88.62199257208614
4173                      -88.53943470638667
4174                      -88.48025179429531
4175                      -88.45865154087396
4176                      -88.48601170159495
4177.000000000001         -88.56186526394593
4178                      -88.67048464798165
4179                      -88.79281645926422
4180                      -88.91498042174177
4181                      -89.02369186376644
4182                      -89.10967994865698
4183                      -89.1692080846388
4184                      -89.20403284357366
4185.000000000001         -89.215438596877
4186                      -89.20853491757286
4187                      -89.18646153512873
4188                      -89.14554849383835
4189                      -89.08549695510409
4190                      -89.01292644680336
4191                      -88.93217417637291
4192                      -88.8449587857927
4193.000000000001         -88.76349938805825
4194                      -88.70485109132328
4195                      -88.68339092950588
4196                      -88.71061099054728
4197                      -88.78590063939363
4198                      -88.89328329038152
4199                      -89.01355754758228
4200                      -89.13301628072162
4201.000000000001         -89.23850089028582
4202                      -89.32090639252091
4203                      -89.37733583010537
4204                      -89.41012919163832
4205                      -89.42082635273817
4206                      -89.41448247807959
4207                      -89.39405674490193
4208                      -89.35566118115791
4209.000000000001         -89.29829395268386
4210                      -89.22849980972926
4211                      -89.15007423365348
4212                      -89.0645275078914
4213                      -88.98407073970542
4214                      -88.92584860808236
4215                      -88.9044924635626
4216                      -88.93160110721361
4217.000000000001         -89.00645242555403
4218                      -89.11273653080826
4219                      -89.23113640440269
4220                      -89.34806979713352
4221                      -89.45049448787194
4222                      -89.52940800784273
4223                      -89.58284847050056
4224                      -89.61367436557536
4225                      -89.6236964350487
4226                      -89.61789331806335
4227                      -89.59905752068067
4228                      -89.56307191809691
4229                      -89.50827813740462
4230                      -89.441114057208
4231                      -89.36486258524957
4232                      -89.28080242195999
4233                      -89.20119771496744
4234                      -89.14329650177547
4235                      -89.12200843082098
4236                      -89.14903556058167
4237                      -89.22354348310144
4238                      -89.32887973384246
4239                      -89.44559085558947
4240                      -89.56018613956267
4241                      -89.65975634035996
4242                      -89.73531779986969
4243                      -89.78588910783385
4244                      -89.81484800216415
4245                      -89.82422111121716
4246                      -89.81895185183828
4247                      -89.80164148276725
4248                      -89.76797112765426
4249                      -89.71562492724576
4250                      -89.65093269885911
4251                      -89.57668411351807
4252                      -89.493928969232
4253                      -89.41500678225604
4254                      -89.35732134075343
4255                      -89.33606560128011
4256                      -89.36304103022113
4257                      -89.43729459007038
4258                      -89.54183228951996
4259                      -89.6570463982417
4260                      -89.7694967589846
4261                      -89.86641079142638
4262                      -89.93877751994762
4263                      -89.9866077379503
4264                      -90.01379278989765
4265                      -90.02254007209186
4266                      -90.01779879946636
4267                      -90.00194825897806
4268                      -89.97049435765335
4269                      -89.92049653497206
4270.000000000001         -89.8581107859967
4271                      -89.78567072737494
4272                      -89.70405407846577
4273                      -89.62564019587475
4274                      -89.56806669226825
4275                      -89.54680810495486
4276                      -89.57376120371092
4277                      -89.6478445389252
4278.000000000001         -89.75172885277347
4279                      -89.8656404616362
4280                      -89.97614089158216
4281                      -90.07058968963796
4282                      -90.13994000550905
4283                      -90.18517802440013
4284                      -90.2106621922058
4285                      -90.2188070609109
4286.000000000001         -90.21457452315677
4287                      -90.20011489714433
4288                      -90.1707712042992
4289                      -90.12300434186122
4290                      -90.06275337388462
4291                      -89.99191071024553
4292                      -89.91128001152094
4293                      -89.8332223479165
4294.000000000001         -89.77565861026095
4295                      -89.75436262674803
4296                      -89.78132238153734
4297                      -89.85531206369882
4298                      -89.95871853793162
4299                      -90.0715122057765
4300                      -90.1802598925281
4301                      -90.27249745028372
4302.000000000001         -90.33899287288564
4303                      -90.38180267615769
4304                      -90.40566961782801
4305                      -90.41323349032169
4306                      -90.40949268952723
4307                      -90.3963587955469
4308                      -90.36907078192124
4309                      -90.32344499869592
4310.000000000001         -90.2651501142673
4311                      -90.19568497696287
4312                      -90.11582560682315
4313                      -90.0379684810004
4314                      -89.98031311268687
4315                      -89.95894545410594
4316                      -89.98594062219512
4317                      -90.05992722416696
4318.000000000001         -90.16300606284815
4319                      -90.27486312669797
4320                      -90.38205904513357
4321                      -90.47227387563693
4322                      -90.53609808470152
4323                      -90.57664317069579
4324                      -90.59895720334256
4325                      -90.60596443734086
4326.000000000001         -90.60268950964993
4327                      -90.59082842556202
4328                      -90.56545657463988
4329                      -90.52194829447022
4330                      -90.4654263799186
4331                      -90.39713156135375
4332                      -90.31784676928771
4333                      -90.24003144027758
4334.000000000001         -90.18218507778481
4335                      -90.16071215070903
4336                      -90.18777077489702
4337                      -90.26184205038689
4338                      -90.36472020009327
4339                      -90.4758218188307
4340                      -90.58166537116637
4341                      -90.66998512345263
4342.000000000001         -90.73133319588649
4343                      -90.76976983457727
4344                      -90.79060642808717
4345                      -90.79708100593832
4346                      -90.79424795614705
4347                      -90.78362096740133
4348                      -90.76003392653054
4349                      -90.7185136991835
4350.000000000001         -90.66357949139694
4351                      -90.59626721488742
4352                      -90.51737816908039
4353                      -90.43944090947473
4354                      -90.3813072163507
4355                      -90.35969643896343
4356                      -90.3868457741521
4357                      -90.46107661913591
4358                      -90.56389397600408
4359                      -90.67445736425154
4360                      -90.77912387813691
4361                      -90.86568259296918
4362                      -90.92474716726855
4363                      -90.9612138051175
4364                      -90.9806509956051
4365                      -90.9866193855713
4366                      -90.9842039515671
4367                      -90.97473811159462
4368                      -90.95280104035804
4369                      -90.91310483010488
4370                      -90.85957270483107
4371                      -90.79301414759438
4372                      -90.71438819781682
4373                      -90.63620861592395
4374                      -90.57769385708342
4375                      -90.55591349904171
4376                      -90.58318015642578
4377                      -90.65765264627092
4378                      -90.7605812286967
4379                      -90.87080632303815
4380                      -90.97448627031787
4381                      -91.05942945392145
4382                      -91.11639350595291
4383                      -91.15103567594039
4384                      -91.16915353862157
4385                      -91.17464245504328
4386                      -91.1726194692081
4387                      -91.16424785891246
4388                      -91.14382299510787
4389                      -91.10578442533522
4390                      -91.05346880191244
4391                      -90.98744992935475
4392                      -90.90890579883084
4393                      -90.83033547083937
4394                      -90.77134843988674
4395.000000000001         -90.74936957252496
4396                      -90.77677950096165
4397                      -90.8515922760656
4398                      -90.95476157803593
4399                      -91.06482008945996
4400                      -91.16770449321132
4401                      -91.25116738153828
4402                      -91.3062101970264
4403.000000000001         -91.33918507888829
4404                      -91.35606577529124
4405                      -91.36110303901681
4406                      -91.35944661417707
4407                      -91.35210623163783
4408                      -91.33305604949489
4409                      -91.29651264467664
4410                      -91.24522884403406
4411.000000000001         -91.17957503499329
4412                      -91.10093127939975
4413                      -91.0218251081622
4414                      -90.96227849365981
4415                      -90.94007307955563
4416                      -90.96765198452097
4417                      -91.04288030974094
4418                      -91.14641648737637
4419.000000000001         -91.2564765265752
4420                      -91.3587408682648
4421                      -91.44089245169653
4422                      -91.49420458371408
4423                      -91.52564164044674
4424                      -91.54137009117551
4425                      -91.54599468412053
4426                      -91.54467843053074
4427.000000000001         -91.53828705693576
4428                      -91.52047906008639
4429                      -91.48526709204552
4430                      -91.43482964593812
4431                      -91.36934756811208
4432                      -91.29042273728403
4433                      -91.21063923821703
4434                      -91.15045543266903
4435.000000000001         -91.1279954796841
4436                      -91.1557711767304
4437                      -91.23148902817857
4438                      -91.33551848546765
4439                      -91.44574338848233
4440                      -91.54758922082594
4441                      -91.6286194410558
4442                      -91.6804115687688
4443.000000000001         -91.7104336848274
4444                      -91.72510306612233
4445                      -91.72934667442236
4446                      -91.72835045077223
4447                      -91.72281788899795
4448                      -91.70612385482383
4449                      -91.67207045158732
4450                      -91.62228159053304
4451.000000000001         -91.55678134329627
4452                      -91.47739590592421
4453                      -91.39679739452926
4454                      -91.33589267865501
4455                      -91.31315529460024
4456                      -91.3411526847776
4457                      -91.41743232773453
4458                      -91.52208255649197
4459.000000000001         -91.63263263837148
4460                      -91.73424664494719
4461                      -91.81434538749333
4462                      -91.86482678441156
4463                      -91.89357411115543
4464                      -91.90730022450072
4465                      -91.91119329451541
4466                      -91.91049411677926
4467.000000000001         -91.90574211333026
4468                      -91.89003370424716
4469                      -91.85697078314048
4470                      -91.80765011204919
4471                      -91.74194005150751
4472                      -91.66191619748625
4473                      -91.58036825989763
4474                      -91.51867342766431
4475.000000000001         -91.49563073510932
4476                      -91.52387961737924
4477                      -91.60079131440314
4478                      -91.70618352046448
4479                      -91.81721081176215
4480                      -91.91877516809505
4481                      -91.99812617518468
4482                      -92.04750808925353
4483                      -92.07511658233656
4484                      -92.08798904235333
4485                      -92.09156181622154
4486                      -92.09113317050496
4487                      -92.08708237040553
4488                      -92.07225919821386
4489                      -92.04004769777804
4490                      -91.99101672992526
4491                      -91.92491382210044
4492                      -91.84405099586009
4493                      -91.76142142307324
4494                      -91.69886131744215
4495                      -91.67548577802881
4496                      -91.70400958869595
4497                      -91.78162171264059
4498                      -91.88787325195119
4499                      -91.99953176735146
4500                      -92.10122534227479
4501                      -92.18001067738179
4502                      -92.22848867479227
4503                      -92.25509284669397
4504                      -92.2672000218199
4505                      -92.2704823317787
4506                      -92.27029780281941
4507                      -92.26686920166595
4508                      -92.25283323462186
4509                      -92.22130876825038
4510                      -92.17239620307132
4511                      -92.10571995742924
4512                      -92.02384896632758
4513                      -91.94001845999256
4514                      -91.87651354070086
4515                      -91.85277784435068
4516                      -91.88159936870943
4517                      -91.95998366568787
4518                      -92.06718839002579
4519                      -92.17962859825958
4520.000000000001         -92.28162636083078
4521                      -92.36003256437596
4522                      -92.40778067009349
4523                      -92.43351427957143
4524                      -92.44494278160568
4525                      -92.44796397300448
4526                      -92.44799756328109
4527                      -92.44511281271282
4528.000000000001         -92.43174220895528
4529                      -92.4007261143643
4530                      -92.35177263918764
4531                      -92.2843455742666
4532                      -92.201299143416
4533                      -92.1161471147904
4534                      -92.05161850311266
4535                      -92.02749403694362
4536.000000000001         -92.05663516930078
4537                      -92.13586102130482
4538                      -92.24412437049001
4539                      -92.3574933974928
4540                      -92.45996708586951
4541                      -92.53816259854905
4542                      -92.5853503322577
4543                      -92.61034829624785
4544.000000000001         -92.62118320255448
4545                      -92.62397214402203
4546                      -92.6241978719672
4547                      -92.62178827292432
4548                      -92.6089622372894
4549                      -92.57828357065685
4550                      -92.52913071201361
4551                      -92.46078066954078
4552.000000000001         -92.37639359346367
4553                      -92.28981628114406
4554                      -92.22418129910487
4555                      -92.19964050380392
4556                      -92.22912156788091
4557                      -92.30926959142455
4558                      -92.41869896359015
4559                      -92.53314134189829
4560.000000000001         -92.63626688860118
4561                      -92.71443555893521
4562                      -92.76123356420312
4563                      -92.7856738510631
4564                      -92.79599862713748
4565                      -92.79858361729629
4566                      -92.79897580521539
4567                      -92.79698402933967
4568.000000000001         -92.78458410501267
4569                      -92.75410067121098
4570                      -92.70458337380146
4571                      -92.63513666728537
4572                      -92.54924256459947
4573                      -92.46112846545094
4574                      -92.39430468057856
4575                      -92.36931959999518
4576.000000000001         -92.39916162335908
4577                      -92.48029497395474
4578                      -92.59099657687447
4579                      -92.70665706933585
4580                      -92.81060822246893
4581                      -92.88891723562256
4582                      -92.93550008104997
4583                      -92.95951557709357
4584.000000000001         -92.96941156876159
4585                      -92.97182022331745
4586                      -92.97235343259378
4587                      -92.97070515028855
4588                      -92.95863783180131
4589                      -92.92821757648044
4590                      -92.8781413293995
4591                      -92.80742415255803
4592.000000000001         -92.71986153748058
4593                      -92.63008660777784
4594                      -92.56199100125242
4595                      -92.53653348532508
4596                      -92.56675694040703
4597                      -92.6489373650088
4598                      -92.76101758132866
4599                      -92.87803724326764
4600.000000000001         -92.98297962996159
4601                      -93.0615996173949
4602                      -93.10815631993958
4603                      -93.13187744554104
4604                      -93.14142443236746
4605                      -93.14368397341765
4606                      -93.14433280312272
4607                      -93.14295394335717
4608.000000000001         -93.13111102498183
4609                      -93.10060035722078
4610                      -93.04979267921411
4611                      -92.97766004291545
4612                      -92.88826838923143
4613                      -92.79670007467173
4614                      -92.72724968490414
4615                      -92.70129191275174
4616                      -92.73191669213521
4617                      -92.8152029080306
4618                      -92.92877664262251
4619                      -93.04729590342197
4620                      -93.15338801430269
4621                      -93.23253251113093
4622                      -93.27922627588514
4623                      -93.30278062647527
4624                      -93.31205689334544
4625                      -93.3141941199068
4626                      -93.31493322952574
4627                      -93.31374991485508
4628                      -93.30201480442803
4629                      -93.2712580032393
4630                      -93.2195506314545
4631                      -93.1458503694233
4632                      -93.05445610306403
4633                      -92.96095225834667
4634                      -92.8900653214585
4635                      -92.86358002444953
4636                      -92.89462539861087
4637                      -92.97907425020921
4638                      -93.09424231209877
4639                      -93.21444700503395
4640                      -93.32185389405345
4641                      -93.40171849349468
4642                      -93.44870206086966
4643                      -93.47221640374109
4644                      -93.48129937697517
4645.000000000001         -93.48334088522884
4646                      -93.48414493688429
4647                      -93.48308330197453
4648                      -93.47133705163827
4649                      -93.44017525233073
4650                      -93.3873990219188
4651                      -93.31197048288509
4652                      -93.21840217381263
4653.000000000001         -93.12282652788366
4654                      -93.05042357931762
4655                      -93.02338431302782
4656                      -93.0548688158228
4657                      -93.14053740132705
4658                      -93.2574044422491
4659                      -93.37944983400706
4660                      -93.48830993850353
4661.000000000001         -93.56904554428444
4662                      -93.61645282372413
4663                      -93.64005040683148
4664                      -93.64901735682312
4665                      -93.65098978224236
4666                      -93.65183337827824
4667                      -93.65081938296584
4668                      -93.63893051869277
4669.000000000001         -93.60721867155881
4670                      -93.55319886808287
4671                      -93.47586307652242
4672                      -93.37994505072446
4673                      -93.28216407486153
4674                      -93.20816797632648
4675                      -93.18054914960295
4676                      -93.2124905002832
4677.000000000001         -93.29943391632325
4678                      -93.41812197645729
4679                      -93.54215486357458
4680                      -93.65263273093998
4681                      -93.73443523901052
4682                      -93.7824176779686
4683                      -93.80621963596205
4684                      -93.81514758212369
4685.000000000001         -93.81707584315883
4686                      -93.8179335405329
4687                      -93.8168936532626
4688                      -93.8047390312339
4689                      -93.77233970981288
4690                      -93.71691114033003
4691                      -93.63748838208912
4692                      -93.53907643626722
4693.000000000001         -93.43895756585043
4694                      -93.3632934303234
4695                      -93.33507036230293
4696                      -93.36748522602373
4697                      -93.45575590221591
4698                      -93.57636170432326
4699                      -93.70252007785766
4700                      -93.81477995051051
4701.000000000001         -93.89783722056649
4702                      -93.94654525808168
4703                      -93.97067126736609
4704                      -93.97963735010684
4705                      -93.98154788003924
4706                      -93.98239411685226
4707                      -93.98125362690703
4708                      -93.9687129737257
4709.000000000001         -93.93549183866966
4710                      -93.87849328467551
4711                      -93.79680279302855
4712                      -93.69575194842709
4713                      -93.59316354720676
4714                      -93.5157587721511
4715                      -93.48690782910673
4716                      -93.51981167705229
4717.000000000001         -93.60945900474059
4718                      -93.73206901999245
4719                      -93.86048717855697
4720                      -93.97469125010016
4721                      -94.05918382810134
4722                      -94.10876795596089
4723                      -94.13333743807671
4724                      -94.14241964501275
4725.000000000001         -94.14433968310622
4726                      -94.14514852850334
4727                      -94.14383218586431
4728                      -94.13078571326042
4729                      -94.09658765486463
4730                      -94.03784649344215
4731                      -93.9537062483149
4732                      -93.84986777674517
4733.000000000001         -93.74468013360037
4734                      -93.66546378391934
4735                      -93.63596235962139
4736                      -93.6693693886994
4737                      -93.76044072925107
4738                      -93.88516203058904
4739                      -94.01597122127755
4740                      -94.13227552592201
4741                      -94.21838521696844
4742                      -94.26903796385115
4743                      -94.2941703678547
4744                      -94.30344250352242
4745                      -94.30539971891659
4746                      -94.30614323354492
4747                      -94.30457476282585
4748                      -94.29093103669447
4749                      -94.25559839338212
4750                      -94.1949308146712
4751                      -94.108156693371
4752                      -94.00136116326097
4753                      -93.89344890340425
4754                      -93.81235041710595
4755                      -93.78217673393517
4756                      -93.81609979144183
4757                      -93.90864272879806
4758                      -94.03556371878886
4759                      -94.16888867097323
4760                      -94.28745681793528
4761                      -94.37536146713862
4762                      -94.42723806835521
4763                      -94.45305415195482
4764                      -94.46259664553196
4765                      -94.46461939710866
4766                      -94.46527084612921
4767                      -94.46337255475241
4768                      -94.4490091669707
4769                      -94.4123849334881
4770.000000000001         -94.34960399474197
4771                      -94.2600104229307
4772                      -94.15008779588298
4773                      -94.03933601108675
4774                      -93.9562846844244
4775                      -93.92541773520186
4776                      -93.95986812600037
4777                      -94.05392409412227
4778.000000000001         -94.18312051759645
4779                      -94.31908145589318
4780                      -94.44008887883665
4781                      -94.52995643971128
4782                      -94.58321205925067
4783                      -94.60983434472679
4784                      -94.61973045803728
4785                      -94.62184796102936
4786.000000000001         -94.62238026344993
4787                      -94.62007281367646
4788                      -94.60486493787702
4789                      -94.56678206884496
4790                      -94.5016968680268
4791                      -94.40910551030022
4792                      -94.29589266640403
4793                      -94.18218608250326
4794.000000000001         -94.09711211791807
4795                      -94.06553172111151
4796                      -94.10051883839468
4797                      -94.19612336950493
4798                      -94.32766589610017
4799                      -94.46637671725286
4800                      -94.58998546431175
4801                      -94.6819893776849
4802.000000000001         -94.73677861082082
4803                      -94.76433195795909
4804                      -94.77466719062616
4805                      -94.77690938711197
4806                      -94.77729486259521
4807                      -94.7744972619229
4808                      -94.75831773588102
4809                      -94.71860880557652
4810.000000000001         -94.65102564799989
4811                      -94.5552505130596
4812                      -94.43858954931328
4813                      -94.32181753013379
4814                      -94.23465425438069
4815                      -94.20234114002027
4816                      -94.23787221625234
4817                      -94.3350545180193
4818.000000000001         -94.46900661564604
4819                      -94.61057449852846
4820                      -94.73694044482811
4821                      -94.83124964328218
4822                      -94.8877261716248
4823                      -94.91633830457378
4824                      -94.92720068179412
4825                      -94.9295982944557
4826.000000000001         -94.92980858511658
4827                      -94.92643797275264
4828                      -94.90915708134044
4829                      -94.86765563494122
4830                      -94.79737843328141
4831                      -94.69823057432737
4832                      -94.5779681671442
4833                      -94.45802645737828
4834.000000000001         -94.368713322989
4835                      -94.3356497804502
4836                      -94.3717295828549
4837                      -94.47051246331496
4838                      -94.6069291026828
4839                      -94.75145358291701
4840                      -94.8807272474506
4841                      -94.97750550748822
4842.000000000001         -95.03582190545146
4843                      -95.06562367866657
4844                      -95.07710379891624
4845                      -95.0796885962772
4846                      -95.07969461999988
4847                      -95.07566984478919
4848                      -95.0571551672891
4849                      -95.01369191086266
4850.000000000001         -94.94052444405555
4851                      -94.83781915289272
4852                      -94.71380782963485
4853                      -94.59060044956448
4854                      -94.49908549428376
4855                      -94.46525645386915
4856                      -94.5018880414548
4857                      -94.60228606875205
4858.000000000001         -94.7412124517535
4859                      -94.88878415412746
4860                      -95.02111001360444
4861                      -95.1205256925003
4862                      -95.18083343660786
4863                      -95.21195870126392
4864                      -95.22414983081585
4865                      -95.22695459082468
4866                      -95.22672650276752
4867                      -95.22196206407203
4868                      -95.2020790575431
4869                      -95.15648297359309
4870                      -95.08022988683138
4871                      -94.97378537096863
4872                      -94.84588506150385
4873                      -94.7193263891256
4874                      -94.62557380161392
4875                      -94.59096777544026
4876                      -94.62815188515138
4877                      -94.7301710089684
4878                      -94.87164117586963
4879                      -95.02233940218713
4880                      -95.15785739199573
4881                      -95.26006406671563
4882                      -95.32251385759501
4883                      -95.35509946800184
4884                      -95.36809735564204
4885                      -95.37115578513874
4886                      -95.37066291687778
4887                      -95.36506890729709
4888                      -95.34368050223907
4889                      -95.29578109139291
4890                      -95.21624157183331
4891                      -95.10588065157322
4892                      -94.97396041300495
4893                      -94.84397723373216
4894                      -94.74795875150456
4895.000000000001         -94.71256965136385
4896                      -94.75030258512271
4897                      -94.8539389623065
4898                      -94.9979736208368
4899                      -95.15186790634228
4900                      -95.29070353579493
4901                      -95.39584406735463
4902                      -95.46058448220028
4903.000000000001         -95.49476719926666
4904                      -95.50866982235327
4905                      -95.5120165053299
4906                      -95.51122734358667
4907                      -95.50471130525092
4908                      -95.48167790053745
4909                      -95.43131113334604
4910                      -95.34829615027375
4911.000000000001         -95.23386536582372
4912                      -95.0978058495518
4913                      -94.964339938056
4914                      -94.86603910559757
4915                      -94.82986635786234
4916                      -94.86814022862698
4917                      -94.97337909262923
4918                      -95.11999271043597
4919.000000000001         -95.27714503037191
4920                      -95.41941055259606
4921                      -95.52761279597864
4922                      -95.59478994976334
4923                      -95.63070453510207
4924                      -95.64561163313361
4925                      -95.64928190338067
4926                      -95.64816408812672
4927.000000000001         -95.64062732131785
4928                      -95.61580753201787
4929                      -95.56280554317168
4930                      -95.47611979665146
4931                      -95.35746419516295
4932                      -95.21716087084475
4933                      -95.08017200263872
4934                      -94.97958625766725
4935.000000000001         -94.94263370782015
4936                      -94.98143621967948
4937                      -95.08825073261437
4938                      -95.23744205766201
4939                      -95.3978958517794
4940                      -95.5436877333377
4941                      -95.65507561875323
4942                      -95.72483166838285
4943.000000000001         -95.7626185181156
4944                      -95.77863070164372
4945                      -95.7826603695254
4946                      -95.78118092917586
4947                      -95.77252860581713
4948                      -95.74578059388993
4949                      -95.68996558933354
4950                      -95.59942025091185
4951.000000000001         -95.4763767287985
4952                      -95.33173574305965
4953                      -95.19120553933051
4954                      -95.08834847888953
4955                      -95.05062583943742
4956                      -95.08993979490187
4957                      -95.19828960942364
4958                      -95.35002875063704
4959.000000000001         -95.5137976703317
4960                      -95.66319293524799
4961                      -95.7778940411154
4962                      -95.85036642172179
4963                      -95.89016539622507
4964                      -95.90738349309703
4965                      -95.91180865847113
4966                      -95.90993411446851
4967.000000000001         -95.90007002224034
4968                      -95.87125255685537
4969                      -95.81245309898598
4970                      -95.71786916825754
4971                      -95.59030087709843
4972                      -95.44125304305032
4973                      -95.29718895813762
4974                      -95.19209291694847
4975.000000000001         -95.1536165744317
4976                      -95.19341942786991
4977                      -95.30324900302928
4978                      -95.45748897345135
4979                      -95.6245578382494
4980                      -95.77760023008217
4981                      -95.89572485764778
4982                      -95.97104357047883
4983.000000000001         -96.01298942214261
4984                      -96.03151279090591
4985                      -96.036369330521
4986                      -96.03406610297061
4987                      -96.02289436964526
4988                      -95.99186921661833
4989                      -95.9299144448667
4990                      -95.83112904778814
4991.000000000001         -95.6989265060883
4992                      -95.54544159636625
4993                      -95.39788001993536
4994                      -95.29059790499623
4995                      -95.25139154655723
4996                      -95.2916550969265
4997                      -95.40289353886946
4998                      -95.55955500883606
4999                      -95.72987232798009
5000                      -95.88657528782416
5001                      -96.00824844379746
5002                      -96.08653236861626
5003                      -96.13075095021443
5004                      -96.15067530552285
5005                      -96.15599808509428
5006                      -96.15323288075642
5007                      -96.14065919265644
5008                      -96.10729340242652
5009                      -96.04198658923629
5010                      -95.93886038717831
5011                      -95.80194300657841
5012                      -95.6440377496961
5013                      -95.49304961824232
5014                      -95.38365822473536
5015                      -95.34375411071987
5016                      -95.38444406571588
5017                      -95.49700013118486
5018                      -95.65597710659037
5019                      -95.82946466373312
5020.000000000001         -95.98982122831164
5021                      -96.11512003418525
5022                      -96.19647336701263
5023                      -96.24307904335343
5024                      -96.26449467465596
5025                      -96.27031707457718
5026                      -96.26705740923535
5027                      -96.25299076843022
5028.000000000001         -96.21715981347037
5029                      -96.14834289894102
5030                      -96.04076278183186
5031                      -95.89908509963817
5032                      -95.73680598691804
5033                      -95.58249979491306
5034                      -95.47110235731333
5035                      -95.43054118891193
5036.000000000001         -95.47161691444452
5037                      -95.58538136067877
5038                      -95.74653920255824
5039                      -95.92308685066898
5040                      -96.08704382631245
5041                      -96.21600639525624
5042                      -96.30049825504238
5043                      -96.3495895571154
5044.000000000001         -96.37257867423061
5045                      -96.37893165978146
5046                      -96.37514659411612
5047                      -96.3595014932114
5048                      -96.32109305828403
5049                      -96.2486257435575
5050                      -96.13649820849089
5051                      -95.99005826423706
5052.000000000001         -95.82351798705191
5053                      -95.66604337428758
5054                      -95.55276938738682
5055                      -95.51160105085059
5056                      -95.55301522479718
5057                      -95.66785912010393
5058                      -95.83102863370205
5059                      -96.01048251911364
5060.000000000001         -96.17794246837813
5061                      -96.3105701356584
5062                      -96.39826557919152
5063                      -96.44992215472375
5064                      -96.47455681884813
5065                      -96.4814682468133
5066                      -96.47712884870963
5067                      -96.45983286651348
5068.000000000001         -96.41886841518006
5069                      -96.34263449565704
5070                      -96.22589614185915
5071                      -96.07473688174835
5072                      -95.90409030393786
5073                      -95.74363392086602
5074                      -95.62863806058327
5075                      -95.5869208374115
5076.000000000001         -95.62862019699396
5077                      -95.74439646361182
5078                      -95.90937894673267
5079                      -96.09154455707483
5080                      -96.26236784115676
5081                      -96.39864054109384
5082                      -96.48969637522997
5083                      -96.54397436624465
5084.000000000001         -96.57031315721225
5085                      -96.57780661241495
5086                      -96.57288637081571
5087                      -96.55387320018494
5088                      -96.5102634880843
5089                      -96.43017422475167
5090                      -96.30879806747936
5091                      -96.15301665818983
5092.000000000001         -95.97845920012116
5093                      -95.81525444584585
5094                      -95.69871767464844
5095                      -95.65651845606732
5096                      -95.69844386392353
5097                      -95.81498791906644
5098                      -95.98154144819962
5099                      -96.16618064698486
5100.000000000001         -96.34017987050767
5101                      -96.48002822696755
5102                      -96.57444363148521
5103                      -96.63136950872287
5104                      -96.65945376984182
5105                      -96.66754732496304
5106                      -96.66202380866707
5107                      -96.641238514636
5108.000000000001         -96.5949039422054
5109                      -96.51092074368462
5110                      -96.38497235742925
5111                      -96.22473609812056
5112                      -96.04652723480574
5113                      -95.88085255558642
5114                      -95.76298457596111
5115                      -95.72037955055725
5116.000000000001         -95.76246591902265
5117                      -95.87959366096369
5118                      -96.04743562058958
5119                      -96.23426234190251
5120                      -96.4112061787402
5121                      -96.55449187650268
5122                      -96.65223152694922
5123                      -96.71179633873192
5124                      -96.74164604487031
5125                      -96.75035080393397
5126                      -96.74420698837808
5127                      -96.72161194091575
5128                      -96.6725005390703
5129                      -96.58461735601348
5130                      -96.45420448039715
5131                      -96.2897599390489
5132                      -96.10822650323172
5133                      -95.94040779127526
5134                      -95.82144627695376
5135                      -95.7785205052763
5136                      -95.82069732094459
5137                      -95.93820709502863
5138                      -96.10703789518006
5139                      -96.29571662919462
5140                      -96.47529451180056
5141                      -96.62182042448201
5142                      -96.72281358018805
5143                      -96.78496682090673
5144                      -96.81657591248654
5145.000000000001         -96.82589435231176
5146                      -96.81912016470108
5147                      -96.79469952702026
5148                      -96.74278874757712
5149                      -96.6510509504829
5150                      -96.5163417766999
5151                      -96.3480148637167
5152                      -96.1635496111161
5153.000000000001         -95.99395995501663
5154                      -95.87416888280194
5155                      -95.83101522775459
5156                      -95.87320728981206
5157                      -95.99088187026275
5158                      -96.16037152127946
5159                      -96.35051650131992
5160                      -96.53236745494094
5161.000000000001         -96.68186890979501
5162                      -96.78595885611566
5163                      -96.85060284115656
5164                      -96.88393457428957
5165                      -96.8938588382999
5166                      -96.88645279022084
5167                      -96.86021639547272
5168                      -96.80552076237952
5169.000000000001         -96.71004200406894
5170                      -96.5712882002631
5171                      -96.39947691261918
5172                      -96.21253964796934
5173                      -96.04159613560618
5174                      -95.92126248838095
5175                      -95.87797933990227
5176                      -95.92010777924226
5177.000000000001         -96.03771720324616
5178                      -96.20750918941626
5179                      -96.39868648264174
5180                      -96.58239913114802
5181                      -96.73455512766117
5182                      -96.84151411496642
5183                      -96.90849916449832
5184                      -96.94348166671892
5185.000000000001         -96.95399190541592
5186                      -96.94596277345352
5187                      -96.91795178559133
5188                      -96.86056300338335
5189                      -96.7615302078665
5190                      -96.61907324050453
5191                      -96.44424980492947
5192                      -96.25536452417406
5193.000000000001         -96.08352381431797
5194                      -95.96295365342829
5195                      -95.91964664394465
5196                      -95.96163008141137
5197                      -96.07893661759073
5198                      -96.2486527865385
5199                      -96.44038806168948
5200                      -96.6254942564898
5201.000000000001         -96.77994522350609
5202                      -96.8894796914099
5203                      -96.95860476034116
5204                      -96.99512749024196
5205                      -97.00619050142535
5206                      -96.99755883273755
5207                      -96.96785006348756
5208                      -96.90788155344192
5209.000000000001         -96.8055610188333
5210                      -96.6598338926269
5211                      -96.48255084983177
5212                      -96.29230001541859
5213                      -96.12005082644063
5214                      -95.99956362040518
5215                      -95.95634186698385
5216                      -95.99809787689613
5217.000000000001         -96.1148581868397
5218                      -96.28410663400032
5219                      -96.47589626487515
5220                      -96.66187754346444
5221                      -96.81814602291888
5222                      -96.92989478305849
5223                      -97.0009070607218
5224                      -97.03881825050642
5225.000000000001         -97.05038637536505
5226                      -97.04118593892825
5227                      -97.00989472197637
5228                      -96.94752671726691
5229                      -96.84226701363758
5230                      -96.69377138419459
5231                      -96.51465319099248
5232                      -96.32366396935087
5233.000000000001         -96.15151650914456
5234                      -96.03143492425053
5235                      -95.98840855116867
5236                      -96.02985538440306
5237                      -96.14582468624961
5238                      -96.31420596204671
5239                      -96.50552500281384
5240                      -96.69188359367467
5241.000000000001         -96.84942362290894
5242                      -96.96295856355115
5243                      -97.03555569765476
5244                      -97.07466216135083
5245                      -97.086673243111
5246                      -97.07695158686668
5247                      -97.04423489139423
5248                      -96.97971414858337
5249                      -96.87201136550158
5250                      -96.72133872953476
5251                      -96.54107104964599
5252                      -96.35000411236547
5253                      -96.17848016868805
5254                      -96.05912687794056
5255                      -96.01640489431648
5256                      -96.05746311379299
5257                      -96.17240184190611
5258                      -96.33951813720284
5259                      -96.52982610899382
5260                      -96.71597640394187
5261                      -96.87419668791858
5262                      -96.98902834136469
5263                      -97.06283902946456
5264                      -97.10290898771301
5265                      -97.11528710334785
5266                      -97.10510585337713
5267                      -97.07118093277883
5268                      -97.00482099430816
5269                      -96.89518474127915
5270.000000000001         -96.74301588402004
5271                      -96.56232665250647
5272                      -96.37185806164511
5273                      -96.20147662290357
5274                      -96.0831682116145
5275                      -96.0408556276192
5276                      -96.08144907373621
5277                      -96.19512883719418
5278.000000000001         -96.36059359870899
5279                      -96.54938432911634
5280                      -96.73472277378256
5281                      -96.89299621679355
5282                      -97.00858088550102
5283                      -97.08324007928657
5284                      -97.1240069389522
5285                      -97.13666363301925
5286.000000000001         -97.12609813182532
5287                      -97.09119151681713
5288                      -97.023368590394
5289                      -96.91236857940639
5290                      -96.75948918717049
5291                      -96.57913199789668
5292                      -96.38993633717932
5293                      -96.22120131906937
5294.000000000001         -96.10423856049364
5295                      -96.0624341579526
5296                      -96.10249209913324
5297                      -96.21469945409432
5298                      -96.37814601807484
5299                      -96.56494021523702
5300                      -96.74886284137764
5301                      -96.90654262890506
5302.000000000001         -97.02233849980954
5303                      -97.09745037531259
5304                      -97.13862150449995
5305                      -97.15145855873085
5306                      -97.14059644021425
5307                      -97.10497435003057
5308                      -97.03609244108607
5309                      -96.92435099226282
5310.000000000001         -96.77153087402725
5311                      -96.59232649813238
5312                      -96.40505768993656
5313                      -96.23844466341335
5314                      -96.12310522903296
5315                      -96.08189927744554
5316                      -96.12135914797912
5317                      -96.23190036850643
5318.000000000001         -96.392992614248
5319                      -96.57732584938714
5320                      -96.75922151556303
5321                      -96.91565948841114
5322                      -97.03111158968335
5323                      -97.10627892909636
5324                      -97.14754683757823
5325                      -97.16045975646976
5326.000000000001         -97.14939834290435
5327                      -97.11337061013715
5328                      -97.04387515760925
5329                      -96.93204406346065
5330                      -96.78009475692969
5331                      -96.60279813035041
5332                      -96.418096585342
5333                      -96.25404332076897
5334.000000000001         -96.14057505580534
5335                      -96.10006071965438
5336                      -96.13886825059859
5337                      -96.24757345167814
5338                      -96.40605120510877
5339                      -96.58749595356728
5340                      -96.76671471486358
5341                      -96.92128202763091
5342.000000000001         -97.03579427822928
5343                      -97.11063171555105
5344                      -97.15168933976324
5345                      -97.16457192622156
5346                      -97.15341479471897
5347                      -97.11729360603374
5348                      -97.0476771502762
5349                      -96.93641110858348
5350.000000000001         -96.7861333391044
5351                      -96.61143065043274
5352                      -96.42989816776874
5353                      -96.26879034126524
5354                      -96.15744006953862
5355                      -96.11768694986026
5356                      -96.15580431777136
5357                      -96.26253065722466
5358.000000000001         -96.41812922203368
5359                      -96.59629549415165
5360                      -96.77230120852327
5361                      -96.9244072289502
5362                      -97.03739992890668
5363                      -97.11141463092018
5364                      -97.15196155511856
5365                      -97.16470865968768
5366.000000000001         -97.15356150046955
5367                      -97.11761701373253
5368                      -97.048383508437
5369                      -96.93833227745752
5370                      -96.79044606512733
5371                      -96.61897262191889
5372                      -96.44110302756938
5373                      -96.28332168234427
5374.000000000001         -96.17428191548629
5375                      -96.1353464999492
5376                      -96.17274468484152
5377                      -96.27739081385205
5378                      -96.42988543529965
5379                      -96.6044282484179
5380                      -96.77677845798792
5381                      -96.92587898755426
5382                      -97.03680037382323
5383                      -97.10951105156181
5384                      -97.14924330034701
5385                      -97.16175367997224
5386                      -97.15073191647289
5387                      -97.11524121971415
5388                      -97.04689179853877
5389                      -96.93868154534651
5390                      -96.79377930528244
5391                      -96.62610790609887
5392                      -96.45232933907688
5393                      -96.29815033222519
5394                      -96.19159229159071
5395.000000000001         -96.1535239421088
5396                      -96.19017467236618
5397                      -96.29266042299824
5398                      -96.44186723472399
5399                      -96.61249435508108
5400                      -96.78079784552814
5401                      -96.92640536840486
5402                      -97.03474472229719
5403.000000000001         -97.10569787381372
5404                      -97.1443496449907
5405                      -97.15652798290071
5406                      -97.14573675574239
5407                      -97.11097779293301
5408                      -97.0439960544728
5409                      -96.93821327767861
5410                      -96.79688090017736
5411.000000000001         -96.63351288599097
5412                      -96.46418389267009
5413                      -96.3138650622732
5414                      -96.20990149473415
5415                      -96.1727375387852
5416                      -96.20862147434383
5417                      -96.30889094339946
5418                      -96.45466603125746
5419.000000000001         -96.62114201976539
5420                      -96.78506860415236
5421                      -96.92675838929998
5422                      -97.0320549197073
5423                      -97.10083744544627
5424                      -97.13816557097581
5425                      -97.14991514680636
5426                      -97.13945442474224
5427.000000000001         -97.10569822873386
5428                      -97.04053723181786
5429                      -96.93771559119583
5430                      -96.80048909963456
5431                      -96.64184999761403
5432                      -96.4772584494597
5433                      -96.33100100352009
5434                      -96.22971003258056
5435.000000000001         -96.19347265326357
5436                      -96.22858267138277
5437                      -96.32661722862207
5438                      -96.46885496343313
5439                      -96.63099521403618
5440                      -96.79027543757981
5441                      -96.92768820991651
5442                      -97.02953749981617
5443.000000000001         -97.09578513411005
5444                      -97.13157030238588
5445                      -97.14281040661051
5446                      -97.1327725315032
5447                      -97.10027553036952
5448                      -97.03734796706435
5449                      -96.9379592518682
5450                      -96.80529491498602
5451.000000000001         -96.65173441649415
5452                      -96.4920993417212
5453                      -96.3500194888957
5454                      -96.25144900434067
5455                      -96.21615027281771
5456                      -96.25047955075185
5457                      -96.34625184194536
5458                      -96.48488244963013
5459.000000000001         -96.64255193498099
5460                      -96.79697533963662
5461                      -96.92981747144901
5462                      -97.02787488806327
5463                      -97.09127517228141
5464                      -97.12532272251364
5465                      -97.1359817831747
5466                      -97.12644969733198
5467.000000000001         -97.09544698871645
5468                      -97.03511834394321
5469                      -96.93956701541993
5470                      -96.81182933253297
5471                      -96.66361932160184
5472                      -96.50909580939715
5473                      -96.37126214183749
5474                      -96.27543304495907
5475.000000000001         -96.24107669218935
5476                      -96.27462439553307
5477                      -96.36812596163378
5478                      -96.50311196874716
5479                      -96.65622239509524
5480                      -96.80563311192164
5481                      -96.93367344412347
5482                      -97.02765383338053
5483.000000000001         -97.08794522730925
5484                      -97.12008528330993
5485                      -97.13010110933783
5486                      -97.12114736866752
5487                      -97.09184815862476
5488                      -97.03443217021925
5489                      -96.94305426091452
5490                      -96.82052871272731
5491.000000000001         -96.67785816910802
5492                      -96.52854352496638
5493                      -96.39497792710753
5494                      -96.3018875666506
5495                      -96.2684694959623
5496                      -96.30123997443332
5497                      -96.39247765295657
5498                      -96.52381023193772
5499.000000000001         -96.67230998688619
5500                      -96.81660414010733
5501                      -96.93966921343677
5502                      -97.02934530645966
5503                      -97.08631441290672
5504                      -97.11640183000047
5505                      -97.12572156898473
5506                      -97.11740789808917
5507                      -97.08999274583361
5508                      -97.03575094631182
5509                      -96.94881563546032
5510                      -96.83171412001609
5511                      -96.69470154385743
5512                      -96.55067598619944
5513                      -96.42137121880215
5514                      -96.3309969509088
5515                      -96.29850666181589
5516                      -96.33050866921141
5517                      -96.41950284840283
5518                      -96.54721739138755
5519                      -96.69109606044539
5520.000000000001         -96.83021502455435
5521                      -96.94818309383501
5522                      -97.03338118513628
5523                      -97.08685889900283
5524                      -97.11477273174583
5525                      -97.12335254102872
5526                      -97.1157299078743
5527                      -97.09034979433275
5528.000000000001         -97.03949255190084
5529                      -96.95720661710642
5530                      -96.84567562493433
5531                      -96.71440413122782
5532                      -96.5757148252355
5533                      -96.4506338934171
5534                      -96.36293664453527
5535                      -96.33135841642961
5536.000000000001         -96.36260430384019
5537                      -96.44938404853269
5538                      -96.57355940437135
5539                      -96.71283016957456
5540                      -96.84675643442355
5541                      -96.95955134544445
5542                      -97.04014586890223
5543                      -97.09000316433415
5544.000000000001         -97.11564578375982
5545                      -97.1234503433074
5546                      -97.11655945821107
5547                      -97.09333637413334
5548                      -97.04602539197666
5549                      -96.96853769631194
5550                      -96.86266982195279
5551                      -96.73716966901786
5552.000000000001         -96.60377854955287
5553                      -96.48286006695234
5554                      -96.39778754699809
5555                      -96.36710149912845
5556                      -96.39760649036812
5557                      -96.48221010879547
5558                      -96.60289643226392
5559                      -96.73759694217232
5560.000000000001         -96.86634418237924
5561                      -96.97392924817049
5562                      -97.04987364409223
5563                      -97.09601752490218
5564                      -97.11931359628498
5565                      -97.12631558243571
5566                      -97.12018767900189
5567                      -97.09921625519588
5568.000000000001         -97.05557246592484
5569                      -96.98298029123791
5570                      -96.88281735167983
5571                      -96.76306591830495
5572                      -96.6349038127662
5573                      -96.51806661817939
5574                      -96.43555621536201
5575                      -96.40573918224537
5576.000000000001         -96.43552073406188
5577                      -96.51799598214981
5578                      -96.63525665562894
5579                      -96.76543594723425
5580                      -96.8890446855708
5581                      -96.99141119806991
5582                      -97.06267633355971
5583                      -97.10504586215167
5584.000000000001         -97.12594106829773
5585                      -97.13212058288262
5586                      -97.12677831412206
5587                      -97.10812802722326
5588                      -97.06826713405748
5589                      -97.000622628949
5590                      -96.90616305253316
5591                      -96.79209576612648
5592.000000000001         -96.6690681968366
5593                      -96.556215557424
5594                      -96.47619792793162
5595                      -96.44722423867634
5596                      -96.47630166528725
5597                      -96.55670182910754
5598                      -96.67061078014486
5599                      -96.79633191141782
5600.000000000001         -96.914865685262
5601                      -97.01203850864593
5602                      -97.07858593926863
5603                      -97.1171480999208
5604                      -97.13560746799885
5605                      -97.1409513623955
5606                      -97.13640978077409
5607                      -97.12012752747056
5608.000000000001         -97.08409857234354
5609                      -97.02141496040171
5610                      -96.93261954921255
5611                      -96.8241550850027
5612                      -96.70615101612285
5613                      -96.59717492426466
5614                      -96.51957336693478
5615                      -96.4914156330938
5616.000000000001         -96.51980923866218
5617                      -96.59819211123475
5618                      -96.70884138043854
5619                      -96.83020362915649
5620                      -96.9437434421589
5621                      -97.03577318708443
5622                      -97.0975709096753
5623                      -97.13231666355932
5624.000000000001         -97.14832267318646
5625                      -97.1528238012709
5626                      -97.14909141764801
5627                      -97.13520430669007
5628                      -97.10302657338866
5629                      -97.0452797974497
5630                      -96.962080030529
5631                      -96.85911658080872
5632                      -96.74602798639751
5633                      -96.64081252722953
5634                      -96.56554653805017
5635                      -96.53817626409236
5636                      -96.56590732938027
5637                      -96.64233353348133
5638                      -96.74981850742125
5639                      -96.8669316999462
5640                      -96.975560760614
5641                      -97.06250992478162
5642                      -97.11957083104029
5643                      -97.15051105194432
5644                      -97.16406141084842
5645.000000000001         -97.16771780182177
5646                      -97.16479758797674
5647                      -97.15331569180752
5648                      -97.12498071574089
5649                      -97.07212740356509
5650                      -96.9944320019994
5651                      -96.8968562129873
5652                      -96.78854457112772
5653.000000000001         -96.68696881982204
5654                      -96.61395572037395
5655                      -96.58734383226266
5656                      -96.61443407367075
5657                      -96.68896553991193
5658                      -96.79337807643336
5659                      -96.90635462551923
5660                      -97.01017489447783
5661.000000000001         -97.09212716165467
5662                      -97.14450755746455
5663                      -97.17166927778015
5664                      -97.18277459794446
5665                      -97.1855886226892
5666                      -97.183478891504
5667                      -97.17439774147671
5668                      -97.14988022735207
5669.000000000001         -97.10185259154089
5670                      -97.02955056237201
5671                      -96.93729095690243
5672                      -96.83361020083389
5673                      -96.73554991563734
5674                      -96.66470571712544
5675                      -96.63882282843126
5676                      -96.66529491044042
5677.000000000001         -96.73799457050742
5678                      -96.8394290946689
5679                      -96.94844084538428
5680                      -97.04757008774482
5681                      -97.1246208595977
5682                      -97.1723946732393
5683                      -97.19581761833925
5684                      -97.20449909004394
5685.000000000001         -97.20647665589985
5686                      -97.2051718150625
5687                      -97.19847452104675
5688                      -97.17773235452427
5689                      -97.1344419519569
5690                      -97.06741504459207
5691                      -96.98032211150917
5692                      -96.88112129325371
5693.000000000001         -96.78645038494243
5694                      -96.71769060005583
5695                      -96.69250768074389
5696                      -96.71838474069622
5697                      -96.78931587847427
5698                      -96.88786823767111
5699                      -96.99302909237002
5700                      -97.08759347249165
5701.000000000001         -97.15984731531886
5702                      -97.20309888859545
5703                      -97.2228334057397
5704                      -97.22912105410053
5705                      -97.23027100521058
5706                      -97.22976232426204
5707                      -97.22542161809467
5708                      -97.20839920802386
5709.000000000001         -97.16975150641728
5710                      -97.1078652931202
5711                      -97.0257757454975
5712                      -96.93090146931468
5713                      -96.83949382222602
5714                      -96.77273414801773
5715                      -96.74822202174865
5716                      -96.77352587028095
5717.000000000001         -96.84275150535369
5718                      -96.93851789159316
5719                      -97.03994308626868
5720                      -97.13007129104913
5721                      -97.19764014222339
5722                      -97.23646094868704
5723                      -97.25256563603637
5724                      -97.25649629986258
5725.000000000001         -97.25682976671709
5726                      -97.25710599723661
5727                      -97.25508583219336
5728                      -97.24171712620269
5729                      -97.20760861447702
5730                      -97.1507268572779
5731                      -97.07348134003425
5732                      -96.9827804522619
5733.000000000001         -96.89451588407576
5734                      -96.8296729053244
5735                      -96.8058026741653
5736                      -96.83055480073544
5737                      -96.89813717309107
5738                      -96.99121320814858
5739                      -97.08901596309263
5740                      -97.1748327105911
5741.000000000001         -97.23783531366136
5742                      -97.27232229168159
5743                      -97.28486200384656
5744                      -97.28647750383583
5745                      -97.28600734070454
5746                      -97.28705527606816
5747                      -97.28731219897247
5748                      -97.27752332088261
5749.000000000001         -97.24784441358365
5750                      -97.19582424599292
5751                      -97.12326676163548
5752                      -97.03658826975351
5753                      -96.95134172418872
5754                      -96.88833333609712
5755                      -96.86507662947909
5756                      -96.88929811448746
5757.000000000001         -96.95529840104491
5758                      -97.04577860354289
5759                      -97.14006773034572
5760                      -97.22169850352671
5761                      -97.2802555542236
5762                      -97.31051010057816
5763                      -97.31955464385568
5764                      -97.31890043293637
5765                      -97.31764082894934
5766                      -97.31944574019059
5767                      -97.32192987561072
5768                      -97.31564100440437
5769                      -97.29028095944729
5770.000000000001         -97.24297303418403
5771                      -97.17495232072085
5772                      -97.09214808644562
5773                      -97.00979639876834
5774                      -96.94854216777858
5775                      -96.92587125612745
5776                      -96.94958272944116
5777                      -97.01406089729117
5778.000000000001         -97.1020383753855
5779                      -97.19292812097912
5780                      -97.27049942461753
5781                      -97.32471521280766
5782                      -97.35084107035773
5783                      -97.35646346457331
5784                      -97.35358710380737
5785                      -97.35155312596613
5786.000000000001         -97.35409920140793
5787                      -97.35875530558071
5788                      -97.35588267109743
5789                      -97.33473472422493
5790                      -97.29198895884288
5791                      -97.22834907896836
5792                      -97.1492738418519
5793                      -97.06969639832663
5794.000000000001         -97.01011794454028
5795                      -96.98800586291004
5796                      -97.01122743496461
5797                      -97.07424202463807
5798                      -97.15980807092193
5799                      -97.24741121818393
5800                      -97.32104918020335
5801                      -97.37105336751024
5802.000000000001         -97.39315527919533
5803                      -97.39543049048659
5804                      -97.39038049236798
5805                      -97.38758772601295
5806                      -97.39085843651972
5807                      -97.39762693411117
5808                      -97.3980843875444
5809                      -97.381026674554
5810.000000000001         -97.34269531265912
5811                      -97.28328081653014
5812                      -97.20779216033552
5813                      -97.13087147956331
5814                      -97.07289280929652
5815                      -97.051313465353
5816                      -97.07406458393591
5817                      -97.1356722812095
5818.000000000001         -97.2189156535637
5819                      -97.30334246270323
5820                      -97.37317148041137
5821                      -97.41908594835516
5822                      -97.43726873775857
5823                      -97.43627291689889
5824                      -97.42909821609484
5825                      -97.42556260936941
5826.000000000001         -97.4295409270501
5827                      -97.43835896240799
5828                      -97.44205904291654
5829                      -97.42897018569964
5830                      -97.39490628372533
5831                      -97.33956438129835
5832                      -97.26752268747842
5833                      -97.19314459452738
5834.000000000001         -97.13669217749127
5835                      -97.11562037238312
5836                      -97.1379198451982
5837                      -97.19817553412224
5838                      -97.27918248786767
5839                      -97.36054059913369
5840                      -97.42668325765037
5841                      -97.46862944439232
5842.000000000001         -97.48299724105512
5843                      -97.4788070560384
5844                      -97.46955707928791
5845                      -97.465294973678
5846                      -97.46996344895322
5847                      -97.48076515057234
5848                      -97.48761877038856
5849                      -97.4783770713974
5850.000000000001         -97.44842491031258
5851                      -97.3970071914371
5852                      -97.32827555928743
5853                      -97.2563287076503
5854                      -97.20133135422653
5855                      -97.1807427368357
5856                      -97.2026088622274
5857                      -97.26156599736092
5858.000000000001         -97.34042084519429
5859                      -97.41881570026523
5860                      -97.48139354868448
5861                      -97.51949200555035
5862                      -97.53014858924962
5863                      -97.52285640411735
5864                      -97.51158104103342
5865                      -97.50660913143815
5866.000000000001         -97.51194998992011
5867                      -97.52467673400162
5868                      -97.53459316435475
5869                      -97.52908838435711
5870                      -97.50310566863082
5871                      -97.4554671692646
5872                      -97.38991123218277
5873                      -97.32028758126634
5874.000000000001         -97.2666761495739
5875                      -97.24654710444706
5876                      -97.26799770233248
5877                      -97.32570839407427
5878                      -97.40249361429721
5879                      -97.47802875616028
5880                      -97.5371622783424
5881                      -97.57153207641173
5882.000000000001         -97.5785806223125
5883                      -97.56828208000111
5884                      -97.55503100965839
5885                      -97.5493660700565
5886                      -97.55536143065362
5887                      -97.56996050534444
5888                      -97.58284944242625
5889                      -97.58096578068803
5890                      -97.55881325073528
5891                      -97.5148260673369
5892                      -97.45231477159905
5893                      -97.38490909862534
5894                      -97.33261667065099
5895.000000000001         -97.31292440047946
5896                      -97.33397671158086
5897                      -97.39049142061391
5898                      -97.46528711660437
5899                      -97.538080490292
5900                      -97.59388943540452
5901                      -97.62464756319983
5902                      -97.62818987713274
5903.000000000001         -97.61497735559767
5904                      -97.59979985380258
5905                      -97.59345863639946
5906                      -97.60009064633138
5907                      -97.61650960547844
5908                      -97.63228109444835
5909                      -97.63389978703998
5910                      -97.6154656249027
5911.000000000001         -97.57500763596978
5912                      -97.51541335262208
5913                      -97.45012341577771
5914                      -97.39908519143717
5915                      -97.37980763817222
5916                      -97.4004783921624
5917                      -97.45584611693423
5918                      -97.52873027378445
5919.000000000001         -97.59888455822286
5920                      -97.65150558022233
5921                      -97.67876626680462
5922                      -97.67890218181141
5923                      -97.66286382896492
5924                      -97.64580862764203
5925                      -97.6388077938986
5926                      -97.64605869658678
5927.000000000001         -97.66424554288349
5928                      -97.6828084682524
5929                      -97.68781291149732
5930                      -97.67297190817982
5931                      -97.63591011178424
5932                      -97.57910910597319
5933                      -97.51583597452667
5934                      -97.46598949162332
5935.000000000001         -97.44710542521068
5936                      -97.46741078525487
5937                      -97.52167889934125
5938                      -97.592727120275
5939                      -97.66033426239117
5940                      -97.709890549358
5941                      -97.7337651829184
5942                      -97.73061032573987
5943.000000000001         -97.7118297647073
5944                      -97.69294488414822
5945                      -97.68530092544006
5946                      -97.69315310409533
5947                      -97.7130564261922
5948                      -97.73431508584109
5949                      -97.7425910732098
5950                      -97.73122499956061
5951.000000000001         -97.69743086325145
5952                      -97.64330325950677
5953                      -97.58195132237528
5954                      -97.53323645613004
5955                      -97.51472512201225
5956                      -97.5346806469472
5957                      -97.58789478514545
5958                      -97.65718008704769
5959.000000000001         -97.72232828320963
5960                      -97.76892834041759
5961                      -97.78952612433505
5962                      -97.78317146426507
5963                      -97.76172860794402
5964                      -97.74106161265601
5965                      -97.73278911645714
5966                      -97.7412251490423
5967.000000000001         -97.76279434354352
5968                      -97.78667178963478
5969                      -97.79810845552232
5970                      -97.79009237599622
5971                      -97.75944159856898
5972                      -97.70786490707563
5973                      -97.6483420849872
5974                      -97.60070109391764
5975.000000000001         -97.58254238216263
5976                      -97.60216306623637
5977                      -97.65436723832026
5978                      -97.72196022547885
5979                      -97.78473628582282
5980                      -97.82848852090513
5981                      -97.84591623618195
5982                      -97.83644814092868
5983.000000000001         -97.81241870566478
5984                      -97.79001599226781
5985                      -97.78112890011082
5986                      -97.79013165280912
5987                      -97.81331749052414
5988                      -97.83973208140428
5989                      -97.85422179958333
5990                      -97.84943188660104
5991.000000000001         -97.82180433387458
5992                      -97.77266899313756
5993                      -97.71488691004382
5994                      -97.66826469994962
5995                      -97.65043996336846
5996                      -97.66974020065578
5997                      -97.7209766819551
5998                      -97.78694536277804
5999.000000000001         -97.84744648466202
6000                      -97.88844898502313
