# Supplementary material for: Modeling of core-shell magneto-electric nanoparticles for biomedical applications: Effect of composition, dimension, and magnetic field features on magnetoelectric response
Source: PLoS One. 2022 Sep 23;17(9):e0274676. doi: 10.1371/journal.pone.0274676 (PMC9506614; doi:10.1371/journal.pone.0274676)
Supplement: S1 Data — (ZIP) [file pone.0274676.s001.zip › Data/Hystheresis_CFO.txt]

% Model:              CoFeO2 50 nm_Hystheresis - 2005.mph
% Version:            COMSOL 5.6.0.401
% Date:               Jun 8 2022, 15:22
% Dimension:          1
% Nodes:              601
% Expressions:        1
% Description:        Point graph
% r                       Height
-109.17077001084176       5.009174287712854
-0.4747254240285826       5.52784199002559
108.37111889141741        6.039635463076238
217.05314570520844        6.558947797712782
324.6776492323107         7.126784726690147
431.31994534009834        7.739690098638001
537.3577631424969         8.38033169687679
642.6545910489363         9.054973024596373
747.2390748882799         9.762299258509506
851.2004827879914         10.498213870141823
954.6508538603001         11.257575473831904
1057.709644322493         12.034902382366543
1160.496155993631         12.824720063646483
1263.1249452623308        13.621771828969246
1365.7027022329662        14.421162050083321
1468.3474352561464        15.217474410709222
1571.1616219420316        16.00600844775808
1674.2106695513219        16.783763173094144
1777.5488070364927        17.548250577120854
1881.219805203415         18.297462563500684
1985.2579175287342        19.02982776089126
2089.688936527075         19.744163035513804
2194.5312832411364        20.43962348713207
2299.7970700749993        21.115653671406
2405.4930972687725        21.771941870041324
2511.6217596617166        22.408378479837065
2618.181852803792         23.025019022130497
2725.1692763014867        23.622051869180222
2832.4437835434387        24.205912233784442
2940.0971261559           24.772390325875016
3048.1534029788522        25.320380549913924
3156.6129902028433        25.84986579067348
3265.467760482365         26.361219091208792
3374.706449787499         26.85495739844667
3484.318798654189         27.331551531450252
3594.29111221979          27.791629947045248
3704.609470059404         28.235831434993436
3815.260559470368         28.66476688114551
3926.231646471713         29.079020602149473
4037.5104282516204        29.47915711965413
4149.084963298635         29.86572436865781
4260.943667447383         30.23925388046724
4373.075288935717         30.600261928969882
4485.469017222152         30.949244536936686
4598.114467846363         31.286678172089623
4711.001651069969         31.61302118733185
4824.1209617749155        31.928714284950917
4937.463180995047         32.2341804467094
5051.019474033958         32.52982502055819
5164.7813812579625        32.816036143500675
5278.74080492188          33.09318534647774
5392.889995497222         33.36162818201992
5507.221538576267         33.62170482540961
5621.728342024551         33.873740664396244
5736.403623018438         34.11804689415348
5851.240896111836         34.354921064976075
5966.233958236837         34.58464777067828
6081.3768759750155        34.807499232751006
6196.663974660899         35.02373580041696
6312.089827195378         35.233606463988075
6427.649242196984         35.437349398603175
6543.337252508347         35.63519249165735
6659.149104691144         35.827353824857845
6775.080249253029         36.014042122677736
6891.126331169998         36.1954571872516
7007.283180644025         36.37179032246974
7123.54680428293          36.54322473869443
7239.913376798075         36.70993593370847
7356.379233150016         36.872092053105995
7472.940861048455         37.0298542344218
7589.594893786723         37.18337693591164
7706.338103433004         37.33280824895696
7823.167394380643         37.47829019399681
7940.079797229411         37.6199590012651
8057.072462968228         37.75794537770103
8174.142657444133         37.89237476072084
8291.287756110209         38.02336755918912
8408.50523904126          38.151039382105644
8525.792686201012         38.275501255748765
8643.147772945298         38.39685982999237
8760.568265748876         38.51521757435933
8878.052018145478         38.6306729642934
8995.596966870122         38.74332065814732
9113.201128192573         38.85325166540386
9230.862594431164         38.96055350661848
9348.579530637502         39.065310365523274
9466.350171443088         39.1676032336999
9584.172818059345         39.26751004821463
9702.045835422789         39.36510582259569
9819.96764947744          39.4604627715104
9937.936744587329         39.55365042947629
10055.951661072182        39.64473576391927
10174.0109928598          39.733783282877084
10292.113385249057        39.820855137629934
10410.257532777588        39.9060112205247
10528.442177188861        39.989309258242734
10646.666105493345        40.0708049007476
10764.928148119003        40.15055180613539
10883.22717714655         40.22860172159854
11001.562104625005        40.30500456070167
11119.9318809636          40.37980847715734
11119.264990482752        40.41040867835934
11118.51553101445         40.444797502552014
11118.031736962485        40.46699618473121
11117.860133365413        40.47487010592711
11117.838893625407        40.47584465929153
11117.83181370954         40.47616951052933
11117.831813644843        40.476169513498185
11117.83181364484         40.476169513498185
11117.831813644836        40.476169513498185
11117.83181364484         40.476169513498185
11117.831813644836        40.476169513498185
11117.831813644836        40.476169513498185
11117.831813644836        40.476169513498185
11117.831813644836        40.476169513498185
11117.83181364484         40.476169513498185
11117.831813644834        40.476169513498185
11117.831813644836        40.476169513498185
11117.831813644834        40.476169513498185
11117.831813644834        40.476169513498185
11117.83181364484         40.476169513498185
11117.831813644836        40.476169513498185
11117.83181364484         40.476169513498185
11117.831813644843        40.476169513498185
11117.831813644836        40.476169513498185
11117.83181364484         40.476169513498185
11117.831813644836        40.476169513498185
11117.831813644836        40.476169513498185
11117.83181364484         40.476169513498185
11117.831813644834        40.476169513498185
11117.83181364484         40.476169513498185
11117.831813644836        40.476169513498185
11117.831813644838        40.476169513498185
11117.83181364484         40.476169513498185
11117.831813644836        40.476169513498185
11117.831813644834        40.476169513498185
11117.831813644834        40.476169513498185
11117.83181364483         40.476169513498185
11117.83181364484         40.476169513498185
11117.831813644836        40.476169513498185
11117.831813644834        40.476169513498185
11117.831813644834        40.476169513498185
11117.83181364483         40.476169513498185
11117.831813644834        40.476169513498185
11117.831813644834        40.476169513498185
11117.831813644838        40.476169513498185
11117.831813644836        40.476169513498185
11117.831813644834        40.476169513498185
11117.831813644838        40.476169513498185
11117.83181364484         40.476169513498185
11117.831813644836        40.476169513498185
11117.83181364483         40.476169513498185
11117.831813644836        40.476169513498185
11117.831813644836        40.476169513498185
11117.831813644834        40.476169513498185
11117.831813644836        40.476169513498185
11117.831813644836        40.476169513498185
11117.831813644834        40.476169513498185
11117.831813644836        40.476169513498185
11117.83181364484         40.476169513498185
11117.831813644836        40.476169513498185
11117.831813644836        40.476169513498185
11117.831813644836        40.476169513498185
11117.831813644834        40.476169513498185
11117.831813644834        40.476169513498185
11117.83181364484         40.47616951349819
11117.831813644836        40.47616951349819
11117.831813644834        40.47616951349819
11117.831813644834        40.47616951349819
11117.831813644836        40.47616951349819
11117.831813644834        40.47616951349819
11117.831813644834        40.47616951349819
11117.831813644836        40.47616951349819
11117.831813644834        40.47616951349819
11117.831813644834        40.47616951349819
11117.831813644836        40.47616951349819
11117.831813644832        40.47616951349819
11117.83181364484         40.47616951349819
11117.831813644834        40.47616951349819
11117.831813644834        40.47616951349819
11117.831813644836        40.47616951349819
11117.831813644834        40.47616951349819
11117.83181364484         40.47616951349819
11117.831813644834        40.47616951349819
11117.83181364484         40.47616951349819
11117.831813644834        40.47616951349819
11117.831813644832        40.47616951349819
11117.83181364483         40.47616951349819
11117.831813644836        40.47616951349819
11117.831813644829        40.476169513498185
11117.831813644836        40.476169513498185
11117.83181364484         40.476169513498185
11117.831813644836        40.476169513498185
11117.831813644838        40.476169513498185
11117.83181364484         40.476169513498185
11117.83181364483         40.476169513498185
11117.831813644836        40.476169513498185
11117.831813644836        40.476169513498185
11117.831813644834        40.476169513498185
11117.831813644829        40.476169513498185
11117.83181364484         40.476169513498185
10998.239042842655        40.457366142849864
10878.684957223439        40.436903966747536
10759.138484202931        40.41609247944563
10639.59982256955         40.39492255981705
10520.069178156786        40.37338476347925
10400.546764152023        40.35146930864275
10281.032801428295        40.329166060891495
10161.52751889391         40.30646451714042
10042.03115386121         40.28335378871949
9922.54395243546          40.259822583529605
9803.066169925303         40.235859187212306
9683.598071276072         40.211451443271066
9564.13993152735          40.18658673207765
9444.692036296397         40.16125194869259
9325.254682289116         40.13543347942375
9205.828177840305         40.109117177041746
9086.412843484992         40.082288334565206
8967.009012563083         40.054931657522985
8847.617031859287         40.02703123459383
8728.237262280816         39.99857050651692
8608.870079575141         39.96953223315942
8489.51587509073          39.93989845861908
8370.175056583332         39.90965047423135
8250.848049071063         39.87876877934129
8131.535295741397         39.84723303969078
8012.237258913772         39.815022043261024
7893.0014979060015        39.779955639186745
7773.830747186574         39.74190600507232
7654.724659398379         39.70088910525152
7535.682993306613         39.65691602302447
7416.705614619169         39.60999293251715
7297.792497371613         39.560121036541865
7178.943725542476         39.50729649291077
7060.159494936094         39.45151032822894
6941.440115358682         39.392748338134744
6822.7860131134075        39.33099097288733
6704.197733839636         39.266213207122554
6585.675945725668         39.19838439251116
6467.221443123003         39.12746809195137
6348.835150595641         39.05342189381661
6230.518127439189         38.97619720465133
6112.271572707606         38.895739018565266
5994.096830789826         38.811985661417424
5875.995391315576         38.72486879520279
5757.968914776268         38.63431224245495
5640.019221193163         38.540232506331265
5522.148304699687         38.44253810155774
5404.358342642675         38.34112913689864
5286.651705582502         38.23589685638449
5169.030968272777         38.12672313560265
5051.498921708494         38.01347992896614
4934.058586341188         37.89602866344258
4816.713226570148         37.774219573739614
4699.466366630654         37.647890973399164
4582.3218080132           37.51686845564374
4465.2836485632215        37.380964017135646
4348.356303426538         37.23997509704258
4231.544528025568         37.09368352294415
4114.8534432714905        36.941854354146386
3998.288563241863         36.78423461188599
3881.855825579432         36.62055188468436
3765.5616248979777        36.450512795738135
3649.412849514649         36.27380131768809
3533.41692186614          36.090076918371054
3417.5818430085137        35.89897251920668
3301.916241648363         35.70009224567879
3186.429428206559         35.49300894691234
3071.131454475633         35.2772614585965
2956.033179498884         35.05235158043603
2841.146342373418         34.817740735904415
2726.4836427615005        34.57284627830696
2612.0588299842652        34.31703740303441
2497.8868016697133        34.04963062141256
2383.9837130305973        33.769884746770344
2270.367097957203         33.476995338349504
2157.0560032197072        33.17008854361556
2044.0711371813134        32.84821427466423
1931.4350345153923        32.51033865015413
1819.1722384863422        32.15533563117081
1707.309502371162         31.781977778582235
1595.8760115389616        31.38892606220854
1484.9036275201954        30.97471866057818
1374.4271550226003        30.53775870724468
1264.4846321872692        30.076300970019904
1155.117643288762         29.588437499445114
1046.3716513664456        29.072082361526075
938.2963456474815         28.52495569021673
830.9459946862002         27.94456747564939
724.3797903457765         27.32820177007719
618.6621593330962         26.67290237954168
513.8630069635515         25.975461661345012
410.0578409056344         25.232414824072656
307.3276993117085         24.440043198031887
205.75877638094073        23.59439138319236
105.44159778001584        22.691305046096538
6.469548554580436         21.726498423095382
-91.53418095347398        20.717260443219583
-187.8873957359275        19.632287409451784
-282.2366071988713        18.45535704072451
-374.9068481073721        17.201381904053427
-465.85458064039193       15.868361974220246
-555.6256574224582        14.481344413267061
-643.8443864513587        13.023086743509364
-730.4461274466586        11.490620483275041
-815.5172926817079        9.887909389812398
-899.2435906144062        8.223474875336683
-981.8894097381541        6.509450315131527
-1063.78118775565         4.7608179724664845
-1145.2862389602901       2.9944371281864774
-1226.786680753317        1.2278469699831849
-1308.816995685461        -0.5144187348531727
-1391.469881591806        -2.228107272102355
-1475.1644546563189       -3.8939820405735723
-1560.392643384378        -5.489466336830056
-1646.9866943754412       -7.022262251732623
-1735.0155451320857       -8.48920794250443
-1824.0520217178412       -9.909909823550075
-1914.435184100269        -11.268808490574065
-2006.2562096624845       -12.561721193392815
-2099.509733821989        -13.788895807362994
-2194.150508610988        -14.952410383134929
-2290.1161282824514       -16.05513013001797
-2387.3371043476263       -17.1002450368641
-2485.741868198068        -18.091040309252868
-2585.2595005809876       -19.030771138529264
-2685.8212976048208       -19.922590867892758
-2787.361666261085        -20.76950992698501
-2889.818601899717        -21.574373948207292
-2993.133895056871        -22.339854299688017
-3097.2531618617268       -23.068446710660478
-3202.125761231051        -23.762475088785557
-3307.7046420619477       -24.424098546843126
-3413.9461472728954       -25.055320407078693
-3520.8098081818584       -25.657997646639835
-3628.2581173008475       -26.233851331821935
-3736.2563110283572       -26.78447659647127
-3844.772159074164        -27.31135231020742
-3953.775764409938        -27.81585026259607
-4063.2393756901124       -28.2992437742461
-4173.137212951965        -28.762715697850698
-4283.445306692326        -29.207365804840876
-4394.141349974837        -29.634217573636057
-4505.204562955231        -30.044224407681746
-4616.615569063782        -30.438275318262278
-4728.356282014044        -30.817200110274637
-4840.409802788561        -31.181774109979898
-4952.760325767194        -31.532722473060257
-5065.393053198962        -31.870724109680932
-5178.294117265434        -32.19641526108655
-5291.45050903698         -32.5103927598176
-5404.850013678296        -32.81321700309344
-5518.481151314463        -33.105414666389514
-5632.333123021836        -33.38748118181189
-5746.395761457349        -33.65988300358175
-5860.659485686983        -33.92305968081453
-5975.11525981599         -34.17742575581438
-6089.754555063328        -34.42337250431406
-6204.569314957577        -34.66126953245892
-6319.551923364282        -34.89146624386079
-6434.695175083165        -35.11429318871611
-6549.992248780084        -35.330063305786474
-6665.436682041804        -35.539073066963915
-6781.02234836286         -35.7416035331785
-6896.7434358924575       -35.93792132954035
-7012.594427786404        -36.128279546832935
-7128.5700840240615       -36.31291857577958
-7244.665424564022        -36.492066879882756
-7360.8757137242765       -36.66594171207782
-7477.196445683472        -36.8347497799423
-7593.623331009857        -36.998687863753936
-7710.152284132952        -37.157943391287375
-7826.779411681307        -37.312694972878596
-7943.501001616179        -37.463112899960635
-8060.313513098075        -37.609359609982924
-8177.213567028036        -37.75159012036255
-8294.197937211444        -37.88995243388025
-8411.26354209613         -38.02458791771907
-8528.407437041378        -38.15563165815263
-8645.626807077555        -38.2832127927141
-8762.918960120209        -38.407454821521625
-8880.281320604912        -38.52847589929213
-8997.711423512574        -38.64638910944775
-9115.206908756878        -38.761302721601545
-9232.765515908271        -38.873320433603546
-9350.385079230933        -38.98254159923218
-9468.063523010724        -39.08906144252805
-9585.798857154423        -39.19297125968806
-9703.58917304155         -39.294358609365
-9821.432639612047        -39.39330749215213
-9939.327499673927        -39.489898519971256
-10057.272066416586       -39.584209076028706
-10175.26472011626        -39.67631346595253
-10293.303905021428       -39.76628306067889
-10411.388126406466       -39.854186431612746
-10529.515947783275       -39.94008947855032
-10647.685988260599       -40.02405555081428
-10765.896920042425       -40.10614556202131
-10884.147466056425       -40.18641809887068
-11002.436397705096       -40.26492952431608
-11120.762532731751       -40.34173407545686
-11000.794290369435       -40.340274927700506
-10881.10249875261        -40.3261312287084
-10761.556516834416       -40.30529724122627
-10642.018359184207       -40.28410423109455
-10522.488232094003       -40.26254273291529
-10402.963600752104       -40.24072905868324
-10283.446444486255       -40.218572385978945
-10163.93757593312        -40.19603542691261
-10044.43742447463        -40.17309847956331
-9924.946297625242        -40.149747434033486
-9805.46441877779         -40.12597204032992
-9685.992074887341        -40.1017591320664
-9566.529558261278        -40.077095297319644
-9447.077158839475        -40.05196723283217
-9327.635170143574        -40.02636147103611
-9208.203894761398        -40.000264128409995
-9088.783647067617        -39.973660780648494
-8969.374754288378        -39.9465364138173
-8849.977557033908        -39.91887539991931
-8730.592409814197        -39.8906614732366
-8611.219681662593        -39.86187770172148
-8491.859756854537        -39.83250645402329
-8372.513035692096        -39.80252936349386
-8253.179935339847        -39.771927289843575
-8133.860890709539        -39.74068027854973
-8014.556355397098        -39.708767517872865
-7895.266802676076        -39.676167293277054
-7775.992726552289        -39.64285693905113
-7656.76084368198         -39.60760774893538
-7537.591315215175        -39.569495661222774
-7418.491907856194        -39.52816550130886
-7299.463719864131        -39.483567457574196
-7180.5059410950535       -39.43573885555392
-7061.617842754496        -39.3847131265579
-6942.799170264895        -39.330501918499046
-6824.050026815156        -39.273100477839456
-6705.370727107279        -39.212494359788174
-6586.761726829106        -39.14866265694408
-6468.223606460361        -39.08157873770577
-6349.757076097123        -39.0112100233401
-6231.362983920348        -38.93751759929824
-6113.042323376297        -38.86045588598714
-5994.796239157929        -38.77997236451761
-5876.626032986668        -38.696007311525086
-5758.533169846893        -38.608493513167524
-5640.519284936481        -38.51735594625372
-5522.586191414585        -38.422511422793875
-5404.735888986636        -38.323868196144055
-5286.9705733776          -38.22132552640172
-5169.292646763331        -38.11477320183959
-5051.704729245075        -38.00409101249038
-4934.209671462614        -37.889148171483875
-4816.81056845247         -37.76980267927002
-4699.510774867961        -37.64590062535528
-4582.31392169099         -37.51727542160764
-4465.223934578951        -37.38374696053513
-4348.245054006899        -37.24512069120984
-4231.381857382219        -37.10118660468529
-4114.6392833300515       -36.95171811982882
-3998.0226583696913       -36.79647085945066
-3881.537726228249        -36.635181305441485
-3765.190680066008        -36.46756532031419
-3648.9881979207403       -36.293316521066195
-3532.937481713892        -36.11210448961214
-3417.046300202968        -35.92357280216606
-3301.3230363098796       -35.72733685784651
-3185.7767393065546       -35.5229814844164
-3070.4171823970746       -35.310058296423556
-2955.254926299536        -35.0880827780479
-2840.3013895032614       -34.8565310596669
-2725.5689259559563       -34.61483635349539
-2611.0709110237676       -34.36238500963094
-2496.8218366623205       -34.09851214943807
-2382.8374168407804       -33.822496828462555
-2269.1347043698925       -33.53355667603395
-2155.732220398988        -33.23084195351338
-2042.6500979588968       -32.91342896796116
-1929.9102410337782       -32.580312773165105
-1817.5365007309063       -32.23039908597442
-1705.5548701699752       -31.862495343498416
-1593.9936997044654       -31.475300827089992
-1482.8839339830458       -31.067395783850223
-1372.2593721013004       -30.637229488148588
-1262.1569516069799       -30.183107208005342
-1152.6170562878754       -29.703176079389298
-1043.6838463268743       -29.19540995313463
-935.4056073169246        -28.657593375097843
-827.8351114557092        -28.087305005691192
-721.0299795176293        -27.481901001511275
-615.0530252834349        -26.838499199070302
-509.97255412282396       -26.153965398721237
-405.8625732248261        -25.424903698338362
-302.8028511225275        -24.647653737055467
-200.8787370012394        -23.818298955541085
-100.1806141783109        -22.93269163613738
-0.802816089070649        -21.986502600081767
97.15822201098558         -20.9753059699017
193.60686148972434        -19.894712118113844
288.45254481639154        -18.740564223027715
381.6158162978007         -17.50921451622636
473.03636300706165        -16.19789327250567
562.6831480682147         -14.805173883782993
650.5662732098895         -13.331517390518894
736.7495193879383         -11.779848260179017
821.3616165161562         -10.156071974555488
904.6034579164768         -8.469406590155744
986.7481621525375         -6.732385997891251
1068.131621560903         -4.960426364490862
1149.1331736682394        -3.1709389140082846
1230.1488094505942        -1.3820998260918818
1311.5617455434274        0.3885010481629785
1393.7160398780727        2.1250717360327753
1476.8977883605937        3.8144814933788704
1561.3259362543347        5.446682554019666
1647.1520932203623        7.014718396605074
1734.4669690914957        8.514428032088242
1823.3104852661497        9.943981602430622
1913.6829976512327        11.303365040468943
2005.555886161468         12.593893897667686
2098.8805970045373        13.81779826553178
2193.5958521728835        14.977891873617521
2289.633105245694         16.07732171032354
2386.92050644011          17.11938608102639
2485.3856791841035        18.107407219000873
2584.9575915185264        19.04464543976644
2685.5677602520404        19.934243915682423
2787.1509756227492        20.779195452206398
2889.645688992409         21.582324724142953
2992.9941689716798        22.346281134796016
3097.1425024305504        23.07353878964744
3202.0404949879958        23.7664010795617
3307.6415094154536        24.427008110171844
3413.902268628855         25.05734575376762
3520.782641491096         25.659255487884252
3628.245423633653         26.234444460699027
3736.256121268067         26.784495417771744
3844.782742998921         27.31087626041061
3953.795602604534         27.81494909976112
4063.267134355031         28.29797873477273
4173.1717214983555        28.76114052525633
4283.485537926876         29.205527659574273
4394.186402643076         29.632157834570872
4505.253646403337         30.041979376319315
4616.667989785385         30.435876836371932
4728.411431863113         30.8146761010297
4840.467148657892         31.17914905179966
4952.8194005517835        31.530017814457445
5065.453447883164         31.867958632510156
5178.355473991666         32.19360539873116
5291.5125150308295        32.50755287605997
5404.91239592046          32.81035963669611
5518.543671864107         33.102550745774586
5632.3955749079905        33.38462021365831
5746.457965066272         33.65703323866302
5860.721285582256         33.92022825996245
5975.176521937113         34.1746188385169
6089.815164254966         34.42059538212381
6204.629172788742         34.65852672910549
6319.610946201175         34.88876160371013
6434.753292384801         35.11162995500784
6550.049401589395         35.32744418989361
6665.492821648836         35.53650030976002
6781.077435119223         35.73907895945741
6896.797438159178         35.9354463963143
7012.647320999369         36.12585538623025
7128.6218498634435        36.310546033173296
7244.7160502155475        36.48974654780273
7360.925191221748         36.66367396039086
7477.244771323386         36.83253478272602
7593.670504829834         36.996525623238085
7710.198309446994         37.15583375919185
7826.824294665332         37.31063766943775
7943.544750938534         37.461107530890004
8060.356139589759         37.6074056816134
8177.255083388718         37.74968705314244
8294.238357747032         37.888099574421034
8411.30288248479          38.02278454954199
8528.445714124615         38.1538770112741
8645.664038674202         38.28150605219408
8762.955164860366         38.40579513508361
8880.316517782185         38.5268623841127
8997.745632952327         38.64482085820212
9115.240150699125         38.759778807842615
9232.797810903627         38.871839916543436
9350.416448048109         38.98110352798771
9468.093986554615         39.08766485988533
9585.828436393474         39.191615205435326
9703.617888943723         39.293042123238145
9821.46051308825          39.39202961643181
9939.354551528328         39.4886583017677
10057.298317302904        39.58300556928532
10175.290190499774        39.6751457331975
10293.328615145741        39.76515017454991
10411.412096264812        39.85308747617819
10529.539197093667        39.93902355044742
10647.708536444778        40.023021760223344
10765.918786207798        40.10514303349221
10884.168668981049        40.18544597201737
11002.456955825095        40.26398695439238
11120.782464131174        40.34082023382598
