# Supplementary material for: Modeling of core-shell magneto-electric nanoparticles for biomedical applications: Effect of composition, dimension, and magnetic field features on magnetoelectric response
Source: PLoS One. 2022 Sep 23;17(9):e0274676. doi: 10.1371/journal.pone.0274676 (PMC9506614; doi:10.1371/journal.pone.0274676)
Supplement: S1 Data — (ZIP) [file pone.0274676.s001.zip › Data/Hystheresis_FO.txt]

% Model:              FO_Hystheresis.mph
% Version:            COMSOL 5.6.0.401
% Date:               Jun 9 2022, 10:27
% Dimension:          1
% Nodes:              601
% Expressions:        1
% Description:        Point graph
% r                       Height
0                         0
15.888450619189271        4.804807629709082
35.862098441250076        9.42087746501294
63.189758116834255        13.697398909537972
99.75095256995098         17.547734053365726
145.80143303219774        20.9601228719248
200.97892425465648        23.951311047021758
264.5084882518679         26.557076960005826
335.42803528037825        28.821828856643332
412.747610279872          30.791256525886563
495.5393477191059         32.508181482062696
582.977913587882          34.010691576144964
674.351359562841          35.331640774392035
769.0565478625626         36.49886080540983
866.5877631742252         37.535687081481164
966.5232426634238         38.46158058885225
1068.5119835794173        39.292736879883435
1172.261858275734         40.042634662076246
1277.5293697433144        40.722508629659586
1384.1110416094934        41.34174683155299
1491.8362891167922        41.90821967054643
1600.5615680973708        42.42854990991345
1710.1655966040648        42.90833316989089
1820.5454620579205        43.35231755464872
1931.6134521011195        43.76454987998629
2043.294473357359         44.1484947704433
2155.523945806233         44.50713180906426
2268.246083299854         44.84303486927699
2381.4124829520842        45.158437195103026
2494.98854868338          45.454935020078814
2608.933529383503         45.734408581541665
2723.2113182821895        45.99852384861386
2837.7918074008244        46.24867002551221
2952.64950249871          46.486023452825236
3067.7621657320387        46.7116102310086
3183.109722595941         46.92635665032759
3298.674502246477         47.1310781023925
3414.4407347597758        47.32650227428091
3530.3941229319453        47.5132889037476
3646.5216529417426        47.69203851424337
3762.811508366168         47.86329638169243
3879.252973906051         48.02755697610857
3995.836313267258         48.185269595658355
4112.552648518368         48.3368439326635
4229.393859337351         48.48265472203514
4346.35250200978          48.62304547847593
4463.421740958424         48.7583316555526
4580.595287804686         48.88880345729304
4697.867346567228         49.014728366652676
4815.232564990195         49.136353391186056
4932.685991727417         49.25390703855454
5050.223038633533         49.36760105641785
5167.839447332266         49.477631974995134
5285.531259414533         49.584182482155555
5403.294789806817         49.687422652244166
5521.126605015763         49.78751094991868
5639.023497785956         49.884595399500014
5756.982467852039         49.97881447312613
5875.00070720871          50.07029777044807
5993.07558560837          50.15916668782525
6111.204635557301         50.245535110662104
6229.385538591842         50.32951004668586
6347.616113779367         50.41119215657028
6465.894307770277         50.490676212993094
6584.218185493849         50.568051529983876
6702.585921333218         50.643402370166406
6820.995791061818         50.71680831686252
6939.446164650648         50.78834460601637
7057.935499768618         50.85808242613633
7176.46233577521          50.92608919552155
7295.025288147872         50.992428819425555
7413.623043365546         51.057161926174565
7532.254354236293         51.12034608279177
7650.918035608755         51.1820359929093
7769.612960408486         51.24228367968967
7888.338055969306         51.30113865513419
8007.092300644973         51.35864807645303
8125.874720681622         51.414856890404245
8244.68438732429          51.46980796682932
8363.520414133214         51.52354222251014
8482.381954492153         51.57609873616179
8601.268199294862         51.62751485520565
8720.17837479576          51.67782629496597
8839.11174061049          51.72706723094729
8958.067587853573         51.77527038478742
9077.045237402166         51.822467104388366
9196.044038276446         51.86868743866759
9315.063366127533         51.91396020734397
9434.10262182458          51.95831306614952
9553.161230133248         52.001772567822734
9672.238638478673         52.04436421920076
9791.334315786797         52.086112534699296
9910.447751398126         52.12704108644568
10029.5784540487          52.167172551311864
10148.72595091339         52.206528755071936
10267.889786706979        52.245130713890205
10387.069522839085        52.282998673328116
10506.264736618983        52.32015214504348
10625.475020507047        52.35660994134259
10744.699981409458        52.39239020773263
10863.93924001331         52.4275104536101
10863.825519847682        52.43275845213163
10863.694270928194        52.43881531653174
10863.602980481262        52.44302826838705
10863.568750000119        52.444607989690404
10863.563565229351        52.44484727565406
10863.561836972347        52.44492703764742
10863.561836972089        52.44492703765841
10863.561836972092        52.44492703765841
10863.561836972089        52.44492703765841
10863.561836972094        52.44492703765841
10863.561836972094        52.44492703765841
10863.561836972098        52.44492703765841
10863.5618369721          52.44492703765841
10863.561836972094        52.44492703765841
10863.561836972092        52.44492703765841
10863.561836972092        52.44492703765841
10863.561836972094        52.44492703765841
10863.561836972092        52.44492703765841
10863.561836972092        52.44492703765841
10863.561836972092        52.44492703765841
10863.561836972092        52.44492703765841
10863.561836972094        52.44492703765841
10863.561836972098        52.44492703765841
10863.561836972094        52.44492703765841
10863.561836972096        52.44492703765841
10863.561836972098        52.44492703765841
10863.5618369721          52.44492703765841
10863.561836972092        52.44492703765841
10863.561836972094        52.44492703765841
10863.561836972094        52.44492703765841
10863.561836972094        52.44492703765841
10863.561836972094        52.44492703765841
10863.561836972092        52.44492703765841
10863.561836972094        52.44492703765841
10863.561836972094        52.44492703765841
10863.561836972092        52.44492703765841
10863.561836972094        52.44492703765841
10863.561836972092        52.44492703765841
10863.561836972092        52.44492703765841
10863.561836972096        52.44492703765841
10863.561836972092        52.44492703765841
10863.561836972098        52.44492703765841
10863.561836972094        52.44492703765841
10863.561836972092        52.44492703765841
10863.561836972094        52.44492703765841
10863.5618369721          52.44492703765841
10863.561836972092        52.44492703765841
10863.561836972098        52.44492703765841
10863.561836972098        52.44492703765841
10863.561836972098        52.44492703765841
10863.561836972094        52.44492703765841
10863.561836972092        52.44492703765841
10863.561836972094        52.44492703765841
10863.5618369721          52.44492703765841
10863.561836972094        52.44492703765841
10863.561836972092        52.44492703765841
10863.561836972092        52.44492703765841
10863.561836972092        52.44492703765841
10863.561836972092        52.44492703765841
10863.561836972094        52.44492703765841
10863.5618369721          52.44492703765841
10863.561836972096        52.44492703765841
10863.561836972096        52.44492703765841
10863.561836972094        52.44492703765841
10863.561836972092        52.44492703765841
10863.561836972094        52.44492703765841
10863.561836972094        52.44492703765841
10863.561836972094        52.44492703765841
10863.561836972096        52.44492703765841
10863.561836972094        52.44492703765841
10863.561836972092        52.44492703765841
10863.561836972092        52.44492703765841
10863.56183697209         52.44492703765841
10863.561836972098        52.44492703765841
10863.561836972096        52.44492703765841
10863.561836972094        52.44492703765841
10863.561836972094        52.44492703765841
10863.561836972092        52.44492703765841
10863.56183697209         52.44492703765841
10863.561836972094        52.44492703765841
10863.561836972096        52.44492703765841
10863.561836972094        52.44492703765841
10863.561836972098        52.44492703765841
10863.56183697209         52.44492703765841
10863.561836972089        52.44492703765841
10863.561836972098        52.44492703765841
10863.561836972098        52.44492703765841
10863.561836972092        52.44492703765841
10863.561836972098        52.44492703765841
10863.561836972094        52.44492703765841
10863.561836972092        52.44492703765841
10863.56183697209         52.44492703765841
10863.561836972094        52.44492703765841
10863.561836972094        52.44492703765841
10863.561836972094        52.44492703765841
10863.561836972098        52.44492703765841
10863.561836972094        52.44492703765841
10863.561836972094        52.44492703765841
10863.561836972096        52.44492703765841
10863.561836972092        52.44492703765841
10744.12093462631         52.41911193287798
10624.691030219252        52.392789342500336
10505.272445717574        52.36594412695993
10385.865522511396        52.33856052602534
10266.470615893304        52.31062213771353
10147.088095775165        52.282111885203555
10027.718347449972        52.25301198167661
9908.361772401746         52.223303892928634
9789.018789167449         52.19296829758878
9669.689834254721         52.16198504476242
9550.37536311965          52.13033310890144
9431.075851209207         52.09799054168708
9311.79179507359          52.0649344206916
9192.523713553852         52.03114079456312
9073.272149050883         51.996584624455515
8954.037668882425         51.961239721398286
8834.82086673513          51.92507867927355
8715.622364219935         51.88807280303513
8596.442812538966         51.8501920317695
8477.282894273905         51.81140485615963
8358.143325306055         51.771678229868975
8239.024856879547         51.7309774743148
8119.9282778207           51.68926617624605
8000.8544169269335        51.6465060774811
7881.804145541443         51.60265695609315
7762.778380329707         51.557676498256306
7643.778086277841         51.51152015988102
7524.804279932722         51.46414101707279
7405.858032907738         51.415489604342085
7286.940475679738         51.365513739373434
7168.052801706092         51.31415833302688
7049.196271893729         51.2613651830923
6930.372219456086         51.20707275014419
6811.5820551981205        51.15121591364974
6692.8272732739715        51.093725706259185
6574.109457467961         51.034529023955855
6455.4302880549985        50.973548309453555
6336.791549305152         50.9107012059005
6218.195137702922         50.84590017756983
6099.643070963923         50.77905209378571
5981.137497940038         50.7100577718336
5862.680709518283         50.638811474031336
5744.275150632            50.5652003534727
5625.923433519922         50.48910384218799
5507.628352388653         50.41039297457436
5389.392899654623         50.32892963790959
5271.220283970816         50.244565740553696
5153.113950271839         50.15714228702341
5035.077602107165         50.066488347461835
4917.115226577429         49.97241990706971
4799.231122233851         49.87473857875113
4681.4299303665075        49.77323015949679
4563.716670169774         49.667663007774266
4446.096778381322         49.557786214657135
4328.5761539962095        49.44332754072262
4211.16120899087          49.32399107570573
4093.8589258670163        49.199454583527476
3976.6769231939957        49.06936647831833
3859.6235304637626        48.93334237081051
3742.7078738413265        48.79096111208743
3625.9399747055018        48.64176024727525
3509.3308632565495        48.4852307741555
3392.892709935285         48.32081108008702
3276.638977973995         48.14787990406677
3160.5846011096914        47.96574813799198
3044.7461913691664        47.77364924064256
2929.1422829255685        47.570727987601806
2813.7936193823575        47.356027217766794
2698.7234935312076        47.1284721590985
2583.9581507425305        46.88685181881123
2469.527269790668         46.6297968012385
2355.464538228562         46.35575276374735
2241.8083435834965        46.06294852927942
2128.6026068624715        45.74935763332707
2015.8977914052425        45.41265178092903
1903.7521283349765        45.05014431023673
1792.2331101360512        44.65872128477548
1681.419316708248         44.234757244732975
1571.4026541483145        43.774011913561836
1462.2911060557328        43.27150325374224
1354.2121208508795        42.72135117166855
1247.3167866519527        42.11658487586524
1141.784977201952         41.44890541729551
1037.8316860992138        40.70839338068929
935.7147967626278         39.883150300859185
835.7445499517978         38.95886171098843
738.2949434610076         37.91827098165743
643.8171771827724         36.7405587090745
552.8549362938247         35.400637195523025
466.06058185051575        33.86840295026852
384.2098064609264         32.108059900078445
308.2093236383395         30.07776394560771
236.75493682589922        27.837689693374873
172.06319514666615        25.28554790301267
115.5576533175382         22.355633337077176
68.27917132379253         18.999896530669137
30.682106702489754        15.197337020545444
2.3085515930306437        10.969021473387956
-17.994384837427738       6.368091702236546
-33.46614902624327        1.5440037704834735
-48.21464734924193        -3.3134267521210385
-66.55907364940322        -8.00467725445429
-91.91757647815871        -12.3720315215161
-126.36616555990457       -16.319790999657457
-170.6388212559518        -19.814164638699847
-224.4653807599062        -22.867657665021557
-286.81862723837077       -25.527688918790272
-356.70477029416156       -27.840118891240458
-433.11257471500426       -29.85161506159808
-515.0960130262683        -31.605835249023016
-601.8135500714518        -33.14161414696934
-692.5390695757641        -34.492459168846466
-786.6573734196628        -35.686758418710916
-883.6526917170523        -36.74831121001706
-983.0949929710415        -37.69696005633916
-1084.6265281944147       -38.54921180189519
-1187.9496863375807       -39.31879818020677
-1292.8165171006256       -40.0171593802919
-1399.0199228415913       -40.65385055352924
-1506.3863659604945       -41.23687836102004
-1614.7698851815976       -41.77297710289962
-1724.0472107035616       -42.26783412823625
-1834.1137864197958       -42.72627338093016
-1944.8805332453069       -43.15240474341012
-2056.271214245272        -43.54974560860776
-2168.220286388406        -43.921319996489174
-2280.6711472004167       -44.26973944860072
-2393.574697100059        -44.597269356613054
-2506.8881596686438       -44.90588338991674
-2620.5741095557446       -45.197308343191104
-2734.59966876068         -45.47306121563689
-2848.935839733426        -45.73447997790613
-2963.5569499347384       -45.982749196832785
-3078.4401874566715       -46.218921459153115
-3193.565211268462        -46.44393535245492
-3308.9138228211655       -46.65863061544102
-3424.469688275592        -46.8637609527752
-3540.2181026439966       -47.06000491631152
-3656.145788759999        -47.24797517961024
-3772.2407252933745       -47.42822647250965
-3888.491999076504        -47.601262394143944
-4004.889677853852        -47.76754128377389
-4121.424700250561        -47.92748129724342
-4238.08878031066         -48.08146481128686
-4354.874324406621        -48.229842257100614
-4471.774358689864        -48.37293546761685
-4588.782465552947        -48.51104060902311
-4705.892727821715        -48.644430755668196
-4823.099679598801        -48.7733581580994
-4940.398262848668        -48.89805624621614
-5057.783788953429        -49.01874140308928
-5175.251904584837        -49.135614539644074
-5292.7985613348865       -49.24886249593953
-5410.419988628008        -49.35865929103824
-5528.112669506384        -49.46516724032227
-5645.873318936716        -49.568537956466336
-5763.698864335871        -49.66891324804536
-5881.586428053028        -49.76642592786035
-5999.533311581736        -49.861200541457066
-6117.536981304199        -49.95335402494062
-6235.595055596137        -50.04299630001651
-6353.705293142012        -50.13023081318409
-6471.865582329236        -50.21515502514483
-6590.073931606045        -50.297860855744105
-6708.328460701783        -50.37843508912282
-6826.627392620144        -50.45695974319896
-6944.969046326725        -50.53351240711687
-7063.351830060911        -50.608166549881915
-7181.774235210558        -50.68099180303307
-7300.2348306942795       -50.7520542198856
-7418.732257802724        -50.82141651359726
-7537.265225455346        -50.889138276065076
-7655.832505833572        -50.95527617944562
-7774.432930356014        -51.019884161900244
-7893.065385964241        -51.08301359900091
-8011.728811691588        -51.144713462083295
-8130.422195489608        -51.205030464703384
-8249.144571289904        -51.26400919823767
-8367.89501628084         -51.3216922575638
-8486.672648380927        -51.37812035766683
-8605.476623892271        -51.43333244193512
-8724.306135319197        -51.48736578283575
-8843.16040933838         -51.540256075595835
-8962.038704908273        -51.592037525456114
-9080.940311506649        -51.64274292901274
-9199.86454748614         -51.69240375011466
-9318.810758538471        -51.74105019074296
-9437.77831625898         -51.78871125726045
-9556.766616803934        -51.835414822385246
-9675.775079633328        -51.88118768321182
-9794.803146333015        -51.92605561557493
-9913.850279510236        -51.9700434250267
-10032.915961757099       -52.0131749946747
-10151.999694677193       -52.055473330107716
-10271.100997970861       -52.09696060161771
-10390.21940857474        -52.13765818390945
-10509.35447985215        -52.17758669347337
-10628.505780830368       -52.21676602378387
-10747.672895482008       -52.25521537847209
-10866.855422047172       -52.29295330261038
-10747.332061883752       -52.270943686414924
-10627.871113654599       -52.24605379303164
-10508.45268164903        -52.21920158085818
-10389.045915549674       -52.1918107712075
-10269.651170837222       -52.163864953432046
-10150.264686978628       -52.13553774624933
-10030.889474529691       -52.106690158485094
-9911.526804774832        -52.07726349855401
-9792.17738062566         -52.047225315902224
-9672.841727526142        -52.016551353529856
-9553.520237323608        -51.98522352216582
-9434.213418830877        -51.95321833308711
-9314.921795566237        -51.920511618855535
-9195.645891305023        -51.88707920029782
-9076.386240169975        -51.85289642068676
-8957.143396419757        -51.81793769386971
-8837.917939635836        -51.78217626483289
-8718.710477092274        -51.74558410031849
-8599.521645230476        -51.70813182076341
-8480.35211114265         -51.66978863183374
-8361.202574295488        -51.630522244871784
-8242.073768483357        -51.590298786753834
-8122.966463968751        -51.549082701099096
-8003.881469793181        -51.50683664162217
-7884.819636263209        -51.46352135739236
-7765.781857627729        -51.41909556927529
-7646.769074965594        -51.37351583666407
-7527.782279304647        -51.32673641353609
-7408.822514994334        -51.278709092800305
-7289.890883356819        -51.22938303780058
-7170.988546643538        -51.178704599718515
-7052.1167323277805       -51.12661711947494
-6933.276737767025        -51.07306071256638
-6814.469935272923        -51.01797203508844
-6695.697777631519        -50.961284028989176
-6576.961804121072        -50.90292564435806
-6458.263647080925        -50.84282153628614
-6339.60503909159         -50.7808917335242
-6220.987820833839        -50.717051275813276
-6102.413949703081        -50.65120981635691
-5983.885509265966        -50.58327118544056
-5865.404719657048        -50.51313291066842
-5746.973949027278        -50.44068568867101
-5628.595726171232        -50.365812802423214
-5510.272754478188        -50.28838947748503
-5392.007927372601        -50.20828216951529
-5273.804345434302        -50.125347774288215
-5155.66533541681         -50.03943275013245
-5037.594471415582        -49.9503721411783
-4919.595598476846        -49.857988487995364
-4801.672858984226        -49.76209061007893
-4683.830722214104        -49.66247224213176
-4566.074017515927        -49.55891050311269
-4448.407971649622        -49.45116417348337
-4330.838250904572        -49.33897175186459
-4213.371008733293        -49.22204925726224
-4096.012939765139        -49.100087736960816
-3978.771341222907        -48.97275043288159
-3861.654182957075        -48.839669550382425
-3744.670187543576        -48.70044256278544
-3627.8289221732957       -48.55462797191952
-3511.1409044047814       -48.40174042910803
-3394.617724272681        -48.24124510162902
-3278.2721857602182       -48.07255114586147
-3162.118471279809        -47.895004119016555
-3046.172333590209        -47.707877125167464
-2930.4513205491253       -47.51036044650285
-2814.9750393053328       -47.30154935516153
-2699.7654680313694       -47.08042973190271
-2584.8473251647956       -46.84586103177025
-2470.248508454143        -46.59655602945492
-2356.0006190165773       -46.33105664278368
-2242.1395892531655       -46.047704964824504
-2128.7064380213783       -45.74460842499406
-2015.748182157784        -45.41959773679605
-1903.3189405558792       -45.07017596161078
-1791.4812758653618       -44.69345660895505
-1680.307829878797        -44.286088185924974
-1569.8833222410267       -43.84416198211267
-1460.306998703263        -43.36309911057119
-1351.6956351243437       -42.837511902797615
-1244.1872269493797       -42.26103366925175
-1137.9455205541537       -41.626109605589605
-1033.165571007497        -40.92374032365578
-930.0838691721888        -40.14301269686903
-828.99066934576          -39.270535190313524
-730.2298524647214        -38.290441721850684
-634.2107952032735        -37.18384335023128
-541.4239138079942        -35.92811089158245
-452.45677718576513       -34.4961312043963
-368.009099601192         -32.855614971190356
-288.9034348969817        -30.968602637528754
-216.08456241795776       -28.791492008524312
-150.59396472065004       -26.276215077819323
-93.49591930893259        -23.373647337436108
-45.720535136116474       -20.04084866289242
-7.787014458750517        -16.253827705574555
20.59577126762758         -12.025960064348116
40.677555391164645        -7.4148335364562525
55.63669888172982         -2.567079798446077
69.72603930557179         2.320783845980715
87.19954308301075         7.0522437371132645
111.54278180117117        11.466460924239758
144.93388322821497        15.463024557001683
188.18869833666966        19.00436946073027
241.204413234173          22.095285491226253
303.0851265633825         24.77712668572089
372.64237127789795        27.104736271540464
448.7438942338676         29.130364973552464
530.4167647497014         30.898913739462238
616.8294242977136         32.44875882613201
707.2623873144423         33.813102325760646
801.097487702917          35.02046901813638
897.8139407720596         36.09488921473628
996.9796277572004         37.056301567732355
1098.2373523109256        37.92118741794732
1201.2906854539137        38.703223982794654
1305.8923730067809        39.413819330243825
1411.8355152954039        40.06251945952361
1518.9466069600207        40.65732953186143
1627.0797365065814        41.204981549942296
1736.1117011037304        41.7111597791143
1845.9379785637313        42.180686605638584
1956.4694715690248        42.61767275950055
2067.629885320876         43.02563830890315
2179.3535981799428        43.40761090585549
2291.5839178442775        43.766206241342566
2404.2716481441807        44.103694167941285
2517.373910455358         44.42205307447628
2630.853173311712         44.72301465484596
2744.676450822453         45.00810088879404
2858.8146375744163        45.27865472580515
2973.2419543622045        45.53586565592472
3087.935484495801         45.78079110182226
3202.874784482428         46.014374379678316
3318.041555938694         46.237459835303376
3433.4193680269063        46.450805649411734
3548.9934217108585        46.65509471362901
3664.7503487601834        46.850943903440694
3780.678039743849         47.03891201378147
3896.765496299278         47.2195065747135
4013.002703802207         47.393189725952304
4129.3805212409           47.56038329769199
4245.890585650723         47.721473219707285
4362.525228915094         47.87681335994644
4479.277405105919         48.02672887689205
4596.140626836813         48.171519156117384
4713.108909348893         48.311460390100926
4830.176721251884         48.44680785099669
4947.338941011126         48.57779789831454
5064.590818410115         48.704649757043384
5181.927940334368         48.82756709640708
5299.346200318714         48.94673943498521
5416.841771381298         49.062343394197015
5534.411081735225         49.17454381901187
5652.05079302647          49.28349478210748
5769.757780794599         49.38934048546378
5887.529116894502         49.49221607148848
6005.362053651378         49.5922483541604
6123.254009551795         49.689556479305345
6241.202556298378         49.78425252194681
6359.205407078171         49.876442027668055
6477.260405912573         49.96622450405839
6595.365517973731         50.05369386757204
6713.5188207656           50.13893885048499
6831.718496080385         50.22204337207826
6949.962822651255         50.30308687769314
7068.250169431353         50.38214464888352
7186.578989437295         50.45928808752389
7304.947814102012         50.53458497641195
7423.355248088149         50.60809971862423
7541.799964518165         50.679893557637556
7660.280700582385         50.75002478001314
7778.796253490041         50.818548902249816
7897.345476732343         50.88551884324574
8015.927276629308         50.95098508365865
8134.540609135455         51.01499581332458
8253.184476881563         51.07759706777781
8371.85792643245          51.13883285481203
8490.560045741984         51.19874527193042
8609.28996178901          51.25737461545033
8728.0468383791           51.31475948195592
8846.829874098521         51.3709368627257
8965.638300408138         51.42594223170432
9084.471379865938         51.479809627535616
9203.328404468086         51.532571730125674
9322.208694099283         51.58425993216458
9441.111595083901         51.63490440599549
9560.036478830245         51.68453416618652
9678.982740560881         51.73317712813021
9797.949798122547         51.78086016296627
9916.937090870071         51.827609149099985
10035.944078618453        51.87344902056385
10154.97024065849         51.91840381245095
10274.015074831244        51.9624967036287
10393.078096657535        52.005750056925464
10512.158838517997        52.04818545696634
10631.256848880834        52.089823745820674
10750.371691573584        52.130685056611284
10869.502945096134        52.17078884522291
