# Supplementary material for: Modeling of core-shell magneto-electric nanoparticles for biomedical applications: Effect of composition, dimension, and magnetic field features on magnetoelectric response
Source: PLoS One. 2022 Sep 23;17(9):e0274676. doi: 10.1371/journal.pone.0274676 (PMC9506614; doi:10.1371/journal.pone.0274676)
Supplement: S1 Data — (ZIP) [file pone.0274676.s001.zip › Data/MENP Comsol_Ms DC.xlsx]

## Sheet: Ms DC_Magnet_BaTi core variat
	Magnetite/BaTi
	H	288000	A/m	3600	Oe
	Shell tichkness fixed	15	nm			5133.09	5625
	1)	Core diameter		25	nm		2)	Core diameter		50	nm
		Core radius		12.5	nm			Core radius		25	nm
		MENP diameter		55	nm			MENP diameter		80	nm
		MENP radius		27.5	nm			MENP radius		40	nm
		Displacement core+shell		2e-07	µm			Displacement core+shell		4.5e-07	µm
		Displacement max value		2.38e-07	µm			Displacement max value		4.87e-07	µm
		Potential	±	100	µV			Potential	±	250	µV
		Potential max value		141.16	µV			Potential max value		224.75	µV
		Potential min value		-141.15	µV			Potential min value		-223.73	µV
		Electric Field Shell outer border		6003.75	V/m			Electric Field Shell outer border		9595.37	V/m
		α Shell outer border		1.66771	V/(m*Oe)			α Shell outer border		2.66538	V/(m*Oe)
	3)	Core diameter		100	nm		4)	Core diameter		150	nm
		Core radius		50	nm			Core radius		75	nm
		MENP diameter		130	nm			MENP diameter		180	nm
		MENP radius		65	nm			MENP radius		90	nm
		Displacement core+shell		1e-06	µm			Displacement core+shell		1.4e-06	µm
		Displacement max value		1e-06	µm			Displacement max value		1.53e-06	µm
		Potential	±	400	µV			Potential	±	800	µV
		Potential max value		407.7	µV			Potential max value		682.88	µV
		Potential min value		-397.06	µV			Potential min value		-644.66	µV
		Electric Field Shell outer border		14635.3	V/m			Electric Field Shell outer border		19191.6	V/m
		α Shell outer border		4.06536	V/(m*Oe)			α Shell outer border		5.331	V/(m*Oe)
	5)	Core diameter		200	nm		6)	Core diameter		250	nm
		Core radius		100	nm			Core radius		125	nm
		MENP diameter		230	nm			MENP diameter		280	nm
		MENP radius		115	nm			MENP radius		140	nm
		Displacement core+shell		2e-06	µm			Displacement core+shell		2.5e-06	µm
		Displacement max value		2.04e-06	µm			Displacement max value		2.54e-06	µm
		Potential	±	1000	µV			Potential	±	1500	µV
		Potential max value		997.94	µV			Potential max value		1326.43	µV
		Potential min value		-909.1	µV			Potential min value		-1157.79	µV
		Electric Field Shell outer border		21490.1	V/m			Electric Field Shell outer border		22752	V/m
		α Shell outer border		5.96947	V/(m*Oe)			α Shell outer border		6.32	V/(m*Oe)

## Sheet: Ms DC_Magn_BaTi shell variat
	Magnetite/BaTi
	H	288000	A/m	3600	Oe	8020
	Core diameter fixed	50	nm
	1)	Shell Thickness		10	nm		2)	Shell Thickness		15	nm
		MENP diameter		70				MENP diameter		80
		MENP radius		35				MENP radius		40
		Displacement core+shell		4.5e-07	µm			Displacement core+shell		4.5e-07	µm
		Displacement max value		4.9e-07	µm			Displacement max value		4.87e-07	µm
		Potential	±	250	µV			Potential	±	250	µV
		Potential max value		201.76	µV			Potential max value		224.75
		Potential min value		-200.28	µV			Potential min value		-223.73
		Electric Field Shell outer border		11599.8	V/m			Electric Field Shell outer border		9595.37	V/m
		α Shell outer border		3.22217	V/(m*Oe)			α Shell outer border		2.66538	V/(m*Oe)
	3)	Shell Thickness		30	nm		4)	Shell Thickness		60	nm
		MENP diameter		110				MENP diameter		170
		MENP radius		55				MENP radius		85
		Displacement core+shell		4.5e-07	µm			Displacement core+shell		4.5e-07	µm
		Displacement max value		4.77e-07	µm			Displacement max value		4.69e-07	µm
		Potential	±	200	µV			Potential	±	300	µV
		Potential max value		283.1	µV			Potential max value		310.72	µV
		Potential min value		-281.52	µV			Potential min value		-309.13	µV
		Electric Field Shell outer border		6017.5	V/m			Electric Field Shell outer border		2130.2	V/m
		α Shell outer border		1.67153	V/(m*Oe)			α Shell outer border		0.591722	V/(m*Oe)
	5)	Shell Thickness		120	nm		6)	Shell Thickness		240	nm
		MENP diameter		290				MENP diameter		530
		MENP radius		145				MENP radius		265
		Displacement core+shell		4.5e-07	µm			Displacement core+shell		4.5e-07	µm
		Displacement max value		4.66e-07	µm			Displacement max value		4.65e-07	µm
		Potential	±	300	µV			Potential	±	300	µV
		Potential max value		316.94	µV			Potential max value		317.81	µV
		Potential min value		-315.25	µV			Potential min value		-315.92	µV
		Electric Field Shell outer border		474.41	V/m			Electric Field Shell outer border		78.73	V/m
		α Shell outer border		0.131781	V/(m*Oe)			α Shell outer border		0.0218694	V/(m*Oe)

## Sheet: Ms DC_FeCo_BaTi core variat
	FeCo/BaTi
	H	247000	A/m	3087.5
	Shell tichkness fixed	15	nm
	1)	Core diameter		25	nm		2)	Core diameter		50	nm	Betal
		Core radius		12.5	nm			Core radius		25	nm
		MENP diameter		55	nm			MENP diameter		80	nm
		MENP radius		27.5	nm			MENP radius		40	nm
		Displacement core+shell		1.8e-06	µm			Displacement core+shell		4e-06	µm
		Displacement max value		1.81e-06	µm			Displacement max value		4.22e-06	µm
		Potential	±	1000	µV			Potential	±	2000	µV
		Potential max value		1123.09	µV			Potential max value		2153.37	µV
		Potential min value		-1125.06	µV			Potential min value		-2158.05	µV
		Electric Field Shell outer border		46012.7	V/m			Electric Field Shell outer border		86439	V/m
		α Shell outer border		14.9029	V/(m*Oe)			α Shell outer border		27.9964	V/(m*Oe)
	3)	Core diameter		100	nm		4)	Core diameter		150	nm
		Core radius		50	nm			Core radius		75	nm
		MENP diameter		130	nm			MENP diameter		180	nm
		MENP radius		65	nm			MENP radius		90	nm
		Displacement core+shell		9e-06	µm			Displacement core+shell		1.4e-05	µm
		Displacement max value		9.22e-06	µm			Displacement max value		1.44e-05	µm
		Potential	±	5000	µV			Potential	±	8000	µV
		Potential max value		4251.21	µV			Potential max value		6967.37	µV
		Potential min value		4347.38	µV			Potential min value		-7329.7	µV
		Electric Field Shell outer border		125163	V/m			Electric Field Shell outer border		169168	V/m
		α Shell outer border		40.5386	V/(m*Oe)			α Shell outer border		54.7913	V/(m*Oe)
	5)	Core diameter		200	nm		6)	Core diameter		250	nm
		Core radius		100	nm			Core radius		125	nm
		MENP diameter		230	nm			MENP diameter		280	nm
		MENP radius		115	nm			MENP radius		140	nm
		Displacement core+shell		1.8e-05	µm			Displacement core+shell		2e-05	µm
		Displacement max value		1.95e-05	µm			Displacement max value		2.45e-05	µm
		Potential	±	10000	µV			Potential	±	15000	µV
		Potential max value		10090.4	µV			Potential max value		13321.9	µV
		Potential min value		-10964.9	µV			Potential min value		-15059.8	µV
		Electric Field Shell outer border		200276	V/m			Electric Field Shell outer border		222318	V/m
		α Shell outer border		64.8667	V/(m*Oe)			α Shell outer border		72.0058	V/(m*Oe)

## Sheet: Ms DC_FeCo_BaTi shell variation
	FeCo/BaTi
	H	247000	A/m	3087.5	Oe
	Core diameter fixed	50	nm
	1)	Shell Thickness		10	nm		2)	Shell Thickness		15	nm	Betal
		MENP diameter		70				MENP diameter		80
		MENP radius		35				MENP radius		40
		Displacement core+shell		4.5e-06	µm			Displacement core+shell		4e-06	µm
		Displacement max value		4.47e-06	µm			Displacement max value		4.22e-06	µm
		Potential	±	2000	µV			Potential	±	2000	µV
		Potential max value		2099.29	µV			Potential max value		2153.37
		Potential min value		-2112.36	µV			Potential min value		2158.05
		Electric Field Shell outer border		97544.2	V/m			Electric Field Shell outer border		86439	V/m
		α Shell outer border		31.5933	V/(m*Oe)			α Shell outer border		27.9964	V/(m*Oe)
	3)	Shell Thickness		30	nm		4)	Shell Thickness		60	nm
		MENP diameter		110				MENP diameter		170
		MENP radius		55				MENP radius		85
		Displacement core+shell		3.5e-06	µm			Displacement core+shell		3e-06	µm
		Displacement max value		3.62e-06	µm			Displacement max value		3.2e-06	µm
		Potential	±	2000	µV			Potential	±	2000	µV
		Potential max value		2240.22	µV			Potential max value		2163.96	µV
		Potential min value		-2256.01	µV			Potential min value		-2181.86	µV
		Electric Field Shell outer border		29437.9	V/m			Electric Field Shell outer border		9074.12	V/m
		α Shell outer border		9.53454	V/(m*Oe)			α Shell outer border		2.93899	V/(m*Oe)
	5)	Shell Thickness		120	nm		6)	Shell Thickness		240	nm
		MENP diameter		290				MENP diameter		530
		MENP radius		145				MENP radius		265
		Displacement core+shell		3e-06	µm			Displacement core+shell		3e-06	µm
		Displacement max value		3.05e-06	µm			Displacement max value		3.01e-06	µm
		Potential	±	2000	µV			Potential	±	2000	µV
		Potential max value		2105.14	µV			Potential max value		2089.15	µV
		Potential min value		-2123.84	µV			Potential min value		-2107.62	µV
		Electric Field Shell outer border		1925.97	V/m			Electric Field Shell outer border		520.758	V/m
		α Shell outer border		0.623796	V/(m*Oe)			α Shell outer border		0.168667	V/(m*Oe)
