# Supplementary material for: Modeling of core-shell magneto-electric nanoparticles for biomedical applications: Effect of composition, dimension, and magnetic field features on magnetoelectric response
Source: PLoS One. 2022 Sep 23;17(9):e0274676. doi: 10.1371/journal.pone.0274676 (PMC9506614; doi:10.1371/journal.pone.0274676)
Supplement: S1 Data — (ZIP) [file pone.0274676.s001.zip › Data/Mz AC signal.txt]

% Model:              CoFeO2 50 nm_Hystheresis_proveSolver_ALL_1.mph
% Version:            COMSOL 5.6.0.401
% Date:               Jun 24 2022, 11:11
% Dimension:          1
% Nodes:              6001
% Expressions:        1
% Description:        Point graph
% r                       Height
0                         42.57872077813953
1                         42.578756800986056
2                         42.578757697493096
3                         42.57875769749312
4                         42.57875769749314
5                         42.57875769749315
6                         42.578757697493195
7                         42.57875769749325
8                         42.578757697493266
9.000000000000002         42.57875769749329
10                        42.578757697493316
11                        42.578757697493344
12                        42.57875769749339
13.000000000000002        42.57875769749341
14                        42.578757697493444
15                        42.57875769749342
16                        42.578757697493465
17                        42.57875769749349
18.000000000000004        42.57875769749351
19                        42.57875769749354
20                        42.57875769749358
21                        42.57875769749361
22                        42.578757697493636
23                        42.57875769749366
24                        42.578757697493664
25                        42.5787576974937
26.000000000000004        42.578757697493714
27                        42.57875769749375
28                        42.578757697493764
29                        42.578757697493764
30                        42.5787576974938
31                        42.57875769749382
32                        42.578757697493835
33                        42.57875769749387
34                        42.578757697493906
35                        42.57875769749395
36.00000000000001         42.57875769749398
37                        42.578757697494005
38                        42.57875769749405
39                        42.57875769749407
40                        42.57875769749409
41                        42.57875769749415
42                        42.57875769749418
43                        42.5787576974942
44                        42.57875769749424
45                        42.57875769749427
46                        42.578757697494304
47                        42.578757697494325
48                        42.57875769749435
49                        42.57875769749436
50                        42.57875769749441
51.00000000000001         42.57875769749444
52.00000000000001         42.578757697494474
53                        42.578757697494495
54                        42.57875769749448
55                        42.57875769749452
56                        42.57875769749454
57                        42.57875769749455
58                        42.578757697494574
59.00000000000001         42.57875769749458
60                        42.57875769749463
61                        42.57875769749464
62                        42.578757697494666
63                        42.578757697494694
64                        42.57875769749471
65                        42.578757697494744
66                        42.578757697494765
67                        42.57875769749479
68                        42.57875769749483
69                        42.578757697494844
70                        42.57875769749487
71.00000000000001         42.57875769749492
72.00000000000001         42.57875769749492
73                        42.578757697494964
74                        42.57875769749498
75                        42.57875769749501
76                        42.578757697495014
77                        42.57875769749506
78                        42.57875769749507
79                        42.57875769749512
80                        42.57875769749514
81                        42.578757697495156
82                        42.57875769749519
83                        42.5787576974952
84                        42.57875769749524
85                        42.57875769749527
86                        42.578757697495305
87.00000000000001         42.57875769749535
88                        42.57875769749538
89                        42.57875769749542
90                        42.57875769749543
91                        42.578757697495455
92                        42.57875769749547
93                        42.57875769749547
94                        42.57875769749551
95                        42.57875769749555
96                        42.57875769749557
97                        42.57875769749559
98                        42.578757697495604
99                        42.57875769749564
100                       42.57875769749566
101                       42.5787576974957
102.00000000000001        42.578757697495746
103.00000000000001        42.578757697495774
104.00000000000001        42.57875769749582
105                       42.578757697495824
106                       42.578757697495874
107                       42.578757697495895
108                       42.57875769749593
109                       42.57875769749598
110                       42.57875769749605
111                       42.57875769749607
112                       42.57875769749611
113                       42.57875769749613
114                       42.578757697496165
115                       42.57875769749621
116                       42.57875769749624
117                       42.57875769749629
118.00000000000001        42.57875769749632
119.00000000000001        42.57875769749635
120                       42.578757697496386
121                       42.57875769749638
122                       42.57875769749642
123                       42.57875769749645
124                       42.57875769749648
125                       42.578757697496506
126                       42.57875769749654
127                       42.578757697496556
128                       42.5787576974966
129                       42.57875769749664
130                       42.57875769749666
131                       42.57875769749669
132                       42.57875769749672
133                       42.578757697496755
134                       42.57875769749679
135                       42.57875769749682
136                       42.578757697496826
137                       42.578757697496854
138                       42.57875769749689
139                       42.578757697496926
140                       42.578757697496954
141                       42.57875769749698
142.00000000000003        42.57875769749702
143.00000000000003        42.57875769749706
144.00000000000003        42.57875769749708
145                       42.578757697497124
146                       42.57875769749714
147                       42.578757697497146
148                       42.57875769749717
149                       42.578757697497196
150                       42.57875769749723
151                       42.578757697497274
152                       42.578757697497295
153                       42.57875769749732
154                       42.57875769749735
155                       42.578757697497366
156                       42.578757697497394
157                       42.578757697497416
158                       42.57875769749746
159                       42.57875769749746
160                       42.57875769749747
161                       42.57875769749753
162                       42.57875769749754
163                       42.578757697497565
164                       42.578757697497586
165                       42.57875769749764
166                       42.578757697497686
167                       42.57875769749771
168                       42.57875769749774
169                       42.5787576974978
170                       42.578757697497814
171                       42.57875769749785
172                       42.57875769749788
173.00000000000003        42.578757697497885
174.00000000000003        42.578757697497906
175.00000000000003        42.578757697497934
176                       42.578757697497956
177                       42.57875769749801
178                       42.57875769749802
179                       42.57875769749804
180                       42.57875769749806
181                       42.57875769749808
182                       42.57875769749811
183                       42.578757697498155
184                       42.578757697498176
185                       42.57875769749823
186                       42.578757697498254
187                       42.578757697498304
188                       42.57875769749831
189                       42.57875769749833
190                       42.57875769749839
191                       42.57875769749841
192                       42.57875769749846
193                       42.57875769749849
194                       42.578757697498524
195                       42.578757697498574
196                       42.5787576974986
197                       42.578757697498624
198                       42.57875769749864
199                       42.578757697498666
200                       42.57875769749868
201                       42.5787576974987
202                       42.57875769749875
203                       42.57875769749875
204.00000000000003        42.57875769749878
205.00000000000003        42.57875769749879
206.00000000000003        42.5787576974988
207.00000000000003        42.57875769749884
208.00000000000003        42.57875769749886
209                       42.578757697498894
210                       42.57875769749892
211                       42.57875769749896
212                       42.578757697498986
213                       42.57875769749901
214                       42.57875769749904
215                       42.57875769749906
216                       42.57875769749911
217                       42.57875769749912
218                       42.578757697499164
219                       42.57875769749918
220                       42.57875769749923
221                       42.57875769749924
222                       42.57875769749926
223                       42.578757697499306
224                       42.57875769749933
225                       42.57875769749938
226                       42.578757697499384
227                       42.5787576974994
228                       42.578757697499434
229                       42.578757697499455
230                       42.578757697499476
231                       42.578757697499505
232                       42.57875769749954
233                       42.578757697499576
234                       42.57875769749959
235.00000000000003        42.57875769749961
236.00000000000003        42.57875769749962
237.00000000000003        42.57875769749967
238.00000000000003        42.57875769749971
239.00000000000003        42.578757697499725
240                       42.57875769749973
241                       42.57875769749979
242                       42.57875769749981
243                       42.578757697499825
244                       42.57875769749984
245                       42.578757697499874
246                       42.57875769749991
247                       42.578757697499945
248                       42.57875769749997
249                       42.57875769749998
250                       42.57875769750002
251                       42.57875769750006
252                       42.57875769750008
253                       42.5787576975001
254                       42.57875769750012
255                       42.578757697500144
256                       42.578757697500144
257                       42.57875769750017
258                       42.578757697500215
259                       42.57875769750025
260                       42.578757697500286
261                       42.57875769750032
262                       42.57875769750036
263                       42.578757697500386
264                       42.57875769750041
265                       42.57875769750042
266                       42.57875769750046
267                       42.578757697500464
268                       42.57875769750049
269                       42.57875769750053
270                       42.57875769750055
271                       42.578757697500585
272                       42.57875769750062
273                       42.57875769750066
274                       42.578757697500684
275                       42.57875769750073
276                       42.578757697500755
277                       42.57875769750078
278                       42.5787576975008
279                       42.57875769750083
280                       42.578757697500855
281                       42.5787576975009
282                       42.57875769750091
283.00000000000006        42.578757697500954
284.00000000000006        42.578757697500976
285.00000000000006        42.57875769750103
286.00000000000006        42.57875769750107
287.00000000000006        42.578757697501096
288.00000000000006        42.57875769750111
289                       42.57875769750115
290                       42.57875769750116
291                       42.578757697501224
292                       42.57875769750124
293                       42.578757697501274
294                       42.57875769750128
295                       42.57875769750131
296                       42.57875769750133
297                       42.578757697501366
298                       42.57875769750139
299                       42.57875769750144
300                       42.578757697501466
301                       42.578757697501494
302                       42.5787576975015
303                       42.57875769750152
304                       42.57875769750154
305                       42.57875769750156
306                       42.57875769750157
307                       42.57875769750161
308                       42.57875769750165
309                       42.57875769750167
310                       42.578757697501715
311                       42.578757697501736
312                       42.57875769750176
313                       42.57875769750181
314                       42.578757697501835
315                       42.57875769750185
316                       42.57875769750186
317                       42.57875769750187
318                       42.578757697501906
319                       42.57875769750191
320                       42.57875769750193
321                       42.57875769750195
322                       42.57875769750199
323                       42.578757697502006
324                       42.57875769750204
325                       42.57875769750206
326                       42.57875769750207
327                       42.578757697502084
328                       42.57875769750212
329                       42.57875769750216
330                       42.57875769750217
331                       42.57875769750218
332                       42.5787576975022
333                       42.578757697502205
334                       42.57875769750222
335                       42.578757697502255
336                       42.57875769750226
337                       42.578757697502304
338                       42.57875769750233
339                       42.57875769750235
340                       42.57875769750236
341                       42.57875769750239
342                       42.57875769750242
343                       42.57875769750242
344                       42.57875769750243
345.00000000000006        42.57875769750247
346.00000000000006        42.57875769750249
347.00000000000006        42.57875769750251
348.00000000000006        42.57875769750253
349.00000000000006        42.57875769750255
350.00000000000006        42.57875769750259
351.00000000000006        42.578757697502596
352                       42.57875769750261
353                       42.57875769750263
354                       42.57875769750263
355                       42.578757697502674
356                       42.5787576975027
357                       42.57875769750272
358                       42.57875769750272
359                       42.578757697502766
360                       42.57875769750278
361                       42.57875769750282
362                       42.57875769750283
363                       42.57875769750288
364                       42.5787576975029
365                       42.578757697502915
366                       42.578757697502944
367                       42.57875769750298
368                       42.57875769750299
369                       42.57875769750303
370                       42.57875769750306
371                       42.57875769750307
372                       42.57875769750309
373                       42.57875769750313
374                       42.57875769750317
375                       42.57875769750318
376                       42.57875769750321
377                       42.57875769750323
378                       42.57875769750325
379                       42.578757697503285
380                       42.578757697503306
381                       42.578757697503335
382                       42.57875769750337
383                       42.57875769750339
384                       42.57875769750341
385                       42.57875769750341
386                       42.57875769750344
387                       42.57875769750346
388                       42.57875769750347
389                       42.57875769750349
390                       42.57875769750352
391                       42.57875769750352
392                       42.57875769750354
393                       42.57875769750357
394                       42.57875769750362
395                       42.57875769750362
396                       42.578757697503626
397                       42.57875769750366
398                       42.57875769750368
399                       42.5787576975037
400                       42.57875769750374
401                       42.57875769750376
402                       42.578757697503775
403                       42.57875769750378
404                       42.57875769750385
405                       42.57875769750386
406                       42.57875769750389
407                       42.57875769750391
408.00000000000006        42.57875769750392
409.00000000000006        42.57875769750392
410.00000000000006        42.57875769750394
411.00000000000006        42.57875769750395
412.00000000000006        42.57875769750397
413.00000000000006        42.57875769750397
414.00000000000006        42.578757697503995
415.00000000000006        42.57875769750402
416.00000000000006        42.578757697504045
417                       42.57875769750407
418                       42.5787576975041
419                       42.578757697504145
420                       42.5787576975042
421                       42.57875769750421
422                       42.578757697504244
423                       42.57875769750424
424                       42.57875769750429
425                       42.57875769750431
426                       42.57875769750433
427                       42.57875769750434
428                       42.57875769750438
429                       42.57875769750439
430                       42.57875769750442
431                       42.57875769750446
432                       42.57875769750449
433                       42.57875769750452
434                       42.57875769750457
435                       42.57875769750457
436                       42.5787576975046
437                       42.578757697504614
438                       42.57875769750464
439                       42.57875769750468
440                       42.57875769750471
441                       42.578757697504734
442                       42.57875769750475
443                       42.578757697504784
444                       42.57875769750481
445                       42.57875769750484
446                       42.57875769750486
447                       42.57875769750487
448                       42.5787576975049
449                       42.57875769750492
450                       42.57875769750493
451                       42.57875769750495
452                       42.57875769750498
453                       42.57875769750502
454                       42.57875769750504
455                       42.578757697505054
456                       42.578757697505104
457                       42.578757697505125
458                       42.57875769750513
459                       42.578757697505175
460                       42.57875769750521
461                       42.57875769750524
462                       42.57875769750526
463                       42.578757697505274
464                       42.57875769750531
465                       42.57875769750534
466                       42.57875769750538
467                       42.57875769750541
468                       42.578757697505395
469                       42.57875769750543
470.00000000000006        42.57875769750548
471.00000000000006        42.57875769750551
472.00000000000006        42.578757697505516
473.00000000000006        42.578757697505544
474.00000000000006        42.5787576975056
475.00000000000006        42.57875769750563
476.00000000000006        42.57875769750566
477.00000000000006        42.5787576975057
478.00000000000006        42.578757697505736
479.00000000000006        42.57875769750574
480                       42.578757697505786
481                       42.57875769750582
482                       42.57875769750586
483                       42.57875769750589
484                       42.57875769750593
485                       42.578757697505964
486                       42.57875769750601
487                       42.57875769750603
488                       42.57875769750605
489                       42.5787576975061
490                       42.57875769750613
491                       42.578757697506155
492                       42.578757697506205
493                       42.57875769750625
494                       42.57875769750626
495                       42.5787576975063
496                       42.57875769750634
497                       42.578757697506354
498                       42.57875769750638
499                       42.5787576975064
500                       42.57875769750642
501                       42.57875769750646
502                       42.578757697506475
503                       42.57875769750652
504                       42.57875769750654
505                       42.57875769750655
506                       42.57875769750658
507                       42.57875769750661
508                       42.57875769750664
509                       42.57875769750668
510                       42.57875769750672
511                       42.57875769750675
512                       42.57875769750679
513                       42.578757697506795
514                       42.57875769750681
515                       42.578757697506845
516                       42.578757697506866
517                       42.57875769750689
518                       42.57875769750691
519                       42.57875769750694
520                       42.57875769750695
521                       42.578757697506965
522                       42.57875769750701
523                       42.578757697507015
524                       42.57875769750705
525                       42.578757697507065
526                       42.5787576975071
527                       42.57875769750711
528                       42.57875769750712
529                       42.578757697507164
530                       42.5787576975072
531                       42.57875769750723
532                       42.57875769750726
533                       42.57875769750727
534                       42.5787576975073
535                       42.57875769750732
536                       42.57875769750735
537                       42.5787576975074
538                       42.57875769750741
539                       42.578757697507434
540                       42.578757697507456
541                       42.5787576975075
542                       42.578757697507555
543                       42.57875769750759
544                       42.57875769750761
545                       42.57875769750764
546                       42.57875769750765
547                       42.57875769750769
548                       42.578757697507726
549                       42.57875769750776
550                       42.57875769750779
551                       42.57875769750779
552                       42.578757697507825
553                       42.57875769750787
554                       42.5787576975079
555                       42.57875769750794
556                       42.57875769750795
557                       42.57875769750797
558                       42.578757697507996
559                       42.57875769750803
560                       42.57875769750806
561                       42.57875769750808
562                       42.57875769750811
563                       42.57875769750814
564                       42.57875769750819
565.0000000000001         42.57875769750822
566.0000000000001         42.57875769750827
567.0000000000001         42.578757697508316
568.0000000000001         42.57875769750833
569.0000000000001         42.578757697508365
570.0000000000001         42.578757697508394
571.0000000000001         42.57875769750843
572.0000000000001         42.57875769750844
573.0000000000001         42.578757697508465
574.0000000000001         42.57875769750851
575.0000000000001         42.57875769750853
576.0000000000001         42.578757697508564
577                       42.57875769750858
578                       42.5787576975086
579                       42.57875769750864
580                       42.57875769750866
581                       42.578757697508685
582                       42.57875769750872
583                       42.57875769750874
584                       42.578757697508756
585                       42.57875769750876
586                       42.57875769750881
587                       42.578757697508856
588                       42.57875769750888
589                       42.57875769750891
590                       42.578757697508934
591                       42.57875769750897
592                       42.578757697509005
593                       42.57875769750903
594                       42.57875769750907
595                       42.57875769750908
596                       42.578757697509104
597                       42.57875769750914
598                       42.57875769750916
599                       42.57875769750919
600                       42.57875769750922
601                       42.57875769750926
602                       42.578757697509296
603                       42.5787576975093
604                       42.578757697509324
605                       42.57875769750939
606                       42.578757697509424
607                       42.57875769750945
608                       42.57875769750947
609                       42.578757697509495
610                       42.5787576975095
611                       42.57875769750953
612                       42.578757697509566
613                       42.57875769750961
614                       42.57875769750962
615                       42.578757697509644
616                       42.57875769750969
617                       42.57875769750972
618                       42.57875769750975
619                       42.578757697509786
620                       42.578757697509836
621                       42.578757697509864
622                       42.5787576975099
623                       42.57875769750995
624                       42.57875769750998
625                       42.578757697509985
626                       42.578757697510014
627                       42.57875769751007
628                       42.578757697510085
629                       42.57875769751012
630                       42.57875769751013
631                       42.578757697510156
632                       42.578757697510184
633                       42.5787576975102
634                       42.578757697510206
635                       42.57875769751024
636                       42.57875769751029
637                       42.57875769751032
638                       42.57875769751033
639                       42.578757697510355
640                       42.57875769751037
641                       42.57875769751041
642                       42.57875769751043
643                       42.578757697510476
644                       42.57875769751049
645                       42.578757697510504
646                       42.578757697510504
647                       42.57875769751053
648                       42.57875769751056
649                       42.5787576975106
650                       42.57875769751061
651                       42.57875769751066
652                       42.57875769751067
653                       42.57875769751069
654                       42.57875769751074
655                       42.57875769751076
656                       42.57875769751078
657                       42.5787576975108
658                       42.57875769751084
659                       42.57875769751087
660                       42.57875769751087
661                       42.578757697510895
662                       42.578757697510916
663                       42.57875769751094
664                       42.57875769751098
665                       42.578757697510994
666                       42.578757697510994
667                       42.57875769751104
668                       42.57875769751107
669                       42.578757697511136
670                       42.578757697511165
671                       42.57875769751118
672                       42.578757697511236
673                       42.578757697511264
674                       42.57875769751131
675                       42.57875769751132
676                       42.578757697511335
677                       42.57875769751135
678                       42.578757697511385
679                       42.57875769751143
680                       42.578757697511456
681                       42.5787576975115
682                       42.57875769751153
683                       42.578757697511556
684                       42.5787576975116
685                       42.57875769751161
686                       42.578757697511634
687                       42.578757697511655
688                       42.57875769751169
689                       42.57875769751171
690.0000000000001         42.57875769751171
691.0000000000001         42.578757697511776
692.0000000000001         42.57875769751178
693.0000000000001         42.578757697511826
694.0000000000001         42.57875769751187
695.0000000000001         42.57875769751189
696.0000000000001         42.57875769751194
697.0000000000001         42.57875769751196
698.0000000000001         42.57875769751197
699.0000000000001         42.57875769751199
700.0000000000001         42.578757697512025
701.0000000000001         42.57875769751208
702.0000000000001         42.57875769751212
703.0000000000001         42.578757697512124
704                       42.57875769751216
705                       42.57875769751217
706                       42.578757697512216
707                       42.578757697512245
708                       42.57875769751227
709                       42.57875769751231
710                       42.57875769751235
711                       42.57875769751236
712                       42.578757697512394
713                       42.57875769751244
714                       42.57875769751247
715                       42.57875769751251
716                       42.57875769751255
717                       42.57875769751257
718                       42.57875769751261
719                       42.57875769751264
720                       42.57875769751269
721                       42.57875769751274
722                       42.57875769751276
723                       42.578757697512785
724                       42.57875769751282
725                       42.578757697512856
726                       42.578757697512856
727                       42.5787576975129
728                       42.578757697512955
729                       42.57875769751295
730                       42.57875769751298
731                       42.57875769751301
732                       42.57875769751303
733                       42.578757697513055
734                       42.578757697513076
735                       42.5787576975131
736                       42.57875769751313
737                       42.57875769751317
738                       42.578757697513154
739                       42.57875769751319
740                       42.57875769751321
741                       42.57875769751323
742                       42.57875769751327
743                       42.578757697513296
744                       42.57875769751333
745                       42.57875769751335
746                       42.57875769751339
747                       42.578757697513446
748                       42.57875769751347
749                       42.57875769751349
750                       42.57875769751351
751                       42.578757697513524
752                       42.578757697513566
753                       42.57875769751358
754                       42.57875769751358
755                       42.5787576975136
756                       42.578757697513616
757                       42.57875769751367
758                       42.5787576975137
759                       42.5787576975137
760                       42.57875769751374
761                       42.57875769751376
762                       42.57875769751381
763                       42.578757697513836
764                       42.578757697513886
765                       42.57875769751393
766                       42.57875769751396
767                       42.57875769751396
768                       42.57875769751399
769                       42.578757697514014
770                       42.57875769751405
771                       42.578757697514064
772                       42.57875769751409
773                       42.57875769751412
774                       42.57875769751416
775                       42.578757697514206
776                       42.57875769751422
777                       42.57875769751428
778                       42.5787576975143
779                       42.578757697514334
780                       42.578757697514355
781                       42.578757697514376
782                       42.578757697514405
783                       42.57875769751446
784                       42.578757697514455
785                       42.578757697514476
786                       42.57875769751451
787                       42.57875769751455
788                       42.57875769751459
789                       42.57875769751462
790                       42.578757697514654
791                       42.57875769751469
792                       42.57875769751471
793                       42.57875769751474
794                       42.578757697514774
795                       42.578757697514824
796                       42.578757697514845
797                       42.57875769751485
798                       42.57875769751491
799                       42.578757697514945
800                       42.57875769751499
801                       42.57875769751504
802                       42.578757697515066
803                       42.57875769751508
804                       42.57875769751512
805                       42.57875769751512
806                       42.57875769751516
807                       42.57875769751517
808                       42.578757697515194
809                       42.57875769751523
810                       42.57875769751524
811                       42.57875769751525
812                       42.57875769751528
813                       42.57875769751529
814                       42.57875769751533
815.0000000000001         42.57875769751535
816.0000000000001         42.57875769751536
817.0000000000001         42.57875769751538
818.0000000000001         42.578757697515414
819.0000000000001         42.57875769751545
820.0000000000001         42.57875769751549
821.0000000000001         42.57875769751551
822.0000000000001         42.578757697515556
823.0000000000001         42.57875769751562
824.0000000000001         42.57875769751565
825.0000000000001         42.578757697515705
826.0000000000001         42.57875769751574
827.0000000000001         42.578757697515805
828.0000000000001         42.578757697515826
829.0000000000001         42.57875769751587
830.0000000000001         42.57875769751588
831.0000000000001         42.57875769751591
832.0000000000001         42.578757697515954
833                       42.57875769751596
834                       42.57875769751599
835                       42.57875769751601
836                       42.57875769751602
837                       42.57875769751603
838                       42.57875769751607
839                       42.57875769751609
840                       42.578757697516096
841                       42.578757697516124
842                       42.57875769751616
843                       42.578757697516174
844                       42.57875769751622
845                       42.57875769751624
846                       42.57875769751627
847                       42.57875769751628
848                       42.57875769751632
849                       42.57875769751633
850                       42.57875769751637
851                       42.57875769751639
852                       42.57875769751643
853                       42.578757697516465
854                       42.578757697516465
855                       42.578757697516494
856                       42.57875769751652
857                       42.57875769751657
858                       42.57875769751659
859                       42.57875769751662
860                       42.57875769751668
861                       42.578757697516714
862                       42.578757697516735
863                       42.57875769751676
864                       42.57875769751681
865                       42.57875769751683
866                       42.57875769751685
867                       42.578757697516885
868                       42.578757697516906
869                       42.57875769751693
870                       42.57875769751697
871                       42.578757697517005
872                       42.57875769751707
873                       42.5787576975171
874                       42.57875769751712
875                       42.578757697517155
876                       42.57875769751718
877                       42.578757697517204
878                       42.57875769751724
879                       42.57875769751728
880                       42.57875769751731
881                       42.578757697517354
882                       42.57875769751737
883                       42.57875769751739
884                       42.57875769751742
885                       42.57875769751744
886                       42.57875769751747
887                       42.5787576975175
888                       42.57875769751755
889                       42.57875769751758
890                       42.578757697517624
891                       42.578757697517645
892                       42.57875769751767
893                       42.57875769751771
894                       42.57875769751773
895                       42.57875769751778
896                       42.57875769751781
897                       42.57875769751781
898                       42.57875769751784
899                       42.57875769751786
900                       42.57875769751792
901                       42.57875769751794
902                       42.57875769751798
903                       42.57875769751799
904                       42.578757697518014
905                       42.57875769751804
906                       42.578757697518085
907                       42.5787576975181
908                       42.57875769751813
909                       42.57875769751815
910                       42.578757697518185
911                       42.57875769751819
912                       42.57875769751823
913                       42.578757697518256
914                       42.57875769751829
915                       42.578757697518355
916                       42.57875769751838
917                       42.57875769751839
918                       42.57875769751844
919                       42.57875769751845
920                       42.57875769751847
921                       42.578757697518505
922                       42.578757697518526
923                       42.578757697518576
924                       42.578757697518604
925                       42.578757697518625
926                       42.57875769751866
927                       42.57875769751868
928                       42.57875769751873
929                       42.57875769751875
930                       42.578757697518775
931                       42.57875769751882
932                       42.57875769751884
933                       42.57875769751886
934                       42.57875769751892
935                       42.57875769751895
936                       42.578757697518995
937                       42.57875769751903
938                       42.57875769751909
939                       42.5787576975191
940.0000000000001         42.57875769751912
941.0000000000001         42.578757697519144
942.0000000000001         42.5787576975192
943.0000000000001         42.57875769751921
944.0000000000001         42.578757697519244
945.0000000000001         42.578757697519286
946.0000000000001         42.57875769751929
947.0000000000001         42.57875769751932
948.0000000000001         42.57875769751934
949.0000000000001         42.578757697519364
950.0000000000001         42.5787576975194
951.0000000000001         42.57875769751941
952.0000000000001         42.57875769751944
953.0000000000001         42.57875769751946
954.0000000000001         42.57875769751947
955.0000000000001         42.5787576975195
956.0000000000001         42.57875769751955
957.0000000000001         42.57875769751958
958.0000000000001         42.578757697519606
959.0000000000001         42.57875769751963
960                       42.578757697519634
961                       42.57875769751968
962                       42.57875769751972
963                       42.578757697519734
964                       42.57875769751978
965                       42.5787576975198
966                       42.578757697519826
967                       42.57875769751985
968                       42.57875769751986
969                       42.578757697519904
970                       42.57875769751992
971                       42.57875769751994
972                       42.57875769751997
973                       42.57875769751998
974                       42.57875769752002
975                       42.578757697520025
976                       42.57875769752005
977                       42.57875769752008
978                       42.57875769752008
979                       42.57875769752012
980                       42.57875769752014
981                       42.57875769752018
982                       42.578757697520196
983                       42.57875769752023
984                       42.57875769752023
985                       42.57875769752025
986                       42.57875769752029
987                       42.57875769752031
988                       42.57875769752031
989                       42.57875769752033
990                       42.57875769752037
991                       42.578757697520416
992                       42.578757697520444
993                       42.57875769752049
994                       42.578757697520494
995                       42.578757697520516
996                       42.57875769752055
997                       42.57875769752059
998                       42.5787576975206
999                       42.57875769752064
1000                      42.57875769752066
1001.0000000000001        42.578757697520686
1002                      42.57875769752075
1003.0000000000001        42.578757697520764
1004                      42.57875769752079
1005.0000000000001        42.57875769752082
1006                      42.57875769752085
1007.0000000000001        42.57875769752088
1008                      42.57875769752089
1009.0000000000001        42.57875769752095
1010                      42.57875769752099
1011.0000000000001        42.578757697521006
1012                      42.57875769752105
1013.0000000000001        42.57875769752108
1014                      42.578757697521105
1015.0000000000001        42.57875769752117
1016                      42.578757697521226
1017.0000000000001        42.57875769752126
1018                      42.578757697521304
1019.0000000000001        42.57875769752134
1020                      42.578757697521354
1021.0000000000001        42.5787576975214
1022                      42.57875769752142
1023.0000000000001        42.57875769752146
1024                      42.57875769752148
1025                      42.5787576975215
1026                      42.578757697521546
1027                      42.578757697521596
1028                      42.5787576975216
1029                      42.57875769752162
1030                      42.57875769752166
1031                      42.578757697521695
1032                      42.578757697521716
1033                      42.57875769752176
1034                      42.57875769752179
1035                      42.578757697521795
1036                      42.57875769752184
1037                      42.57875769752186
1038                      42.578757697521894
1039                      42.57875769752192
1040                      42.57875769752192
1041                      42.578757697521944
1042                      42.578757697522
1043                      42.57875769752203
1044                      42.57875769752204
1045                      42.578757697522065
1046                      42.578757697522114
1047                      42.578757697522164
1048                      42.578757697522185
1049                      42.578757697522235
1050                      42.57875769752229
1051                      42.57875769752231
1052                      42.57875769752234
1053                      42.57875769752237
1054                      42.5787576975224
1055                      42.578757697522434
1056                      42.57875769752245
1057                      42.57875769752249
1058                      42.578757697522526
1059                      42.578757697522555
1060                      42.57875769752257
1061                      42.578757697522605
1062                      42.57875769752265
1063                      42.578757697522676
1064                      42.57875769752271
1065                      42.57875769752274
1066                      42.578757697522725
1067                      42.57875769752277
1068                      42.5787576975228
1069                      42.57875769752282
1070                      42.57875769752286
1071                      42.578757697522896
1072                      42.578757697522924
1073                      42.578757697522946
1074                      42.578757697522974
1075                      42.578757697523024
1076                      42.57875769752304
1077                      42.57875769752306
1078                      42.578757697523095
1079                      42.57875769752312
1080                      42.57875769752315
1081                      42.57875769752319
1082                      42.578757697523216
1083                      42.57875769752327
1084                      42.57875769752329
1085                      42.578757697523294
1086                      42.57875769752334
1087                      42.57875769752335
1088                      42.57875769752336
1089                      42.57875769752338
1090                      42.57875769752342
1091                      42.57875769752342
1092                      42.578757697523464
1093                      42.578757697523464
1094                      42.57875769752351
1095                      42.57875769752354
1096                      42.57875769752355
1097                      42.57875769752357
1098                      42.578757697523585
1099                      42.578757697523585
1100                      42.57875769752362
1101                      42.57875769752366
1102                      42.578757697523685
1103                      42.57875769752372
1104                      42.578757697523756
1105                      42.57875769752379
1106                      42.57875769752385
1107                      42.57875769752389
1108                      42.578757697523926
1109                      42.57875769752395
1110                      42.57875769752398
1111                      42.57875769752401
1112                      42.578757697524054
1113                      42.57875769752409
1114                      42.57875769752414
1115                      42.57875769752417
1116                      42.5787576975242
1117                      42.57875769752424
1118                      42.578757697524246
1119                      42.57875769752427
1120                      42.578757697524296
1121                      42.57875769752432
1122                      42.57875769752436
1123                      42.57875769752436
1124                      42.578757697524395
1125                      42.57875769752442
1126                      42.57875769752444
1127                      42.57875769752446
1128                      42.578757697524495
1129                      42.57875769752456
1130.0000000000002        42.57875769752459
1131                      42.578757697524594
1132.0000000000002        42.57875769752465
1133                      42.57875769752467
1134.0000000000002        42.57875769752469
1135                      42.578757697524715
1136.0000000000002        42.57875769752474
1137                      42.578757697524765
1138.0000000000002        42.57875769752482
1139                      42.57875769752485
1140.0000000000002        42.578757697524885
1141                      42.57875769752491
1142.0000000000002        42.57875769752494
1143                      42.578757697524985
1144.0000000000002        42.578757697524985
1145                      42.57875769752501
1146.0000000000002        42.57875769752504
1147                      42.57875769752508
1148.0000000000002        42.57875769752511
1149                      42.57875769752514
1150.0000000000002        42.57875769752516
1151                      42.57875769752517
1152.0000000000002        42.57875769752521
1153                      42.57875769752522
1154                      42.57875769752524
1155                      42.57875769752527
1156                      42.57875769752531
1157                      42.57875769752532
1158                      42.57875769752535
1159                      42.578757697525376
1160                      42.578757697525404
1161                      42.578757697525425
1162                      42.57875769752547
1163                      42.57875769752549
1164                      42.57875769752551
1165                      42.578757697525546
1166                      42.57875769752557
1167                      42.57875769752559
1168                      42.578757697525624
1169                      42.57875769752569
1170                      42.5787576975257
1171                      42.578757697525724
1172                      42.578757697525745
1173                      42.57875769752578
1174                      42.57875769752582
1175                      42.57875769752584
1176                      42.57875769752588
1177                      42.578757697525894
1178                      42.57875769752593
1179                      42.57875769752595
1180                      42.57875769752595
1181                      42.57875769752598
1182                      42.57875769752598
1183                      42.57875769752601
1184                      42.578757697526015
1185                      42.57875769752605
1186                      42.578757697526086
1187                      42.578757697526115
1188                      42.578757697526164
1189                      42.57875769752617
1190                      42.578757697526186
1191                      42.578757697526214
1192                      42.57875769752622
1193                      42.57875769752624
1194                      42.57875769752628
1195                      42.57875769752632
1196                      42.57875769752634
1197                      42.578757697526385
1198                      42.57875769752641
1199                      42.57875769752643
1200                      42.578757697526456
1201                      42.578757697526484
1202                      42.57875769752652
1203                      42.57875769752654
1204                      42.57875769752656
1205                      42.5787576975266
1206                      42.57875769752662
1207                      42.57875769752664
1208                      42.57875769752669
1209                      42.57875769752673
1210                      42.57875769752675
1211                      42.57875769752677
1212                      42.57875769752681
1213                      42.578757697526854
1214                      42.578757697526875
1215                      42.578757697526925
1216                      42.57875769752693
1217                      42.57875769752697
1218                      42.57875769752698
1219                      42.578757697527
1220                      42.57875769752706
1221                      42.578757697527045
1222                      42.57875769752708
1223                      42.5787576975271
1224                      42.57875769752714
1225                      42.578757697527145
1226                      42.578757697527195
1227                      42.5787576975272
1228                      42.57875769752722
1229                      42.578757697527244
1230                      42.57875769752727
1231                      42.5787576975273
1232                      42.57875769752732
1233                      42.578757697527344
1234                      42.578757697527394
1235                      42.578757697527394
1236                      42.57875769752743
1237                      42.57875769752744
1238                      42.578757697527465
1239                      42.57875769752747
1240                      42.5787576975275
1241                      42.57875769752755
1242                      42.57875769752759
1243                      42.57875769752764
1244                      42.578757697527685
1245                      42.57875769752772
1246                      42.57875769752774
1247                      42.57875769752777
1248                      42.578757697527806
1249                      42.578757697527855
1250                      42.57875769752787
1251                      42.578757697527905
1252                      42.57875769752795
1253                      42.57875769752797
1254                      42.578757697528
1255.0000000000002        42.57875769752803
1256                      42.57875769752806
1257.0000000000002        42.57875769752811
1258                      42.57875769752813
1259.0000000000002        42.578757697528154
1260                      42.578757697528204
1261.0000000000002        42.578757697528225
1262                      42.57875769752827
1263.0000000000002        42.578757697528275
1264                      42.57875769752829
1265.0000000000002        42.578757697528324
1266                      42.57875769752835
1267.0000000000002        42.578757697528395
1268                      42.57875769752841
1269.0000000000002        42.57875769752843
1270                      42.578757697528474
1271.0000000000002        42.57875769752851
1272                      42.57875769752852
1273.0000000000002        42.57875769752855
1274                      42.578757697528566
1275.0000000000002        42.57875769752859
1276                      42.578757697528616
1277.0000000000002        42.57875769752867
1278                      42.578757697528694
1279.0000000000002        42.57875769752872
1280                      42.578757697528715
1281                      42.57875769752875
1282                      42.57875769752877
1283                      42.5787576975288
1284                      42.57875769752882
1285                      42.57875769752885
1286                      42.57875769752888
1287                      42.57875769752893
1288                      42.57875769752896
1289                      42.578757697528985
1290                      42.57875769752901
1291                      42.57875769752904
1292                      42.57875769752909
1293                      42.57875769752909
1294                      42.57875769752912
1295                      42.57875769752916
1296                      42.5787576975292
1297                      42.578757697529234
1298                      42.57875769752926
1299                      42.57875769752926
1300                      42.5787576975293
1301                      42.578757697529355
1302                      42.57875769752938
1303                      42.578757697529404
1304                      42.57875769752944
1305                      42.57875769752949
1306                      42.57875769752951
1307                      42.57875769752954
1308                      42.57875769752955
1309                      42.578757697529575
1310                      42.578757697529596
1311                      42.57875769752962
1312                      42.57875769752963
1313                      42.57875769752966
1314                      42.578757697529696
1315                      42.578757697529724
1316                      42.57875769752974
1317                      42.578757697529795
1318                      42.578757697529824
1319                      42.57875769752989
1320                      42.57875769752989
1321                      42.57875769752994
1322                      42.57875769752996
1323                      42.578757697530015
1324                      42.57875769753002
1325                      42.578757697530044
1326                      42.57875769753008
1327                      42.57875769753008
1328                      42.578757697530115
1329                      42.578757697530136
1330                      42.57875769753014
1331                      42.57875769753019
1332                      42.578757697530214
1333                      42.57875769753025
1334                      42.578757697530285
1335                      42.578757697530314
1336                      42.57875769753036
1337                      42.578757697530385
1338                      42.578757697530406
1339                      42.57875769753042
1340                      42.578757697530435
1341                      42.57875769753049
1342                      42.57875769753053
1343                      42.57875769753056
1344                      42.578757697530584
1345                      42.57875769753064
1346                      42.57875769753067
1347                      42.5787576975307
1348                      42.578757697530705
1349                      42.57875769753074
1350                      42.578757697530776
1351                      42.5787576975308
1352                      42.57875769753083
1353                      42.578757697530854
1354                      42.578757697530875
1355                      42.578757697530925
1356                      42.57875769753093
1357                      42.57875769753095
1358                      42.57875769753099
1359                      42.57875769753101
1360                      42.578757697531046
1361                      42.578757697531096
1362                      42.578757697531124
1363                      42.578757697531145
1364                      42.57875769753118
1365                      42.5787576975312
1366                      42.57875769753123
1367                      42.57875769753125
1368                      42.57875769753128
1369                      42.5787576975313
1370                      42.57875769753133
1371                      42.57875769753139
1372                      42.57875769753141
1373                      42.57875769753144
1374                      42.578757697531444
1375                      42.578757697531465
1376                      42.57875769753146
1377                      42.57875769753149
1378                      42.578757697531515
1379                      42.57875769753154
1380.0000000000002        42.57875769753158
1381                      42.578757697531614
1382.0000000000002        42.578757697531614
1383                      42.57875769753164
1384.0000000000002        42.57875769753168
1385                      42.5787576975317
1386.0000000000002        42.57875769753174
1387                      42.578757697531756
1388.0000000000002        42.57875769753179
1389                      42.578757697531806
1390.0000000000002        42.57875769753183
1391                      42.578757697531834
1392.0000000000002        42.578757697531906
1393                      42.57875769753193
1394.0000000000002        42.57875769753197
1395                      42.57875769753197
1396.0000000000002        42.578757697531984
1397                      42.578757697532026
1398.0000000000002        42.57875769753206
1399                      42.578757697532126
1400.0000000000002        42.57875769753215
1401                      42.57875769753218
1402.0000000000002        42.57875769753222
1403                      42.578757697532225
1404.0000000000002        42.57875769753227
1405                      42.578757697532296
1406.0000000000002        42.57875769753235
1407                      42.578757697532396
1408                      42.57875769753243
1409                      42.57875769753244
1410                      42.578757697532474
1411                      42.578757697532495
1412                      42.57875769753252
1413                      42.578757697532566
1414                      42.57875769753257
1415                      42.578757697532595
1416                      42.578757697532644
1417                      42.578757697532666
1418                      42.578757697532666
1419                      42.57875769753273
1420                      42.57875769753274
1421                      42.57875769753277
1422                      42.5787576975328
1423                      42.57875769753284
1424                      42.578757697532865
1425                      42.578757697532886
1426                      42.5787576975329
1427                      42.57875769753292
1428                      42.578757697532936
1429                      42.578757697532964
1430                      42.57875769753299
1431                      42.57875769753304
1432                      42.5787576975331
1433                      42.57875769753313
1434                      42.57875769753317
1435                      42.5787576975332
1436                      42.578757697533234
1437                      42.578757697533234
1438                      42.578757697533284
1439                      42.57875769753333
1440                      42.57875769753335
1441                      42.57875769753338
1442                      42.57875769753341
1443                      42.57875769753346
1444                      42.57875769753347
1445                      42.578757697533504
1446                      42.57875769753355
1447                      42.57875769753357
1448                      42.578757697533625
1449                      42.57875769753365
1450                      42.57875769753369
1451                      42.5787576975337
1452                      42.57875769753375
1453                      42.578757697533774
1454                      42.57875769753381
1455                      42.57875769753384
1456                      42.57875769753384
1457                      42.578757697533874
1458                      42.57875769753389
1459                      42.578757697533945
1460                      42.578757697533966
1461                      42.57875769753399
1462                      42.57875769753401
1463                      42.57875769753403
1464                      42.57875769753407
1465                      42.57875769753412
1466                      42.57875769753415
1467                      42.578757697534165
1468                      42.57875769753421
1469                      42.57875769753422
1470                      42.57875769753423
1471                      42.57875769753424
1472                      42.57875769753428
1473                      42.5787576975343
1474                      42.578757697534336
1475                      42.578757697534364
1476                      42.5787576975344
1477                      42.57875769753443
1478                      42.57875769753448
1479                      42.5787576975345
1480                      42.57875769753451
1481                      42.578757697534556
1482                      42.578757697534584
1483                      42.57875769753463
1484                      42.57875769753465
1485                      42.57875769753466
1486                      42.57875769753469
1487                      42.578757697534705
1488                      42.57875769753475
1489                      42.57875769753476
1490                      42.57875769753479
1491                      42.578757697534826
1492                      42.57875769753484
1493                      42.57875769753488
1494                      42.57875769753491
1495                      42.57875769753492
1496                      42.57875769753496
1497                      42.57875769753499
1498                      42.578757697535
1499                      42.57875769753504
1500                      42.578757697535046
1501                      42.578757697535075
1502                      42.5787576975351
1503                      42.578757697535146
1504                      42.57875769753516
1505.0000000000002        42.5787576975352
1506                      42.57875769753524
1507.0000000000002        42.57875769753525
1508                      42.5787576975353
1509.0000000000002        42.57875769753532
1510                      42.578757697535366
1511.0000000000002        42.57875769753541
1512                      42.578757697535416
1513.0000000000002        42.57875769753546
1514                      42.578757697535465
1515.0000000000002        42.57875769753547
1516                      42.5787576975355
1517.0000000000002        42.57875769753552
1518                      42.57875769753555
1519.0000000000002        42.578757697535565
1520                      42.5787576975356
1521.0000000000002        42.57875769753562
1522                      42.57875769753563
1523.0000000000002        42.57875769753566
1524                      42.578757697535686
1525.0000000000002        42.57875769753572
1526                      42.57875769753576
1527.0000000000002        42.57875769753579
1528                      42.57875769753585
1529.0000000000002        42.57875769753588
1530                      42.5787576975359
1531.0000000000002        42.578757697535934
1532                      42.57875769753597
1533.0000000000002        42.578757697536
1534                      42.57875769753601
1535.0000000000002        42.57875769753601
1536                      42.578757697536034
1537                      42.578757697536055
1538                      42.57875769753609
1539                      42.57875769753609
1540                      42.578757697536126
1541                      42.57875769753615
1542                      42.57875769753618
1543                      42.57875769753619
1544                      42.57875769753621
1545                      42.57875769753623
1546                      42.57875769753626
1547                      42.578757697536304
1548                      42.57875769753632
1549                      42.578757697536325
1550                      42.578757697536375
1551                      42.57875769753638
1552                      42.578757697536375
1553                      42.578757697536425
1554                      42.57875769753644
1555                      42.57875769753645
1556                      42.578757697536496
1557                      42.57875769753648
1558                      42.57875769753651
1559                      42.57875769753655
1560                      42.57875769753659
1561                      42.57875769753658
1562                      42.5787576975366
1563                      42.57875769753662
1564                      42.57875769753667
1565                      42.578757697536695
1566                      42.57875769753674
1567                      42.57875769753677
1568                      42.57875769753681
1569                      42.578757697536865
1570                      42.57875769753689
1571                      42.57875769753693
1572                      42.57875769753697
1573                      42.578757697537
1574                      42.57875769753702
1575                      42.57875769753704
1576                      42.57875769753705
1577                      42.578757697537085
1578                      42.57875769753712
1579                      42.57875769753714
1580                      42.57875769753718
1581                      42.5787576975372
1582                      42.57875769753721
1583                      42.578757697537235
1584                      42.57875769753724
1585                      42.57875769753729
1586                      42.5787576975373
1587                      42.578757697537334
1588                      42.57875769753737
1589                      42.57875769753742
1590                      42.578757697537455
1591                      42.57875769753748
1592                      42.57875769753755
1593                      42.578757697537554
1594                      42.578757697537604
1595                      42.57875769753761
1596                      42.57875769753762
1597                      42.57875769753763
1598                      42.57875769753766
1599                      42.57875769753771
1600                      42.578757697537746
1601                      42.5787576975378
1602                      42.57875769753783
1603                      42.578757697537846
1604                      42.578757697537895
1605                      42.578757697537924
1606                      42.57875769753795
1607                      42.578757697538
1608                      42.57875769753804
1609                      42.57875769753806
1610                      42.57875769753808
1611                      42.57875769753813
1612                      42.57875769753815
1613                      42.57875769753819
1614                      42.57875769753821
1615                      42.57875769753824
1616                      42.57875769753829
1617                      42.578757697538336
1618                      42.57875769753837
1619                      42.5787576975384
1620                      42.57875769753844
1621                      42.57875769753848
1622                      42.57875769753851
1623                      42.57875769753855
1624                      42.57875769753858
1625                      42.57875769753864
1626                      42.578757697538684
1627                      42.578757697538734
1628                      42.57875769753874
1629                      42.578757697538755
1630.0000000000002        42.57875769753879
1631                      42.57875769753885
1632.0000000000002        42.57875769753886
1633                      42.57875769753889
1634.0000000000002        42.5787576975389
1635                      42.578757697538926
1636.0000000000002        42.578757697538926
1637                      42.578757697538954
1638.0000000000002        42.578757697538975
1639                      42.57875769753899
1640.0000000000002        42.57875769753903
1641                      42.57875769753906
1642.0000000000002        42.57875769753911
1643                      42.57875769753911
1644.0000000000002        42.57875769753912
1645                      42.57875769753916
1646.0000000000002        42.5787576975392
1647                      42.57875769753922
1648.0000000000002        42.57875769753926
1649                      42.578757697539295
1650.0000000000002        42.57875769753932
1651                      42.578757697539324
1652.0000000000002        42.578757697539324
1653                      42.57875769753937
1654.0000000000002        42.578757697539395
1655                      42.57875769753943
1656.0000000000002        42.57875769753945
1657                      42.57875769753948
1658.0000000000002        42.57875769753951
1659                      42.57875769753954
1660.0000000000002        42.57875769753956
1661                      42.57875769753957
1662.0000000000002        42.57875769753962
1663                      42.57875769753965
1664.0000000000002        42.578757697539665
1665                      42.57875769753971
1666                      42.57875769753973
1667                      42.57875769753976
1668                      42.57875769753982
1669                      42.578757697539864
1670                      42.5787576975399
1671                      42.57875769753993
1672                      42.57875769753995
1673                      42.57875769753996
1674                      42.578757697540006
1675                      42.578757697540034
1676                      42.578757697540055
1677                      42.578757697540084
1678                      42.5787576975401
1679                      42.578757697540134
1680                      42.57875769754016
1681                      42.5787576975402
1682                      42.57875769754024
1683                      42.57875769754027
1684                      42.57875769754031
1685                      42.57875769754032
1686                      42.57875769754036
1687                      42.57875769754042
1688                      42.57875769754044
1689                      42.57875769754045
1690                      42.57875769754047
1691                      42.57875769754048
1692                      42.57875769754051
1693                      42.578757697540524
1694                      42.578757697540546
1695                      42.578757697540574
1696                      42.57875769754059
1697                      42.57875769754064
1698                      42.578757697540674
1699                      42.57875769754072
1700                      42.57875769754078
1701                      42.578757697540816
1702                      42.57875769754083
1703                      42.57875769754086
1704                      42.57875769754087
1705                      42.57875769754093
1706                      42.57875769754095
1707                      42.57875769754096
1708                      42.578757697540986
1709                      42.578757697541015
1710                      42.57875769754105
1711                      42.57875769754109
1712                      42.578757697541114
1713                      42.57875769754115
1714                      42.57875769754117
1715                      42.57875769754122
1716                      42.57875769754126
1717                      42.5787576975413
1718                      42.578757697541306
1719                      42.57875769754135
1720                      42.578757697541356
1721                      42.57875769754141
1722                      42.57875769754146
1723                      42.57875769754148
1724                      42.5787576975415
1725                      42.57875769754153
1726                      42.57875769754159
1727                      42.57875769754166
1728                      42.57875769754167
1729                      42.5787576975417
1730                      42.57875769754171
1731                      42.5787576975417
1732                      42.57875769754177
1733                      42.57875769754178
1734                      42.578757697541825
1735                      42.57875769754183
1736                      42.57875769754187
1737                      42.578757697541874
1738                      42.57875769754193
1739                      42.578757697541946
1740                      42.57875769754196
1741                      42.57875769754199
1742                      42.57875769754204
1743                      42.57875769754206
1744                      42.57875769754208
1745                      42.57875769754211
1746                      42.57875769754212
1747                      42.578757697542166
1748                      42.578757697542166
1749                      42.578757697542194
1750                      42.578757697542216
1751                      42.57875769754224
1752                      42.57875769754225
1753                      42.57875769754228
1754                      42.5787576975423
1755.0000000000002        42.57875769754235
1756                      42.57875769754236
1757.0000000000002        42.57875769754238
1758                      42.57875769754239
1759.0000000000002        42.578757697542436
1760                      42.57875769754246
1761.0000000000002        42.57875769754248
1762                      42.57875769754249
1763.0000000000002        42.57875769754251
1764                      42.57875769754254
1765.0000000000002        42.57875769754257
1766                      42.578757697542564
1767.0000000000002        42.578757697542606
1768                      42.57875769754265
1769.0000000000002        42.57875769754267
1770                      42.57875769754273
1771.0000000000002        42.57875769754276
1772                      42.578757697542784
1773.0000000000002        42.578757697542784
1774                      42.57875769754282
1775.0000000000002        42.57875769754284
1776                      42.57875769754284
1777.0000000000002        42.578757697542876
1778                      42.5787576975429
1779.0000000000002        42.57875769754293
1780                      42.57875769754298
1781.0000000000002        42.57875769754302
1782                      42.578757697543054
1783.0000000000002        42.57875769754306
1784                      42.578757697543075
1785.0000000000002        42.57875769754311
1786                      42.57875769754313
1787.0000000000002        42.57875769754317
1788                      42.578757697543196
1789.0000000000002        42.578757697543224
1790                      42.578757697543246
1791.0000000000002        42.57875769754329
1792                      42.578757697543324
1793                      42.57875769754336
1794                      42.57875769754339
1795                      42.57875769754341
1796                      42.57875769754342
1797                      42.57875769754346
1798                      42.57875769754348
1799                      42.57875769754349
1800                      42.57875769754354
1801                      42.57875769754354
1802                      42.57875769754356
1803                      42.57875769754356
1804                      42.578757697543594
1805                      42.57875769754364
1806                      42.57875769754368
1807                      42.57875769754372
1808                      42.57875769754375
1809                      42.57875769754379
1810                      42.578757697543814
1811                      42.57875769754383
1812                      42.57875769754386
1813                      42.57875769754389
1814                      42.57875769754389
1815                      42.578757697543914
1816                      42.57875769754395
1817                      42.57875769754399
1818                      42.578757697544034
1819                      42.57875769754405
1820                      42.57875769754405
1821                      42.57875769754412
1822                      42.57875769754415
1823                      42.5787576975442
1824                      42.578757697544226
1825                      42.57875769754425
1826                      42.578757697544276
1827                      42.578757697544326
1828                      42.57875769754434
1829                      42.578757697544354
1830                      42.57875769754438
1831                      42.57875769754441
1832                      42.57875769754443
1833                      42.57875769754446
1834                      42.5787576975445
1835                      42.578757697544525
1836                      42.578757697544546
1837                      42.57875769754459
1838                      42.57875769754462
1839                      42.57875769754464
1840                      42.57875769754465
1841                      42.578757697544674
1842                      42.57875769754473
1843                      42.57875769754476
1844                      42.57875769754482
1845                      42.57875769754486
1846                      42.5787576975449
1847                      42.57875769754492
1848                      42.57875769754492
1849                      42.57875769754498
1850                      42.578757697545015
1851                      42.57875769754506
1852                      42.57875769754506
1853                      42.5787576975451
1854                      42.57875769754514
1855                      42.57875769754514
1856                      42.5787576975452
1857                      42.57875769754525
1858                      42.57875769754529
1859                      42.57875769754533
1860                      42.578757697545385
1861                      42.578757697545406
1862                      42.57875769754541
1863                      42.57875769754546
1864                      42.5787576975455
1865                      42.578757697545534
1866                      42.57875769754555
1867                      42.57875769754555
1868                      42.57875769754558
1869                      42.5787576975456
1870                      42.578757697545626
1871                      42.578757697545655
1872                      42.5787576975457
1873                      42.57875769754574
1874                      42.57875769754578
1875                      42.578757697545804
1876                      42.57875769754583
1877                      42.578757697545846
1878                      42.57875769754585
1879                      42.57875769754586
1880.0000000000002        42.57875769754589
1881                      42.578757697545896
1882.0000000000002        42.57875769754594
1883                      42.57875769754595
1884.0000000000002        42.57875769754596
1885                      42.578757697545996
1886.0000000000002        42.57875769754604
1887                      42.57875769754607
1888.0000000000002        42.578757697546074
1889                      42.57875769754612
1890.0000000000002        42.578757697546145
1891                      42.57875769754619
1892.0000000000002        42.57875769754621
1893                      42.57875769754621
1894.0000000000002        42.578757697546244
1895                      42.57875769754625
1896.0000000000002        42.578757697546294
1897                      42.57875769754634
1898.0000000000002        42.57875769754637
1899                      42.57875769754641
1900.0000000000002        42.578757697546415
1901                      42.578757697546465
1902.0000000000002        42.578757697546514
1903                      42.578757697546536
1904.0000000000002        42.57875769754657
1905                      42.57875769754659
1906.0000000000002        42.57875769754665
1907                      42.57875769754668
1908.0000000000002        42.57875769754671
1909                      42.578757697546756
1910.0000000000002        42.57875769754678
1911                      42.57875769754682
1912.0000000000002        42.57875769754687
1913                      42.57875769754689
1914.0000000000002        42.57875769754691
1915                      42.57875769754694
1916.0000000000002        42.57875769754695
1917                      42.57875769754701
1918.0000000000002        42.57875769754705
1919                      42.578757697547104
1920                      42.57875769754714
1921                      42.57875769754715
1922                      42.57875769754718
1923                      42.578757697547196
1924                      42.578757697547225
1925                      42.57875769754725
1926                      42.578757697547275
1927                      42.57875769754731
1928                      42.57875769754734
1929                      42.57875769754736
1930                      42.57875769754742
1931                      42.578757697547466
1932                      42.57875769754748
1933                      42.578757697547516
1934                      42.57875769754755
1935                      42.57875769754757
1936                      42.578757697547616
1937                      42.57875769754765
1938                      42.57875769754769
1939                      42.57875769754772
1940                      42.57875769754773
1941                      42.57875769754774
1942                      42.578757697547786
1943                      42.5787576975478
1944                      42.57875769754782
1945                      42.57875769754783
1946                      42.57875769754785
1947                      42.578757697547864
1948                      42.57875769754789
1949                      42.5787576975479
1950                      42.57875769754794
1951                      42.57875214665874
1952                      42.57871396037682
1953                      42.578612066096184
1954                      42.578417277780886
1955                      42.578102448105405
1956                      42.577642583882586
1957                      42.57701483185396
1958                      42.57619827920705
1959                      42.575173549192066
1960                      42.57392221552876
1961                      42.572426101961035
1962                      42.5706665673632
1963                      42.568623895465635
1964                      42.56627690707117
1965                      42.56360289019127
1966                      42.56057790188109
1967                      42.55717743991816
1968                      42.553377420412694
1969                      42.54915533766611
1970                      42.54449143367374
1971                      42.53936967401685
1972                      42.5337783201719
1973                      42.52770990912041
1974                      42.52116050096574
1975                      42.51412813273531
1976                      42.50661051683403
1977                      42.49860213647367
1978                      42.4900910038796
1979                      42.481055442510865
1980                      42.471461313336334
1981                      42.46126011211251
1982                      42.45038831210072
1983                      42.438768217887635
1984                      42.426310444479896
1985                      42.41291796176504
1986                      42.39849146838356
1987                      42.38293569618005
1988                      42.366166103367085
1989                      42.348115291205275
1990                      42.32873837467094
1991                      42.308016459698884
1992                      42.28595735133606
1993                      42.262592679379885
1994                      42.23797083164017
1995                      42.21214547154612
1996                      42.18515999162173
1997                      42.15702896037711
1998                      42.12771832966483
1999                      42.09712670677857
2000                      42.06507019297524
2001                      42.031273059872454
2002.0000000000002        41.99536592124121
2003                      41.956892234886446
2004                      41.91532318009752
2005                      41.87008040973151
2006.0000000000002        41.820565954127666
2007.0000000000002        41.76619856276314
2008                      41.70645574956289
2009                      41.64092039558754
2010.0000000000002        41.569329588669646
2011.0000000000002        41.491621207696
2012                      41.40797067878019
2013                      41.318806983203245
2014.0000000000002        41.22479473585625
2015.0000000000002        41.12676990884668
2016                      41.02562240009064
2017                      40.92212961523123
2018.0000000000002        40.81675942794233
2019.0000000000002        40.70947333534082
2020                      40.5995654257822
2021                      40.48556652461686
2022.0000000000002        40.365227515500244
2023.0000000000002        40.2355783316013
2024                      40.09304789102796
2025                      39.933630840895425
2026.0000000000002        39.75309999498081
2027.0000000000002        39.54728548850325
2028                      39.312467636873805
2029                      39.04595310893023
2030.0000000000002        38.73906700803031
2031.0000000000002        38.38499527491612
2032                      37.991325792137886
2033                      37.57291615439553
2034.0000000000002        37.15236114791413
2035.0000000000002        36.75823689199605
2036                      36.42033844522565
2037                      36.16260938918109
2038.0000000000002        35.996393109269945
2039.0000000000002        35.91730269311062
2040                      35.907270992661026
2041                      35.93468086587
2042.0000000000002        35.974654393221
2043.0000000000002        36.0061748726582
2044                      36.01237968194041
2045                      35.97495303138971
2046.0000000000002        35.88300108272974
2047.0000000000002        35.731340195156285
2048                      35.519348790860846
2049                      35.25161334400309
2050                      34.93898189127531
2051                      34.60085026270188
2052                      34.27023169530903
2053                      33.98872915277534
2054                      33.79839738677136
2055                      33.7310590044971
2056                      33.785238980806895
2057                      33.93852954007916
2058                      34.16620532877202
2059                      34.43539168522462
2060                      34.71293490294299
2061                      34.970812868869665
2062                      35.188266187668276
2063                      35.35149527304766
2064                      35.452238266029596
2065                      35.486249595150404
2066                      35.44635130997109
2067                      35.32759757187329
2068                      35.13381469916497
2069                      34.87336971349879
2070                      34.561441042291655
2071                      34.22229798163057
2072                      33.89022587395531
2073                      33.607170517293014
2074                      33.41564683944725
2075                      33.34786380618488
2076                      33.40315877230704
2077                      33.55957275510668
2078                      33.791798824378816
2079                      34.06622086502359
2080                      34.348990609628245
2081                      34.61156232038021
2082                      34.83284837212303
2083                      34.99887760848975
2084                      35.10131548411069
2085                      35.135893224922654
2086                      35.09610142898817
2087                      34.977598195882535
2088                      34.784036079663494
2089                      34.52355861185319
2090                      34.21115055430814
2091                      33.87101008166653
2092                      33.5375475797385
2093                      33.25303365570704
2094                      33.06040438957472
2095                      32.99221160265876
2096                      33.048548837085534
2097                      33.20788535324097
2098                      33.44437519661216
2099                      33.72370997364755
2100                      34.01138875001114
2101                      34.27837167193107
2102                      34.50326074725838
2103                      34.671922543112984
2104                      34.77595386432815
2105                      34.811064109322935
2106                      34.77136398295574
2107                      34.653072790334456
2108                      34.459684925950064
2109                      34.199142061543924
2110                      33.88625774826456
2111                      33.545175402972525
2112                      33.21043207541448
2113                      32.92460073063093
2114                      32.730989318216096
2115                      32.662435984576724
2116                      32.719736824853975
2117                      32.88177998272655
2118                      33.122229004997266
2119                      33.406137333165795
2120                      33.6983954452747
2121                      33.969498956860825
2122                      34.1977565031165
2123                      34.36888063961932
2124                      34.47440273132199
2125                      34.51001121659591
2126                      34.47039280261069
2127                      34.35228965870642
2128                      34.159053390632955
2129                      33.898445407848214
2130                      33.58513096781155
2131                      33.24321581232502
2132                      32.907364492509295
2133                      32.620423461507976
2134                      32.42600729179961
2135.0000000000005        32.357163586906175
2136                      32.415339633977595
2137                      32.57984859495821
2138                      32.823921255602876
2139.0000000000005        33.112034948577985
2140                      33.408519545863676
2141                      33.68343635661576
2142                      33.91481671354976
2143.0000000000005        34.08822613600288
2144                      34.19513267452426
2145                      34.231203995904956
2146                      34.19166309225719
2147.0000000000005        34.073741422154484
2148                      33.8806636766616
2149                      33.620033755074886
2150                      33.306393515433555
2151.0000000000005        32.963830193845865
2152                      32.62713588942044
2153                      32.339391691176615
2154                      32.14442878019557
2155.0000000000005        32.075396220695936
2156                      32.13434378578403
2157                      32.30103779821198
2158                      32.54834743020811
2159.0000000000005        32.84024842669789
2160                      33.140564982998455
2161                      33.418956263524876
2162                      33.65319162430653
2163.0000000000005        33.828694945591344
2164                      33.93687163801344
2165                      33.97336784202688
2166                      33.93390780175694
2167.0000000000005        33.81618422579248
2168                      33.62331227600962
2169                      33.362763792738775
2170                      33.048985920782904
2171.0000000000005        32.7060699836569
2172                      32.368934133520746
2173                      32.08083975018289
2174                      31.88570737407987
2175.0000000000005        31.816633570399997
2176                      31.876227038822943
2177                      32.04476650447115
2178                      32.294847718955175
2179                      32.590037530801396
2180                      32.89372133986974
2181                      33.17519303534501
2182                      33.41197546038124
2183                      33.589354571536546
2184                      33.698671955751244
2185                      33.73555018273972
2186                      33.696184772997725
2187                      33.57870828158067
2188                      33.38614663246512
2189                      33.12586960692863
2190                      32.81226393794219
2191                      32.46945189985726
2192                      32.13247280022783
2193                      31.844690741593595
2194                      31.649934645143713
2195                      31.58103125359151
2196                      31.64111821027748
2197                      31.811087954800577
2198                      32.063366812924805
2199                      32.36122842108493
2200                      32.66770560586891
2201                      32.95177408084618
2202                      33.190728429090825
2203                      33.36971942260908
2204                      33.480021633607706
2205                      33.517230418055874
2206                      33.477987285117045
2207                      33.36085084604244
2208                      33.16878322534138
2209                      32.90908891156406
2210                      32.596135652439614
2211                      32.25410757712248
2212                      31.918152264908823
2213                      31.63162104012379
2214                      31.4379941569791
2215                      31.36954587627517
2216                      31.429951212013442
2217                      31.600863319002546
2218                      31.854643696501153
2219                      32.15440936387131
2220                      32.462954802696125
2221                      32.74900476883012
2222                      32.989653064025845
2223                      33.16992002524754
2224                      33.28100898369136
2225                      33.318482989376776
2226                      33.27940732200817
2227                      33.16276119832199
2228                      32.97147747738624
2229                      32.71284226108011
2230                      32.40125414971124
2231                      32.0609893031009
2232                      31.727259567703697
2233                      31.44319633007645
2234                      31.251576097369515
2235                      31.183884362622322
2236                      31.244437763357414
2237                      31.415793061013627
2238                      31.670308544793023
2239                      31.971078204186657
2240                      32.280802835293166
2241                      32.568058122317716
2242                      32.80978727953865
2243                      32.990895360950894
2244                      33.102513447552816
2245                      33.14016753505368
2246                      33.10132591515156
2247                      32.985393870022115
2248                      32.79532440738799
2249                      32.53844387415314
2250                      32.22923043391742
2251                      31.892039170972613
2252                      31.561957244333556
2253                      31.281465771018546
2254                      31.09233758319777
2255                      31.025497392233227
2256                      31.086093636862714
2257                      31.25754385114751
2258                      31.512177890642903
2259                      31.813118832018567
2260.0000000000005        32.1231101047573
2261                      32.41071443855885
2262                      32.65281558291704
2263                      32.83424703253337
2264.0000000000005        32.946082272318336
2265                      32.98381253800189
2266                      32.94527598070057
2267                      32.83031246366266
2268.0000000000005        32.641962217182154
2269                      32.38763484252133
2270                      32.08185256368494
2271                      31.748823136418252
2272.0000000000005        31.423015823442274
2273                      31.14591862992716
2274                      30.958778136449176
2275                      30.892589547929937
2276.0000000000005        30.953212784236282
2277                      31.124685957107687
2278                      31.37923586135175
2279                      31.679982359644995
2280.0000000000005        31.989732357298948
2281                      32.27711873145092
2282                      32.519062166015466
2283                      32.70039815451557
2284.0000000000005        32.81218634212419
2285                      32.849902129824436
2286                      32.81169536554706
2287                      32.697767331077806
2288.0000000000005        32.51126373968096
2289                      32.25962405578326
2290                      31.957184212554466
2291                      31.627637300535998
2292.0000000000005        31.304793532811956
2293                      31.029993003295328
2294                      30.844710993414797
2295                      30.779328340785007
2296.0000000000005        30.840041477125236
2297                      31.01165807363574
2298                      31.266236873092282
2299                      31.566839988272818
2300.0000000000005        31.87633458290886
2301                      32.16343023736077
2302                      32.4051030497355
2303                      32.58621366817387
2304.0000000000005        32.697857583361206
2305                      32.73552487560623
2306                      32.697662130469745
2307                      32.584633445950615
2308                      32.39948403221751
2309                      32.14956163624812
2310                      31.848982785505818
2311                      31.52124496940407
2312                      31.200580732613957
2313                      30.93030818408747
2314                      30.75123757973789
2315                      30.689820407993935
2316                      30.754733461140983
2317                      30.935083097474607
2318                      31.196916924612026
2319                      31.50037503510417
2320                      31.80929902469263
2321                      32.09432854539681
2322                      32.33373373373031
2323                      32.51303306866468
2324                      32.62368262994165
2325                      32.6610792473504
2326                      32.624119660236694
2327                      32.513791476620824
2328                      32.33268467424256
2329                      32.08821895572324
2330                      31.794493024669404
2331                      31.457978078431438
2332                      30.95361289816312
2333                      30.426381278846215
2334                      30.191931794167512
2335                      30.41220554271524
2336                      30.47423413181918
2337                      30.64964762785543
2338                      30.910407256429014
2339                      31.22005809859733
2340                      31.54244029530633
2341                      31.84630671802101
2342                      32.10677481985401
2343                      32.304648341583174
2344                      32.426902317541234
2345                      32.46824092200543
2346                      32.42557162576087
2347                      32.299621365676444
2348                      32.10913752233502
2349                      31.899412816237174
2350                      31.646345865735718
2351                      31.359013434061037
2352                      31.089324149919904
2353                      30.86594194360618
2354                      30.7172769775923
2355                      30.664785884040118
2356                      30.722539896719145
2357                      30.885721888452995
2358                      31.12765221376179
2359                      31.413441283397272
2360                      31.707803048241516
2361                      31.983120045666382
2362                      32.215510036973406
2363                      32.3908244467427
2364                      32.49986671574836
2365                      32.53681352954552
2366                      32.502129420607076
2367                      32.400326844314954
2368                      32.23766767024393
2369                      32.02224926932537
2370                      31.7674856619975
2371                      31.494435170917306
2372                      31.23112440807417
2373                      31.01075789625247
2374                      30.86458258358953
2375                      30.812883034546495
2376                      30.86906012325213
2377                      31.027308528396972
2378                      31.261106250019903
2379                      31.53602640088547
2380                      31.81861125720289
2381                      32.08249517271632
2382                      32.305591273067705
2383                      32.47490090019793
2384                      32.58028477116944
2385.0000000000005        32.61599462100256
2386                      32.58285186915159
2387                      32.48538527376496
2388                      32.32940625309492
2389.0000000000005        32.12377372605253
2390                      31.881122873058956
2391                      31.621643618711644
2392                      31.369725703839638
2393.0000000000005        31.137611736281094
2394                      30.945470617315895
2395                      30.877655895647706
2396                      30.935530406396087
2397.0000000000005        31.098852641546667
2398                      31.33986422165607
2399                      31.622235226282132
2400                      31.912000335144818
2401.0000000000005        32.17695722485644
2402                      32.40078127948356
2403                      32.56957416200097
2404                      32.67418871637882
2405.0000000000005        32.70956454212657
2406                      32.67736536918152
2407                      32.58231569911245
2408                      32.42844658928805
2409.0000000000005        32.22017992341812
2410                      31.955514153937347
2411                      31.654646085627622
2412                      31.35654371083991
2413.0000000000005        31.10311369336987
2414                      30.93342964811436
2415                      30.873811406971654
2416                      30.93082727872011
2417.0000000000005        31.091864755815678
2418                      31.330622122420923
2419                      31.61249415533678
2420                      31.90364812951999
2421.0000000000005        32.17292085060523
2422                      32.402631452027784
2423                      32.576813210006726
2424                      32.6850212533362
2425.0000000000005        32.721636833345904
2426                      32.68708995369104
2427                      32.58439998579241
2428                      32.417307025297895
2429.0000000000005        32.19445114772413
2430                      31.927904183991526
2431                      31.63949490974857
2432                      31.359993433059447
2433                      31.12440039734318
2434                      30.966626710890278
2435                      30.91096670387495
2436                      30.96635715725759
2437                      31.12287995136247
2438                      31.354859744092682
2439                      31.629067479751182
2440                      31.91152906007391
2441                      32.174541270499375
2442                      32.39985496902389
2443                      32.57130216380943
2444                      32.67809352970285
2445                      32.71428365178309
2446                      32.67991459357098
2447                      32.57829118961829
2448                      32.414360814956694
2449                      32.19800459572948
2450                      31.94327093214904
2451                      31.670123384571546
2452                      31.406217719207635
2453                      31.181639746166283
2454                      31.029801038873494
2455                      30.97603453411114
2456                      31.029938131102274
2457                      31.182242978483735
2458                      31.407872300912533
2459                      31.674689772818343
2460                      31.948330057287386
2461                      32.204504609661996
2462                      32.424041739380016
2463                      32.59126917992917
2464                      32.69555170492336
2465                      32.73091410668879
2466                      32.69751975025626
2467                      32.598973421999055
2468                      32.44054398131264
2469                      32.232116587641904
2470                      31.9880400774359
2471                      31.72505055773404
2472                      31.469060938394854
2473                      31.25007408474454
2474                      31.10175802159249
2475                      31.04926478506539
2476                      31.10178309118618
2477                      31.250214447273436
2478                      31.47037954752034
2479                      31.73117073890057
2480                      31.99789247115644
2481                      32.248983464945574
2482                      32.46416208408348
2483                      32.628018370724604
2484                      32.73018091797932
2485                      32.76482240647006
2486                      32.73227966207919
2487                      32.63626308055521
2488                      32.48185427579391
2489                      32.2783868127173
2490                      32.04010483957792
2491                      31.783571094187757
2492                      31.533297910808045
2493                      31.320020414804777
2494                      31.17622309855807
2495                      31.125469469846475
2496                      31.176489625040357
2497                      31.320766993801616
2498                      31.535309254653516
2499                      31.78950099461364
2500                      32.05079874061313
2501                      32.29769279542549
2502                      32.50951765498956
2503                      32.67089617020638
2504                      32.77152750189112
2505                      32.80565111852985
2506                      32.77369129619702
2507                      32.679374524317
2508                      32.527647532516525
2509                      32.327653347854806
2510.0000000000005        32.09366756766385
2511                      31.843644019775077
2512                      31.60101613306785
2513                      31.395887166999376
2514.0000000000005        31.25828446347055
2515                      31.209827255060972
2516                      31.259150593197656
2517                      31.398736676937936
2518.0000000000005        31.60670048746342
2519                      31.853144410599477
2520                      32.10891018485693
2521                      32.351317648555
2522.0000000000005        32.55968990249474
2523                      32.71863695959134
2524                      32.81781927650061
2525                      32.85146242239775
2526.0000000000005        32.82004118591204
2527                      32.72734931461434
2528                      32.57837644552386
2529                      32.382384848703616
2530.0000000000005        32.153990184710736
2531                      31.912552404764114
2532                      31.67992563622159
2533                      31.484230302555304
2534.0000000000005        31.35328845994089
2535                      31.307221030861783
2536                      31.354768942481112
2537                      31.48938576334352
2538.0000000000005        31.689996684190568
2539                      31.92785831495486
2540                      32.17707625737971
2541                      32.414127939045684
2542.0000000000005        32.61837263187335
2543                      32.774413210717384
2544                      32.87188144090108
2545                      32.904960283937854
2546.0000000000005        32.87419862336074
2547                      32.783538434753766
2548                      32.63809675130267
2549                      32.447329490606116
2550.0000000000005        32.22582373273426
2551                      31.993515977512764
2552                      31.77104652805443
2553                      31.58439701150888
2554.0000000000005        31.459651183735147
2555                      31.415784693865827
2556                      31.46159964867878
2557                      31.591388191917257
2558.0000000000005        31.78457696433044
2559                      32.014131019262436
2560                      32.256427929350366
2561                      32.48752654815738
2562                      32.687099334618914
2563                      32.839791882903285
2564                      32.93526241470841
2565                      32.967679554483546
2566                      32.93770738308701
2567                      32.849460436065485
2568                      32.708146258240895
2569                      32.52324916264113
2570                      32.309168456287445
2571                      32.08513264143744
2572                      31.872101563965384
2573                      31.693819133913227
2574                      31.57476050057635
2575                      31.532906475942614
2576                      31.577087421803252
2577                      31.70222974035754
2578                      31.88845469092874
2579                      32.11109803678412
2580                      32.346911810519984
2581                      32.57206783318038
2582                      32.76673580756826
2583                      32.9158513758188
2584                      33.00915904553511
2585                      33.04085479371134
2586                      33.0117331238766
2587                      32.92606342566653
2588                      32.78904679456642
2589                      32.610127840774716
2590                      32.40322529026953
2591                      32.18689864112184
2592                      31.98256393034169
2593                      31.81205808569038
2594                      31.69823235666439
2595                      31.658247519335543
2596                      31.70081172608174
2597                      31.82141756155114
2598                      32.00109539075167
2599                      32.21762406069042
2600                      32.44734675960626
2601                      32.666899024946055
2602                      32.85675750538428
2603                      33.00227878944411
2604                      33.0933824482501
2605                      33.124338990045864
2606                      33.096072584340035
2607                      33.01296045682759
2608                      32.880185903344554
2609                      32.70698774821725
2610                      32.506880236055224
2611                      32.29779527932441
2612                      32.10106047959371
2613                      31.93768491255202
2614                      31.82877582983893
2615                      31.79055160527263
2616                      31.831532764622388
2617                      31.947624614055243
2618                      32.1211158937496
2619                      32.331720964158194
2620                      32.55553104148523
2621                      32.769655615936344
2622                      32.954942951196806
2623                      33.096983974867406
2624                      33.18593762908701
2625                      33.2161697801851
2626                      33.188731492992055
2627                      33.10809538919407
2628                      32.97941535723824
2629                      32.81165710748996
2630                      32.61799896266799
2631                      32.41580494015333
2632                      32.22580649617016
2633                      32.06923455054498
2634                      31.96520050830688
2635.0000000000005        31.928719151103387
2636                      31.968147849977317
2637                      32.07992858689969
2638                      32.247952498240124
2639.0000000000005        32.45277211322589
2640                      32.67074726259786
2641                      32.87954787269482
2642                      33.06040579254403
2643.0000000000005        33.199076980213114
2644                      33.28593397621129
2645                      33.315457858988026
2646                      33.28882728803115
2647.0000000000005        33.21061400885359
2648                      33.085867265969114
2649                      32.92334023639212
2650                      32.73590209839635
2651.0000000000005        32.54040479881003
2652                      32.357107588586544
2653                      32.207140876181455
2654                      32.107859620064374
2655.0000000000005        32.07308039962674
2656                      32.1109912454937
2657                      32.218563090736325
2658                      32.38138383002964
2659.0000000000005        32.58041894668361
2660                      32.79256675836575
2661                      32.99607029681119
2662                      33.17252012729872
2663.0000000000005        33.30788817240715
2664                      33.39269077264151
2665                      33.421518961390134
2666                      33.395683064631896
2667.0000000000005        33.31983288225405
2668                      33.1989084293001
2669                      33.041479393259536
2670                      32.86007679331121
2671.0000000000005        32.67123117130115
2672                      32.49461016052038
2673                      32.35053530476428
2674                      32.25573608396473
2675.0000000000005        32.22258068590804
2676                      32.259015909720226
2677                      32.36261483158526
2678                      32.52030772516938
2679.0000000000005        32.7134117235109
2680                      32.91961647434138
2681                      33.1177998518208
2682                      33.289837539032774
2683.0000000000005        33.42192922738282
2684                      33.50471153071149
2685                      33.53285865367831
2686                      33.5077955435797
2687.0000000000005        33.43424034238367
2688                      33.31702901694778
2689                      33.164548032900576
2690                      32.98907565694166
2691                      32.80687120351782
2692                      32.636829240564225
2693                      32.49835259239414
2694                      32.407616826397565
2695                      32.37595384513237
2696                      32.410973142769166
2697                      32.51099059000688
2698                      32.663636772113655
2699                      32.8508302063047
2700                      33.051012688974765
2701                      33.243795641025635
2702                      33.41139910653611
2703                      33.54022110322394
2704                      33.62099497827624
2705                      33.648466608220986
2706                      33.62415290352646
2707                      33.55282234153303
2708                      33.43921120132705
2709                      33.291541395402156
2710                      33.12196075623503
2711                      32.94622317174013
2712                      32.7825471274383
2713                      32.64945268710749
2714                      32.562416629396445
2715                      32.532088006520375
2716                      32.565790531249455
2717                      32.66242147741491
2718                      32.81009308203533
2719                      32.99142990885361
2720                      33.185666124136155
2721                      33.37301672313839
2722                      33.5362275318477
2723                      33.66181352855298
2724                      33.74060165101914
2725                      33.767405554422695
2726                      33.74381876896081
2727                      33.674636104111215
2728                      33.564511491157475
2729                      33.42155786757537
2730                      33.257659607149726
2731                      33.08816870156925
2732                      32.93063152455448
2733                      32.802729434426695
2734                      32.719239875483325
2735                      32.690170798946596
2736                      32.722667344743904
2737                      32.81599636506772
2738                      32.95877653317972
2739                      33.13434522153042
2740                      33.32278071256733
2741                      33.504749606556956
2742                      33.66350059601384
2743                      33.785845294557866
2744                      33.862666783349404
2745                      33.888810395755094
2746                      33.86592594822299
2747                      33.79881875674555
2748                      33.692071619008345
2749                      33.55365390937749
2750                      33.39522185133989
2751                      33.23177725639342
2752                      33.080139592745994
2753                      32.95722525829477
2754                      32.87712304390802
2755                      32.84925746197026
2756                      32.88060062785425
2757                      32.97070951952908
2758                      33.10872520965589
2759                      33.27865810323157
2760.0000000000005        33.46138594410738
2761                      33.63806316157368
2762                      33.79241664000916
2763                      33.91149241135269
2764.0000000000005        33.98633973982094
2765                      34.011822248639724
2766                      33.98961380809391
2767                      33.92450303926127
2768.0000000000005        33.82103315973029
2769                      33.68701401403236
2770                      33.53388486661845
2771                      33.37620921131806
2772.0000000000005        33.23019468240851
2773                      33.11205058209141
2774                      33.03518376033236
2775                      33.0084676708891
2776.0000000000005        33.038697816705856
2777                      33.12567413882972
2778                      33.25905689641305
2779                      33.42353258779655
2780.0000000000005        33.60065338513038
2781                      33.7721627230833
2782                      33.92219659133538
2783                      34.03805079514033
2784.0000000000005        34.110934191570884
2785                      34.13575864184924
2786                      34.11420007221638
2787                      34.051023062691854
2788.0000000000005        33.95071317053484
2789                      33.82094450863525
2790                      33.67293845699453
2791                      33.52080180900411
2792.0000000000005        33.38017255106457
2793                      33.26659793901962
2794                      33.19282610994047
2795                      33.16720886000661
2796.0000000000005        33.19636309411214
2797                      33.28030922608003
2798                      33.40922000723046
2799                      33.568419561313604
2800.0000000000005        33.740062014859205
2801                      33.90652900822279
2802                      34.052327277229544
2803                      34.165033597787506
2804.0000000000005        34.23598725337624
2805                      34.260162207560775
2806                      34.239233835370534
2807                      34.17793087586999
2808.0000000000005        34.08067220241394
2809                      33.955014396339024
2810                      33.81195444113224
2811                      33.6651728508797
2812.0000000000005        33.529732167901315
2813                      33.42055467513062
2814                      33.34976072395685
2815                      33.32519758256647
2816                      33.353312994917225
2817                      33.43432921819749
2818                      33.55891489011066
2819                      33.71298735264449
2820                      33.879288587190764
2821                      34.040823773790585
2822                      34.182460626961436
2823                      34.29208157479449
2824                      34.36114852989705
2825                      34.384689716304045
2826                      34.364373368419834
2827                      34.30488747062765
2828                      34.21059152029468
2829                      34.08893295616461
2830                      33.95067165275198
2831                      33.809093600531355
2832                      33.67868775642367
2833                      33.57376043651805
2834                      33.50583481659611
2835                      33.482285852846346
2836                      33.50940101077562
2837                      33.58759548689276
2838                      33.70800494000826
2839                      33.85709392247271
2840                      34.01820777679132
2841                      34.17491835583134
2842                      34.312479145230675
2843                      34.41907024823767
2844                      34.486280487804784
2845                      34.509197773845194
2846                      34.48947725330099
2847                      34.431761428475866
2848                      34.340357551518544
2849                      34.22262639340945
2850                      34.089054711754294
2851                      33.952549466403084
2852                      33.82704595819529
2853                      33.72624376520525
2854                      33.66108000838905
2855                      33.63850543838512
2856                      33.66466037848805
2857                      33.7401461929749
2858                      33.85653160211783
2859                      34.000786221981855
2860                      34.15686897387772
2861                      34.30885178934895
2862                      34.44243305863738
2863                      34.546039063966376
2864                      34.61141442545717
2865                      34.63371449879848
2866                      34.61457715891897
2867                      34.55859623389415
2868                      34.470030575309885
2869                      34.35615691452351
2870                      34.227192582671954
2871                      34.09565760247074
2872                      33.97495947593448
2873                      33.878156936702275
2874                      33.81564778841782
2875                      33.79400488520238
2876                      33.819243913529256
2877                      33.892155990383166
2878                      34.00468073495611
2879                      34.14426117418525
2880                      34.295457328780195
2881                      34.44281107283631
2882                      34.57247543857413
2883                      34.67314363602251
2884                      34.736700314951875
2885.0000000000005        34.758388727462666
2886                      34.7398264988554
2887                      34.68556420339484
2888                      34.599809982541665
2889.0000000000005        34.48974089846614
2890                      34.36531446948205
2891                      34.23865540354781
2892                      34.12263218059481
2893.0000000000005        34.02968057095888
2894                      33.969701705896455
2895                      33.948940305776276
2896                      33.973312169436745
2897.0000000000005        34.04378876741665
2898                      34.15263036736791
2899                      34.28771374254992
2900                      34.43417354091199
2901.0000000000005        34.57702501447562
2902                      34.702836601833674
2903                      34.80061351164605
2904                      34.8623735961907
2905.0000000000005        34.8834555707828
2906                      34.865467023001145
2907                      34.8129191106573
2908                      34.72995938631829
2909.0000000000005        34.623656129387136
2910                      34.50369900028305
2911                      34.38178450510418
2912                      34.270268220352314
2913.0000000000005        34.18098169602953
2914                      34.123376195042866
2915                      34.103433827717105
2916                      34.12699872649797
2917.0000000000005        34.19518526326723
2918                      34.30054176960935
2919                      34.43133189659393
2920                      34.57322990725212
2921.0000000000005        34.71171302742915
2922                      34.83374836431137
2923                      34.92867307699022
2924                      34.98866449875556
2925.0000000000005        35.009148432703604
2926                      34.991731793212196
2927                      34.94088770307725
2928                      34.860698553908996
2929.0000000000005        34.758102202082874
2930                      34.642505751841675
2931                      34.52515525039237
2932                      34.41790284919806
2933.0000000000005        34.332050372651295
2934                      34.27662289237294
2935                      34.25742733080355
2936                      34.28024438570515
2937.0000000000005        34.34629997106661
2938                      34.44839240119161
2939                      34.575120279039794
2940                      34.71266727325759
2941.0000000000005        34.84695168719198
2942                      34.96534144542051
2943                      35.05746696397492
2944                      35.11572590963899
2945                      35.13562351320447
2946                      35.118770556018966
2947                      35.06959617228061
2948                      34.99212588864373
2949                      34.89312076632102
2950                      34.78169028406142
2951                      34.6686239642726
2952                      34.56531394329635
2953                      34.482587931198815
2954                      34.42913698408348
2955                      34.41061342692079
2956                      34.432744297400795
2957                      34.49683640451822
2958                      34.59589857103909
2959                      34.718827995817556
2960                      34.85227816651432
2961                      34.982588548505454
2962                      35.09750885817959
2963                      35.18694738752589
2964                      35.24353393039206
2965                      35.262864054523995
2966                      35.24655885680015
2967                      35.198995302619785
2968                      35.124136367191035
2969                      35.02854400862752
2970                      34.92100633169815
2971                      34.81188382825927
2972                      34.71215976922989
2973                      34.632231881425106
2974                      34.58053327949738
2975                      34.562603902457774
2976                      34.58411004843608
2977                      34.646405594225655
2978                      34.742675083245885
2979                      34.86208417787717
2980                      34.99170373870057
2981                      35.11828566787544
2982                      35.22994078062768
2983                      35.31683380753894
2984                      35.371828603598026
2985                      35.39061809187193
2986                      35.37483275954063
2987                      35.32878895594037
2988                      35.25636648006929
2989                      35.16394323397278
2990                      35.0599844699465
2991                      34.954450197818915
2992                      34.85795912677007
2993                      34.780513664101775
2994                      34.73034352966921
2995                      34.712927484264604
2996                      34.73386836057053
2997                      34.79452971053349
2998                      34.88823878612945
2999                      35.00438810235918
3000                      35.13043503864642
3001                      35.253529181353315
3002                      35.362107124413996
3003                      35.44662514337104
3004                      35.50012083966716
3005                      35.51839971566502
3006                      35.50309612720759
3007                      35.458461555372686
3008                      35.38828500354881
3009                      35.298779692037776
3010.0000000000005        35.198093987526285
3011                      35.09583297503409
3012                      35.00224860814825
3013                      34.92697551220177
3014.0000000000005        34.87811605693403
3015                      34.86113569748409
3016                      34.88156668596198
3017                      34.940744362669875
3018.0000000000005        35.03211406511519
3019                      35.14526651242567
3020                      35.26798817278121
3021                      35.3878198525197
3022.0000000000005        35.493506006505136
3023                      35.57579511742644
3024                      35.62788097995902
3025                      35.645680437388556
3026.0000000000005        35.630818065425245
3027                      35.587497259476365
3028                      35.5194114535329
3029                      35.43258243213781
3030.0000000000005        35.33489275929134
3031                      35.23559322728069
3032                      35.144557709570265
3033                      35.071139472836336
3034.0000000000005        35.023377961791134
3035                      35.00676257060533
3036                      35.02673077407287
3037                      35.08456115680138
3038.0000000000005        35.17379004740113
3039                      35.284207343831035
3040                      35.403862821764676
3041                      35.520628831764796
3042.0000000000005        35.623597476847586
3043                      35.70377558361886
3044                      35.754531189959714
3045                      35.77188097592587
3046.0000000000005        35.757428823856955
3047                      35.71532163952846
3048                      35.64915882124828
3049                      35.56477235028927
3050.0000000000005        35.469786219985366
3051                      35.37309951232696
3052                      35.28422002773512
3053                      35.2123601623805
3054.0000000000005        35.16552343027382
3055                      35.14921915673481
3056                      35.16875950149866
3057                      35.225350712518974
3058.0000000000005        35.31263170964931
3059                      35.420564731884525
3060                      35.53742666290464
3061                      35.65137865902315
3062.0000000000005        35.75182782718583
3063                      35.830021689268
3064                      35.8795269812613
3065                      35.896449583851464
3066.0000000000005        35.8823788059102
3067                      35.84137925012103
3068                      35.77695784860845
3069                      35.69475755945854
3070.0000000000005        35.6021115384177
3071                      35.50764520885119
3072                      35.42055838689162
3073                      35.35001801264221
3074                      35.303995294384464
3075                      35.287971813326415
3076                      35.30710431371098
3077                      35.36252145746375
3078                      35.44797391750492
3079                      35.55362328324782
3080                      35.66793460801274
3081                      35.779356534882936
3082                      35.87752078591714
3083                      35.9539042547395
3084                      36.00225274432076
3085                      36.01877857895602
3086                      36.00505947604029
3087                      35.96507378239452
3088                      35.90221014878423
3089                      35.82190236093683
3090                      35.73125014546305
3091                      35.638632406257344
3092                      35.55308930036238
3093                      35.483737803616926
3094                      35.438484495913706
3095                      35.422732495625546
3096                      35.44146575061889
3097                      35.49574038092788
3098                      35.57943625768325
3099                      35.68292765466584
3100                      35.794878872846276
3101                      35.90399795682748
3102                      36.000109952162724
3103                      36.07486579673993
3104                      36.12216737868579
3105                      36.138332445247805
3106                      36.124928781942295
3107                      36.0858431339529
3108                      36.02433526994356
3109                      35.9456303533532
3110                      35.85664314284681
3111                      35.765597673424935
3112                      35.68146248903862
3113                      35.61325794273619
3114                      35.56877105250824
3115                      35.55329259583
3116                      35.571630068843014
3117                      35.62477695469011
3118                      35.70675074094976
3119                      35.80814096885058
3120                      35.917862341779035
3121                      36.02484661153628
3122                      36.119088298685185
3123                      36.19238570111206
3124                      36.238753979944
3125                      36.25459729119097
3126                      36.24146984428831
3127                      36.20316748699352
3128                      36.14282229411246
3129                      36.065499791729124
3130                      35.97797342089177
3131                      35.8883725240804
3132                      35.805593034978706
3133                      35.73853455725007
3134                      35.69482833958754
3135.0000000000005        35.67962954219253
3136                      35.697573501617086
3137                      35.74958944331167
3138                      35.82986135080259
3139.0000000000005        35.92918286937673
3140                      36.03675891574314
3141                      36.14171988160337
3142                      36.23421230708389
3143.0000000000005        36.306173439912484
3144                      36.351690375588824
3145                      36.36724165453495
3146                      36.354355062106706
3147.0000000000005        36.3167428582947
3148                      36.25742071925746
3149                      36.18134338736016
3150                      36.09518359573907
3151.0000000000005        36.0069852737247
3152                      35.9255474588637
3153                      35.85965909964724
3154                      35.81675201980448
3155.0000000000005        35.80183968498717
3156                      35.81939323842897
3157                      35.87028584492708
3158                      35.94886574788468
3159.0000000000005        36.046157221622394
3160                      36.15163606668029
3161                      36.254637054634365
3162                      36.345481427889794
3163.0000000000005        36.41617665714689
3164                      36.460895311192566
3165                      36.47617232482262
3166                      36.46350320508807
3167.0000000000005        36.42651271246352
3168                      36.368147123483105
3169                      36.29325058147159
3170                      36.20842486391587
3171.0000000000005        36.12163111661481
3172                      36.04155570488689
3173                      35.97685591127504
3174                      35.934768512806066
3175.0000000000005        35.920150063440175
3176                      35.93731522887244
3177                      35.98709389212204
3178                      36.06399390576303
3179.0000000000005        36.1592868629112
3180                      36.262711217090065
3181                      36.36381103976136
3182                      36.45305519244462
3183.0000000000005        36.522529001876585
3184                      36.56647902658346
3185                      36.58149506973801
3186                      36.569028458877916
3187.0000000000005        36.53261857915235
3188                      36.47517031931491
3189                      36.40143329583558
3190                      36.31793698661373
3191.0000000000005        36.232563648626794
3192                      36.153880829277284
3193                      36.09039782933224
3194                      36.04915684206003
3195.0000000000005        36.03484140349073
3196                      36.051621024756614
3197                      36.100288725761686
3198                      36.17552896499301
3199.0000000000005        36.26885760352827
3200                      36.37027291316956
3201                      36.46952096395631
3202                      36.557192073649155
3203                      36.625465034257225
3204                      36.66866810978894
3205                      36.68343153160948
3206                      36.671159613410744
3207                      36.63531645043779
3208                      36.578763734121054
3209                      36.50618703980379
3210                      36.42403636775685
3211                      36.34011159548528
3212                      36.26285955903997
3213                      36.20063705246662
3214                      36.16027182568841
3215                      36.14627178116847
3216                      36.162666667395854
3217                      36.2102279325137
3218                      36.28383031353776
3219                      36.3752421844923
3220                      36.474711574312686
3221                      36.572134569514716
3222                      36.658248483458216
3223                      36.725336538897075
3224                      36.76780293505341
3225                      36.7823171196971
3226                      36.770237125271734
3227                      36.73495534244401
3228                      36.6792938422405
3229                      36.607889088416215
3230                      36.52713480613732
3231                      36.44470494269258
3232                      36.36893961848687
3233                      36.30803771982232
3234                      36.268595276610036
3235                      36.25492770474207
3236                      36.27093919951403
3237                      36.31741579011194
3238                      36.38941667465286
3239                      36.47895564133827
3240                      36.57649048349491
3241                      36.67209420549569
3242                      36.7566530720213
3243                      36.82255496832689
3244                      36.86428568387078
3245                      36.878550742586924
3246                      36.86666285524398
3247                      36.831946386398855
3248                      36.77718589614177
3249                      36.706983206830444
3250                      36.62766579639869
3251                      36.54681425728084
3252                      36.472627091644405
3253                      36.41313213187993
3254                      36.37467692055716
3255                      36.36136637796374
3256                      36.3769936696209
3257                      36.42237694178883
3258                      36.49276154756941
3259                      36.5804092045564
3260.0000000000005        36.67597897567487
3261                      36.76973967632539
3262                      36.85272244469911
3263                      36.91742897085873
3264.0000000000005        36.95841940666093
3265                      36.972433889035734
3266                      36.960740157422215
3267                      36.92659792415933
3268.0000000000005        36.87276307064635
3269                      36.803800144595186
3270                      36.72597595503059
3271                      36.64678222452946
3272.0000000000005        36.57428995937998
3273                      36.51632121913313
3274                      36.478946164006864
3275                      36.46602616121631
3276.0000000000005        36.48126927515391
3277                      36.525556059956244
3278                      36.59429403807291
3279                      36.679999863215016
3280.0000000000005        36.77355475136918
3281                      36.86543573383004
3282                      36.946806942226786
3283                      37.010299302461796
3284.0000000000005        37.05053842243988
3285                      37.06429906095961
3286                      37.05280353435171
3287                      37.01924924762451
3288.0000000000005        36.96637243088467
3289                      36.89869995570965
3290                      36.82244647845859
3291                      36.74501594167655
3292.0000000000005        36.674348276185235
3293                      36.61802460634668
3294                      36.58181251415905
3295                      36.569311180132914
3296.0000000000005        36.58417673077191
3297                      36.62737130636589
3298                      36.69444291233891
3299                      36.77816183995189
3300.0000000000005        36.86964405812876
3301                      36.95958863977627
3302                      37.03930722688123
3303                      37.101554993500095
3304.0000000000005        37.14102476415516
3305                      37.1545256501921
3306                      37.14323548877255
3307                      37.11029257813248
3308.0000000000005        37.05841880333379
3309                      36.99211100325172
3310                      36.91753807299916
3311                      36.84201575148087
3312.0000000000005        36.77333179647545
3313                      36.71879820083242
3314                      36.683823243497635
3315                      36.67176044400571
3316.0000000000005        36.686263863880505
3317                      36.72839474035977
3318                      36.79380855294478
3319                      36.875507185595396
3320.0000000000005        36.964852813538634
3321                      37.05278662177318
3322                      37.130789191947564
3323                      37.19174529869263
3324.0000000000005        37.230416883892744
3325                      37.243648465805144
3326                      37.23257567937957
3327                      37.20028289378422
3328.0000000000005        37.1494827583005
3329                      37.084651453513146
3330                      37.01191554410701
3331                      36.938490225217976
3332                      36.871985353645634
3333                      36.819343990387665
3334                      36.785611157582416
3335                      36.77396831894224
3336                      36.788150514277646
3337                      36.82931169096238
3338                      36.89315270337527
3339                      36.97285080444403
3340                      37.06001279966629
3341                      37.14585134835606
3342                      37.22205184749468
3343                      37.28164759357319
3344                      37.31947735766407
3345                      37.332424613451124
3346                      37.3215884158688
3347                      37.2900070596987
3348                      37.24038965265091
3349                      37.17719765686316
3350                      37.10650621862378
3351                      37.035388119709275
3352                      36.97118334796259
3353                      36.92033729631132
3354                      36.887626370686185
3355                      36.8762918409675
3356                      36.890235846828055
3357                      36.93064330466761
3358                      36.99316709086039
3359                      37.07105183898229
3360                      37.15609694090129
3361                      37.23980032486556
3362                      37.314114370959174
3363                      37.372266733828624
3364                      37.40919802773398
3365                      37.42184042692319
3366                      37.411268780647546
3367                      37.38048631267232
3368                      37.33220200898702
3369                      37.27085283726657
3370                      37.20240584535486
3371                      37.13369622825405
3372                      37.071512226335976
3373                      37.021826418818
3374                      36.98952336421815
3375                      36.97826155400911
3376                      36.99208148952072
3377                      37.03206934102719
3378                      37.09377469649319
3379                      37.17037045456382
3380                      37.25368152889063
3381                      37.33543457404328
3382                      37.40789712669723
3383                      37.46457578142347
3384                      37.50056757860313
3385.0000000000005        37.512889732400275
3386                      37.502613804602646
3387                      37.47272463424321
3388                      37.425911236789624
3389.0000000000005        37.36651360158078
3390                      37.30026460173939
3391                      37.233377248494264
3392                      37.17205516539773
3393.0000000000005        37.122296481036734
3394                      37.089631069546186
3395                      37.07820807834872
3396                      37.09197878942619
3397.0000000000005        37.131808391751
3398                      37.19321139545337
3399                      37.269272022019265
3400                      37.351665517219956
3401.0000000000005        37.43213365076922
3402                      37.50315026135018
3403                      37.55855761273423
3404                      37.593691438785875
3405.0000000000005        37.6057138448226
3406                      37.59574046682806
3407                      37.566745284661735
3408                      37.5213101076571
3409.0000000000005        37.46350450363062
3410                      37.39848284839875
3411                      37.33183758266026
3412                      37.26984277269106
3413.0000000000005        37.21915755933557
3414                      37.18584955476969
3415                      37.1742160147579
3416                      37.18792538989447
3417.0000000000005        37.2276017523179
3418                      37.28883158876924
3419                      37.36474434458623
3420                      37.44692587996418
3421.0000000000005        37.526993629425526
3422                      37.5973746261527
3423                      37.65206525982787
3424                      37.68665356999441
3425.0000000000005        37.698473619443156
3426                      37.68872686135985
3427                      37.66034395914936
3428                      37.615663370390045
3429.0000000000005        37.5583045958645
3430                      37.49297836698147
3431                      37.42535309696253
3432                      37.36229640788156
3433.0000000000005        37.31085493315637
3434                      37.27715791279979
3435                      37.26541251445441
3436                      37.27900626289702
3437.0000000000005        37.31837849505936
3438                      37.37923015540634
3439                      37.45483488346137
3440                      37.53683918628086
3441.0000000000005        37.61683275535683
3442                      37.68712279908298
3443                      37.7416493501244
3444                      37.77606950827893
3445.0000000000005        37.78781999959636
3446                      37.77814352801924
3447                      37.749878931641874
3448                      37.705140436773995
3449.0000000000005        37.64731789554599
3450                      37.58118367383899
3451                      37.512721754551656
3452                      37.44910291409499
3453.0000000000005        37.397385866210094
3454                      37.36359761054475
3455                      37.35183796976635
3456                      37.36526973343772
3457                      37.40419767077926
3458                      37.46443554779613
3459                      37.53942096869223
3460                      37.62092616843563
3461                      37.700610652434996
3462                      37.77075334730905
3463                      37.825213884439954
3464                      37.859604100123484
3465                      37.87134354138644
3466                      37.861630276243844
3467                      37.833208850520585
3468                      37.78812661004106
3469                      37.729804045283785
3470                      37.66317819829085
3471                      37.59440608466778
3472                      37.530722938162675
3473                      37.47908740301802
3474                      37.4454100900252
3475                      37.43370045810125
3476                      37.4469454719214
3477                      37.485350758367055
3478                      37.5448320464706
3479                      37.61898208279603
3480                      37.69970896684318
3481                      37.7787770558673
3482                      37.84849998402367
3483                      37.90271769441517
3484                      37.936993179381645
3485                      37.948700011747356
3486                      37.93894300702677
3487                      37.910382506767256
3488                      37.86509357888269
3489                      37.806579945583046
3490                      37.73987728505437
3491                      37.671196377931345
3492                      37.607757798539026
3493                      37.55640626328289
3494                      37.52295065594251
3495                      37.511325605260346
3496                      37.52437469130203
3497                      37.56222680929638
3498                      37.62089070476099
3499                      37.69410067607763
3500                      37.77389533168381
3501                      37.85215173035366
3502                      37.921250517031986
3503                      37.97505013562618
3504                      38.009097202312404
3505                      38.02073234154854
3506                      38.01096325502324
3507                      37.98237125378811
3508                      37.93707430118099
3509                      37.878634685718694
3510.0000000000005        37.812129892042556
3511                      37.74377149596635
3512                      37.68074258266485
3513                      37.62977939679931
3514.0000000000005        37.596601842655446
3515                      37.58507860722264
3516                      37.597931106567444
3517                      37.635225466534855
3518.0000000000005        37.69305652518155
3519                      37.76529008030041
3520                      37.844086339765354
3521                      37.92143860096509
3522.0000000000005        37.98979836105128
3523                      38.04307363327821
3524                      38.07681645426576
3525                      38.08835221459203
3526.0000000000005        38.0786015214271
3527                      38.050068925347304
3528                      38.00490531230025
3529                      37.94670516099727
3530.0000000000005        37.880553623639734
3531                      37.81264315885946
3532                      37.75010778789643
3533                      37.69958445410376
3534.0000000000005        37.66671356975006
3535                      37.655300121846295
3536                      37.667959732691784
3537                      37.70470425951561
3538.0000000000005        37.7617103781746
3539                      37.83296585571337
3540                      37.9107466855481
3541                      37.98715585834637
3542.0000000000005        38.054724800168714
3543                      38.10742327861198
3544                      38.14082100271004
3545                      38.1522424497303
3546.0000000000005        38.14253053257259
3547                      38.114116599294995
3548                      38.06917043543987
3549                      38.01130448698639
3550.0000000000005        37.94559069412382
3551                      37.878204885205776
3552                      37.816203624893504
3553                      37.76614291981045
3554.0000000000005        37.73358936774078
3555                      37.72228876493769
3556                      37.734763011709
3557                      37.77097167542956
3558.0000000000005        37.82717219303097
3559                      37.89745993562509
3560                      37.974233701725296
3561                      38.04969456028033
3562.0000000000005        38.11645770603459
3563                      38.168558561536514
3564                      38.20159432855907
3565                      38.212894058073964
3566.0000000000005        38.2032337554245
3567                      38.174973759363716
3568                      38.13029367251801
3569                      38.07281322724522
3570.0000000000005        38.00758115028939
3571                      37.940754316352574
3572                      37.87930412710033
3573                      37.82971350397316
3574.0000000000005        37.797479547706786
3575                      37.78629007507707
3576                      37.79859067659705
3577                      37.83428041631709
3578.0000000000005        37.88969941311505
3579                      37.95903891466203
3580                      38.034826735505966
3581                      38.10935164660698
3582.0000000000005        38.1753140907048
3583                      38.22681490379079
3584                      38.25948226419658
3585                      38.27065773638638
3586                      38.26105676111983
3587                      38.232970887761404
3588                      38.188584076829216
3589                      38.13151497284922
3590                      38.06678588436401
3591                      38.00052978078509
3592                      37.93963449888601
3593                      37.89051294995043
3594                      37.85859189734473
3595                      37.84750217815988
3596                      37.85964556818055
3597                      37.89483521306004
3598                      37.94949904904693
3599                      38.01792017792351
3600                      38.09274965675276
3601                      38.16635775256475
3602                      38.23153592604585
3603                      38.28244554344235
3604                      38.3147462693689
3605                      38.325797886310006
3606                      38.31626013101327
3607                      38.288359414549355
3608                      38.244279726774245
3609                      38.18763372205291
3610                      38.12341581511461
3611                      38.05773191746984
3612                      37.99738811556476
3613                      37.94872973437037
3614                      37.917090547288105
3615                      37.90609217063709
3616                      37.918088901392686
3617                      37.9527999169411
3618                      38.006735752188796
3619                      38.074270544761966
3620                      38.14817252322814
3621                      38.220890153345835
3622                      38.28530473927731
3623                      38.33563687873084
3624                      38.367576967272015
3625                      38.378506790562575
3626                      38.36903421939277
3627                      38.34132605774954
3628                      38.2975595873235
3629                      38.241340332967106
3630                      38.177634143596975
3631                      38.11251731486441
3632                      38.05271704349172
3633                      38.00451313281136
3634                      37.97312981825916
3635.0000000000005        37.962219342406016
3636                      37.974075051661885
3637                      38.0083341878933
3638                      38.06156873525454
3639.0000000000005        38.128249330352496
3640                      38.20125549640327
3641                      38.27310986640548
3642                      38.336783569028306
3643.0000000000005        38.38655281685287
3644                      38.41814112037118
3645                      38.42895169087979
3646                      38.419545097600135
3647.0000000000005        38.39203258945876
3648                      38.348580626475986
3649                      38.29278712426331
3650                      38.22958877479004
3651.0000000000005        38.165030716325106
3652                      38.10576383196885
3653                      38.05799996476944
3654                      38.02686154418762
3655.0000000000005        38.01603709095692
3656                      38.027757193552645
3657                      38.06159923295677
3658                      38.11415821535243
3659.0000000000005        38.180015832348836
3660                      38.252157775643866
3661                      38.32317789341203
3662                      38.386135307535234
3663.0000000000005        38.43535740530976
3664                      38.466603523541146
3665                      38.47729770870588
3666                      38.4679573083158
3667.0000000000005        38.44064065507457
3668                      38.39750152154295
3669                      38.34212882797075
3670                      38.27943113434696
3671.0000000000005        38.215421289828214
3672                      38.156676045465986
3673                      38.109325060609194
3674                      38.078425549969374
3675.0000000000005        38.06768550970661
3676                      38.07927501216088
3677                      38.11273951706629
3678                      38.164648202681924
3679.0000000000005        38.22971324673293
3680                      38.30102182649984
3681                      38.371236269124516
3682                      38.433501173742286
3683.0000000000005        38.482192325642785
3684                      38.51310549330679
3685                      38.523686490765655
3686                      38.51441206527989
3687.0000000000005        38.487289617444375
3688                      38.44446075542519
3689                      38.38950218877537
3690                      38.32729606653483
3691.0000000000005        38.2638235318462
3692                      38.20558748778557
3693                      38.158607184211725
3694                      38.12794251361353
3695.0000000000005        38.11728549357694
3696                      38.12874915880283
3697                      38.16184989527557
3698                      38.21313339687355
3699.0000000000005        38.27743661516142
3700                      38.347941768815936
3701                      38.41737899572678
3702                      38.47897468054521
3703.0000000000005        38.52715135200504
3704                      38.557742006803814
3705                      38.5682140441329
3706                      38.5590048500371
3707.0000000000005        38.532074391838016
3708                      38.48955238513081
3709                      38.43500092208409
3710                      38.37327640357919
3711.0000000000005        38.310328802657345
3712                      38.25258962906466
3713                      38.20595770942605
3714                      38.17552457666741
3715                      38.164948648045424
3716                      38.176290905397074
3717                      38.209043284063036
3718                      38.259726438448865
3719                      38.32329620431821
3720                      38.393025189693326
3721                      38.461712689430556
3722                      38.52266170951264
3723                      38.57033966360889
3724                      38.600619507802904
3725                      38.610985949843126
3726                      38.60184119216643
3727                      38.575099953891964
3728                      38.53288008174748
3729                      38.47872851034053
3730                      38.417475772281556
3731                      38.355041274681234
3732                      38.29778696636726
3733                      38.251494005281295
3734                      38.22128773816292
3735                      38.21079118044315
3736                      38.2220160333457
3737                      38.25443246894911
3738                      38.30453848055011
3739                      38.367400742123024
3740                      38.436379862191345
3741                      38.5043438049611
3742                      38.56466772227859
3743                      38.61186226016939
3744                      38.641841446395055
3745                      38.65210551849201
3746                      38.64302486411144
3747                      38.61646976378285
3748                      38.574546963861785
3749                      38.52078786139089
3750                      38.45999701465179
3751                      38.39806381714565
3752                      38.341278253460786
3753                      38.29531883649332
3754                      38.265334238754896
3755                      38.25491559727604
3756                      38.266025536674064
3757                      38.2981173793256
3758                      38.347667464997855
3759                      38.40984752720617
3760.0000000000005        38.478102698454215
3761                      38.545368305803464
3762                      38.605087892652065
3763                      38.65181722665718
3764.0000000000005        38.68150512277103
3765                      38.69166997215719
3766                      38.68265235745628
3767                      38.65628001952819
3768.0000000000005        38.61464891161137
3769                      38.561274471508156
3770                      38.50093408002986
3771                      38.43949026559004
3772.0000000000005        38.383170115807815
3773                      38.33753904179562
3774                      38.30777203754156
3775                      38.29742982855668
3776.0000000000005        38.308427609935094
3777                      38.34020480542918
3778                      38.38922971850915
3779                      38.45075163126925
3780.0000000000005        38.51830785827315
3781                      38.58490041040372
3782                      38.644035832442434
3783                      38.69031560981494
3784.0000000000005        38.71972118557722
3785                      38.72978982229002
3786                      38.72083410159205
3787                      38.694642175924294
3788.0000000000005        38.65329747010843
3789                      38.60029957133808
3790                      38.540399116926665
3791                      38.4794323980054
3792.0000000000005        38.42356571156114
3793                      38.37825646301362
3794                      38.34870291073646
3795                      38.338435610026245
3796.0000000000005        38.34932374301024
3797                      38.38079454498063
3798                      38.4293437277247
3799                      38.49023040305986
3800.0000000000005        38.5571112283901
3801                      38.62305291075119
3802                      38.68162355829399
3803                      38.72746744465546
3804.0000000000005        38.756599326206505
3805                      38.76657478956141
3806                      38.75768000115293
3807                      38.731665864697526
3808.0000000000005        38.6906035118307
3809                      38.63797474182343
3810                      38.57850455628589
3811                      38.51800347658758
3812.0000000000005        38.46254976551839
3813                      38.41755424925031
3814                      38.3882098644352
3815                      38.378016285501275
3816.0000000000005        38.38879751612474
3817                      38.41996726721814
3818                      38.46806359805387
3819                      38.528336891673455
3820.0000000000005        38.594565291256885
3821                      38.65987775735949
3822                      38.71790075600098
3823                      38.763322190042715
3824.0000000000005        38.792188985341134
3825                      38.802074306568436
3826                      38.793239719232325
3827                      38.76739980523212
3828.0000000000005        38.726614097717864
3829                      38.674347239329634
3830                      38.61529796012723
3831                      38.55525155828986
3832.0000000000005        38.50018230293211
3833                      38.45549487351654
3834                      38.42635860593272
3835                      38.41623991910463
3836.0000000000005        38.426917720014494
3837                      38.457792372638764
3838                      38.50544755351807
3839                      38.565128718890364
3840                      38.6307267143787
3841                      38.69543086941078
3842                      38.752924158513586
3843                      38.79793763385448
3844                      38.82654810938361
3845                      38.83634518048164
3846                      38.82757033738894
3847                      38.80190236108282
3848                      38.76138753182042
3849                      38.709475010288386
3850                      38.65083764353536
3851                      38.591235294185985
3852                      38.536534184316416
3853                      38.492151351913414
3854                      38.46322092288059
3855                      38.453176005635
3856                      38.46375382343837
3857                      38.49434201081582
3858                      38.54156596453855
3859                      38.600675487369244
3860                      38.66566393602979
3861                      38.72977962134253
3862                      38.786760607133736
3863                      38.831378287606576
3864                      38.85973751066696
3865                      38.86944795763571
3866                      38.86073161351902
3867                      38.835232849724655
3868                      38.79498344846593
3869                      38.743417871690426
3870                      38.685183597913216
3871                      38.62601479930721
3872                      38.5716721433622
3873                      38.52759077101626
3874                      38.49886682413476
3875                      38.4888941518704
3876                      38.49937348476386
3877                      38.52968511934953
3878                      38.57648754374472
3879                      38.63504407408221
3880                      38.69944260024331
3881                      38.76298872410132
3882                      38.81947263829549
3883                      38.86370609164278
3884                      38.89181870149236
3885.0000000000005        38.9014442249868
3886                      38.892785274430445
3887                      38.867453072365585
3888                      38.827464795321596
3889.0000000000005        38.776238895775826
3890                      38.718399141213766
3891                      38.65965368960031
3892                      38.60566213993135
3893.0000000000005        38.56187814913449
3894                      38.533356592309666
3895                      38.52345454228104
3896                      38.53383855724769
3897.0000000000005        38.56388188177386
3898                      38.61027315690545
3899                      38.668292823643796
3900                      38.73212024008187
3901.0000000000005        38.79511478552571
3902                      38.85111670224131
3903                      38.89497883812867
3904                      38.922849772649315
3905.0000000000005        38.93239243055668
3906                      38.92378980999823
3907                      38.898623087424944
3908                      38.85889111213672
3909.0000000000005        38.807997881275924
3910                      38.750544097124646
3911                      38.69221207661387
3912                      38.638566772366126
3913.0000000000005        38.59507481917475
3914                      38.56675111596861
3915                      38.55691802451892
3916                      38.5672097801647
3917.0000000000005        38.59699350641011
3918                      38.6429867502877
3919                      38.700484204898274
3920                      38.76375867961867
3921.0000000000005        38.826218630923215
3922                      38.88175218441615
3923                      38.925250868408206
3924                      38.95288582476673
3925.0000000000005        38.96234786573008
3926                      38.95380044300471
3927                      38.928796250630974
3928                      38.8893156208665
3929.0000000000005        38.838748252359515
3930                      38.78167228655792
3931                      38.72374401272796
3932                      38.67043875621707
3933.0000000000005        38.62723290965976
3934                      38.599102349862335
3935                      38.589336491482584
3936                      38.59953898717159
3937.0000000000005        38.629071583599064
3938                      38.674678696289874
3939                      38.73166812495905
3940                      38.794407033146896
3941.0000000000005        38.856348582383504
3942                      38.911426948577606
3943                      38.954568595943655
3944                      38.981973887837086
3945.0000000000005        38.991357465429125
3946                      38.98286410502382
3947                      38.95801909167084
3948                      38.91878469951071
3949.0000000000005        38.868536441645524
3950                      38.811830086705044
3951                      38.75429586785515
3952                      38.701324682769574
3953.0000000000005        38.658399547822334
3954                      38.63045727953758
3955                      38.620756889822616
3956                      38.630873099959516
3957.0000000000005        38.66016093866115
3958                      38.7053930909327
3959                      38.76188767738251
3960                      38.82410757002743
3961.0000000000005        38.88554624996192
3962                      38.94018199110531
3963                      38.98297380080516
3964                      39.01015558948492
3965.0000000000005        39.01946288595099
3966                      39.011022409977
3967                      38.986333348487435
3968                      38.94734037628745
3969                      38.89740454452176
3970                      38.84106036153632
3971                      38.78390804009416
3972                      38.73126719028628
3973                      38.68861921288352
3974                      38.66086023377542
3975                      38.65122350168361
3976                      38.661256376682054
3977                      38.690303859305
3978                      38.73517169172699
3979                      38.791184161411756
3980                      38.85290096416537
3981                      38.91385212033407
3982                      38.96805737323818
3983                      39.0105076126507
3984                      39.03747197419689
3985                      39.046705121106946
3986                      39.03831631789427
3987                      39.01378011064791
3988                      38.97502381953909
3989                      38.92539377874692
3990                      38.86940428409591
3991                      38.812629794479996
3992                      38.76031344932447
3993                      38.71793876542821
3994                      38.690358038242614
3995                      38.68078337482391
3996                      38.69073582226828
3997                      38.71955039115052
3998                      38.764066879227656
3999                      38.81960794222258
4000                      38.880836595828136
4001.0000000000005        38.94131443326762
4002                      38.9951013781963
4003                      39.03721890079977
4004.0000000000005        39.063971768256685
4005                      39.0731327515974
4006                      39.064794523296555
4006.9999999999995        39.0404079371943
4008                      39.00188404445765
4009.0000000000005        38.952553738632346
4010                      38.89691098348398
4011                      38.84050880886866
4012.0000000000005        38.78851009427096
4013                      38.746402420885396
4014.0000000000005        38.718995210694935
4014.9999999999995        38.7094815317328
4016                      38.71935655769706
4017.0000000000005        38.747945891601425
4018                      38.792122705611135
4019                      38.84720971557928
4020.0000000000005        38.90796511867021
4021                      38.967983321635025
4022.0000000000005        39.02136532136175
4022.9999999999995        39.063158936728485
4024                      39.08970593195415
4025.0000000000005        39.098796626921995
4026                      39.090507970375754
4027                      39.06626800926781
4028.0000000000005        39.02797396878621
4029                      38.97893735132706
4030.0000000000005        38.92363369360519
4030.9999999999995        38.86759651663294
4032                      38.815908464577426
4033.0000000000005        38.77406092515094
4034                      38.746824667835966
4035                      38.737370137115356
4036.0000000000005        38.74717121732071
4037                      38.775542722925536
4038.0000000000005        38.81939062658252
4038.9999999999995        38.87404082249374
4040                      38.93433698031008
4041.0000000000005        38.993909147126786
4042                      39.04689711248445
4043                      39.088374780280795
4044.0000000000005        39.11472111145601
4045                      39.123743280954535
4046.0000000000005        39.115503214667136
4046.9999999999995        39.091406794028586
4048                      39.05334125727845
4049.0000000000005        39.00459234570771
4050                      38.949620497739616
4051                      38.89394012700363
4052.0000000000005        38.84255569102882
4053                      38.80096125218619
4054.0000000000005        38.773891796551055
4054.9999999999995        38.7644947924702
4056                      38.77422506736699
4057.0000000000005        38.80238596016475
4058                      38.845915463703605
4059                      38.900146132034045
4060.0000000000005        38.95999629929115
4061                      39.019135014156745
4062.0000000000005        39.07173599829862
4062.9999999999995        39.11290544751013
4064                      39.139056115013965
4065.0000000000005        39.14801150389991
4066                      39.13981902098568
4067                      39.1158629955623
4068.0000000000005        39.07802149510777
4069                      39.02955436745776
4070.0000000000005        38.9749072170966
4070.9999999999995        38.91957476148529
4072                      38.86848657037689
4073.0000000000005        38.827138829155
4074                      38.80023087680487
4075                      38.79089002606722
4076.0000000000005        38.80055243094042
4077                      38.82851037941237
4078.0000000000005        38.87173182844542
4078.9999999999995        38.925560533946275
4080                      38.98497772945179
4081.0000000000005        39.04369491593092
4082                      39.095916257895304
4083                      39.13678528689639
4084.0000000000005        39.1627452463239
4085                      39.17163552673363
4086.0000000000005        39.16348961267348
4086.9999999999995        39.13967104453733
4088                      39.102048814898254
4089.0000000000005        39.053858073445
4090                      38.999528045373665
4091                      38.944534122867495
4092.0000000000005        38.89373447511539
4093                      38.85262601687227
4094.0000000000005        38.82587425772662
4094.9999999999995        38.81658806812895
4096                      38.8261856113916
4097                      38.85394779777784
4098                      38.89687136127478
4099                      38.95031529400464
4100                      39.00931268106143
4101                      39.0676199775098
4102                      39.1194701868549
4103                      39.16004645439464
4104                      39.185820570611796
4105                      39.19464736387062
4106                      39.18654702033244
4107                      39.162862960437856
4108                      39.125455347869554
4109                      39.07753498639397
4110                      39.02351430422784
4111                      38.968846302701984
4112                      38.91832729622037
4113                      38.877451928590034
4114                      38.85085239636669
4115                      38.84161935998597
4116                      38.85115526279922
4117                      38.878729406427894
4118                      38.92136495637733
4119                      38.97444091892476
4120                      39.03303160304448
4121                      39.0909402911421
4122                      39.14242866655907
4123                      39.1827196423354
4124                      39.20831258765422
4125                      39.21707746777772
4126                      39.20902171489675
4127                      39.185469291227534
4128                      39.14827163551686
4129                      39.100615572268055
4130                      39.04689656507096
4131                      38.9925384758963
4132                      38.9422919924209
4133                      38.9016425226298
4134                      38.875190359237656
4135                      38.86600854908895
4136                      38.87548643874777
4137                      38.90288045511121
4138                      38.94523792817335
4139                      38.99796245454183
4140                      39.0561589349087
4141                      39.113680028908874
4142                      39.16481627416135
4143                      39.20482925769525
4144                      39.230245646916735
4145.000000000001         39.23895016892057
4146                      39.23093802651741
4147                      39.20751432650825
4148                      39.17052185889458
4149                      39.123123978224285
4150                      39.069699588522504
4151                      39.015638734163794
4152                      38.965656687753935
4153.000000000001         38.925225440087594
4154                      38.898915512618245
4155                      38.88978308096261
4156                      38.89920586746264
4157                      38.92642668620531
4158                      38.96851460989852
4159                      39.020901575231804
4160                      39.078716479919315
4161.000000000001         39.13586112537551
4162                      39.1866550812262
4163                      39.22639734448741
4164                      39.25164178324587
4165                      39.26028749222711
4166                      39.25231797324519
4167                      39.22901993637974
4168                      39.19222781994239
4169.000000000001         39.14508192245366
4170                      39.09194498192051
4171                      39.038169755275426
4172                      38.988444492046845
4173                      38.94822378995462
4174                      38.922051818484114
4175                      38.912966249658794
4176                      38.9223370440293
4177.000000000001         38.94939158632378
4178                      38.99121880945712
4179                      39.043280297557736
4180                      39.10072696615976
4181                      39.157505910970826
4182                      39.20796727566194
4183                      39.24744625451434
4184                      39.27252332031746
4185.000000000001         39.28111175451613
4186                      39.273183890713156
4187                      39.25000847705381
4188                      39.21341193045015
4189                      39.16651188863808
4190                      39.11365446844944
4191                      39.060153942685126
4192                      39.01067694511157
4193.000000000001         38.970659291024205
4194                      38.94462010551982
4195                      38.93557845624987
4196                      38.94490052611993
4197                      38.971795702068846
4198                      39.01337043923274
4199                      39.065117486214156
4200                      39.12220807604563
4201.000000000001         39.17863205281744
4202                      39.228770079410985
4203                      39.26799307317186
4204                      39.29290733134106
4205                      39.3014400647699
4206                      39.29355289327005
4207                      39.270497080642066
4208                      39.23409107615803
4209.000000000001         39.187430378868825
4210                      39.13484443548673
4211                      39.081608325245426
4212                      39.03237112446216
4213                      38.99255054815544
4214                      38.96663741418768
4215                      38.95763696486135
4216                      38.966912657342796
4217.000000000001         38.993656348337915
4218                      39.03498649793829
4219                      39.086429975346974
4220                      39.143176408819095
4221                      39.19925613120088
4222                      39.249079831751445
4223                      39.28805415862675
4224                      39.31281032946647
4225                      39.32128939386907
4226                      39.31344196717594
4227                      39.29050273889012
4228                      39.25428208439211
4229                      39.2078540680325
4230                      39.15553154811598
4231                      39.10254997760828
4232                      39.053545140454226
4233                      39.01391424662413
4234                      38.98811925772027
4235                      38.97915751165826
4236                      38.98838845233418
4237                      39.01498759064852
4238                      39.056081059109324
4239                      39.107231748789175
4240                      39.163645708674665
4241                      39.21939204540002
4242                      39.26891066584794
4243                      39.30764371864671
4244                      39.33224763303453
4245                      39.34067451899604
4246                      39.332866308329805
4247                      39.31004065671837
4248                      39.274000322432634
4249                      39.22779851952297
4250                      39.17573133398517
4251                      39.1229950004321
4252                      39.074214975254485
4253                      39.034767053242504
4254                      39.0090828816686
4255                      39.000157584037
4256                      39.00934534261319
4257                      39.03580676637984
4258                      39.07667214520502
4259                      39.12754051156082
4260                      39.18363333291563
4261                      39.239056763515144
4262                      39.288279420250305
4263                      39.32677858634421
4264                      39.35123469674493
4265                      39.35961086759002
4266                      39.35184090992954
4267                      39.32912595498016
4268                      39.29326090384083
4269                      39.247279064867435
4270.000000000001         39.19545911776029
4271                      39.142959104469966
4272                      39.09439679291064
4273                      39.05512497729287
4274                      39.02954490342124
4275                      39.02065402084719
4276                      39.029800118425335
4277                      39.05613122117739
4278.000000000001         39.09677689377189
4279                      39.14737273535868
4280                      39.203155384577215
4281                      39.25826587376113
4282                      39.307201654343636
4283                      39.34547429617838
4284                      39.369786816998115
4285                      39.378113583265836
4286.000000000001         39.37038088294256
4287                      39.347773763670446
4288                      39.3120789607165
4289                      39.26631099486557
4290                      39.21473034613357
4291                      39.162457963396605
4292                      39.1141070226207
4293                      39.07500430133435
4294.000000000001         39.049522226038015
4295                      39.04066392672924
4296                      39.04976983451784
4297                      39.075977105127315
4298                      39.116412370316475
4299                      39.16674536820162
4300                      39.22222845882518
4301                      39.27703714004229
4302.000000000001         39.325695558398564
4303                      39.36375042024167
4304                      39.38792335718828
4305                      39.39620207713124
4306                      39.38850564010737
4307                      39.36600432903526
4308                      39.33047546376933
4309                      39.284916553503145
4310.000000000001         39.233567523902906
4311                      39.181514468155335
4312                      39.133366889756715
4313                      39.09442668664689
4314                      39.06903716384143
4315                      39.0602098125024
4316                      39.06927693223964
4317                      39.09536688439386
4318.000000000001         39.135599871188234
4319                      39.18567931687888
4320                      39.24087307323134
4321                      39.29538934533353
4322                      39.343779056393124
4323                      39.38162292136672
4324                      39.405660112365084
4325                      39.4138921454583
4326.000000000001         39.406230936431655
4327                      39.38383264138541
4328                      39.348464823857434
4329                      39.30311040450901
4330                      39.25198541647054
4331                      39.20014375482342
4332                      39.15219189657232
4333                      39.1134077925893
4334.000000000001         39.08810588396246
4335                      39.079307981145256
4336                      39.08833767533009
4337                      39.11431672946019
4338                      39.154354931395886
4339                      39.204189851311064
4340                      39.25910419765805
4341                      39.313336661644826
4342.000000000001         39.36146650452699
4343                      39.39910586743161
4344                      39.423011249400346
4345                      39.431197976168484
4346                      39.423571010797446
4347                      39.40127286571497
4348                      39.36606116018251
4349                      39.32090515844178
4350.000000000001         39.2699967066948
4351                      39.218359144003394
4352                      39.17059565331646
4353                      39.13195883960485
4354                      39.106740017887006
4355                      39.097970165585124
4356                      39.106963765479705
4357                      39.13283739565191
4358                      39.172688301846726
4359                      39.222287990804055
4360                      39.27693254096288
4361                      39.33088942564694
4362                      39.37876807002064
4363                      39.41620911704081
4364                      39.43998661452051
4365                      39.44812933652371
4366                      39.44053563419717
4367                      39.41833470500558
4368                      39.38327428594929
4369                      39.33831031087485
4370                      39.287610991297186
4371                      39.23616967275293
4372                      39.18858861588353
4373                      39.15009124501208
4374                      39.12495137290679
4375                      39.11620827150393
4376                      39.12516706499879
4377                      39.15093912902377
4378                      39.19061100840492
4379                      39.23998438754397
4380                      39.294368497881266
4381                      39.34805812118509
4382                      39.39569380340366
4383                      39.43294251817245
4384                      39.45659600865402
4385                      39.46469604150637
4386                      39.45713463738971
4387                      39.435028012207006
4388                      39.40011420218894
4389                      39.35533601385289
4390                      39.304838659649526
4391                      39.25358600339794
4392                      39.20618034278892
4393                      39.16781377728719
4394                      39.14274903762127
4395.000000000001         39.1340315409171
4396                      39.142956781328124
4397                      39.168631839149725
4398                      39.2081316713299
4399                      39.25728724551734
4400                      39.311420027406456
4401                      39.36485081196732
4402                      39.41225140079158
4403.000000000001         39.44931349112191
4404                      39.47284680174729
4405                      39.48090543676639
4406                      39.47337537147922
4407                      39.451360057855155
4408                      39.41658822528783
4409                      39.371989712791716
4410                      39.32168730503463
4411.000000000001         39.27061607019217
4412                      39.223378852692996
4413                      39.185135011551374
4414                      39.16014189021494
4415                      39.15144891850169
4416                      39.160341846420344
4417                      39.185923447242146
4418                      39.22525805162665
4419.000000000001         39.274204142406525
4420                      39.3280944007234
4421                      39.38127484253213
4422                      39.42844885781106
4423                      39.46533008959861
4424                      39.48874696893005
4425                      39.49676561348938
4426                      39.48926594035119
4427.000000000001         39.467339079000865
4428                      39.43270525881096
4429                      39.38828043298061
4430                      39.338166107176406
4431                      39.28726919313688
4432                      39.24019363158228
4433                      39.2020650930713
4434                      39.177140603494024
4435.000000000001         39.168471123000806
4436                      39.17733303412343
4437                      39.20282461700546
4438                      39.2420006674454
4439                      39.29074527197679
4440                      39.34440185849576
4441                      39.397340672755774
4442                      39.444295426570996
4443.000000000001         39.48100141924066
4444                      39.50430559733285
4445                      39.512285491448814
4446                      39.50481537333496
4447                      39.48297413738487
4448                      39.44847417230134
4449                      39.40421717706762
4450                      39.35428418666465
4451.000000000001         39.303554691831536
4452                      39.25663415444337
4453                      39.21861413360841
4454                      39.19375519547043
4455                      39.185108396558114
4456                      39.193940474555596
4457                      39.21934538715114
4458                      39.25836936493027
4459.000000000001         39.30692025489234
4460                      39.360351525633526
4461                      39.413057143610324
4462                      39.45979953284679
4463                      39.49633605438461
4464                      39.51953143931435
4465                      39.527473765699554
4466                      39.520032331010675
4467.000000000001         39.49827406364782
4468                      39.46390348363287
4469                      39.41980861633108
4470                      39.37005043799915
4471                      39.319481604783334
4472                      39.272709586892034
4473                      39.234791867089385
4474                      39.20999605261457
4475.000000000001         39.201370947352665
4476                      39.21017455961514
4477                      39.235496057467806
4478                      39.27437424716992
4479                      39.32273892066899
4480                      39.37595295994988
4481                      39.42843343375693
4482                      39.4749704126392
4483                      39.51134296568407
4484                      39.534432948715356
4485                      39.54233885694073
4486                      39.53492519692166
4487                      39.51324722818342
4488                      39.479001701508395
4489                      39.43506373187435
4490                      39.38547401659673
4491                      39.3350593141227
4492                      39.288428944563286
4493                      39.25060780689648
4494                      39.225872513433366
4495                      39.21726813763091
4496                      39.226044403853386
4497                      39.25128566721216
4498                      39.29002421187512
4499                      39.33820999930465
4500                      39.39121467664944
4501                      39.44347784703552
4502                      39.48981620692578
4503                      39.52603015402299
4504                      39.54901802283829
4505                      39.556888631141106
4506                      39.54950185105315
4507                      39.5279015579746
4508                      39.493776981551314
4509                      39.449990341262804
4510                      39.40056296028578
4511                      39.350295977893225
4512                      39.303801048162434
4513                      39.266071579903894
4514                      39.241394075712854
4515                      39.2328094795916
4516                      39.24155949504681
4517                      39.266723808520005
4518                      39.30532838386802
4519                      39.35334240092093
4520.000000000001         39.40614536421716
4521                      39.45819882818666
4522                      39.50434508701805
4523                      39.54040563335133
4524                      39.5632945766679
4525                      39.571130972857624
4526                      39.56377019068106
4527                      39.54224500212406
4528.000000000001         39.508237250761475
4529                      39.46459637949457
4530                      39.41532551401379
4531                      39.365199962763086
4532                      39.31883456140906
4533                      39.28119208306807
4534                      39.25656966618788
4535                      39.24800387248797
4536.000000000001         39.256728707805586
4537                      39.2818192957656
4538                      39.32029569366002
4539                      39.368144860789975
4540                      39.42075356200198
4541                      39.472604614325796
4542                      39.51856512326726
4543                      39.55447732746041
4544.000000000001         39.577270446689845
4545                      39.58507369153075
4546                      39.57773804320861
4547                      39.556285570713335
4548                      39.522390601036584
4549                      39.478889936849605
4550                      39.42976980970345
4551                      39.37977950925319
4552.000000000001         39.33353834555042
4553                      39.295979057093454
4554                      39.27140897339319
4555                      39.26286102236309
4556                      39.27156170461916
4557                      39.29658220213749
4558                      39.334936221861284
4559                      39.38262723468902
4560.000000000001         39.43504905287381
4561                      39.486704915516924
4562                      39.532485785560745
4563                      39.568255167092296
4564                      39.590955458264325
4565                      39.59872657869835
4566                      39.591415227512805
4567                      39.57003328726162
4568.000000000001         39.53624717929606
4569                      39.492881905403
4570                      39.443906765468796
4571                      39.39404576808306
4572                      39.34792284527551
4573                      39.310442906103745
4574                      39.28592240424621
4575                      39.277391327394156
4576.000000000001         39.286068879894955
4577                      39.31102224013833
4578                      39.349260102577446
4579                      39.39679945664832
4580                      39.44904157921328
4581                      39.50050909647788
4582                      39.54611615414439
4583                      39.58174736732044
4584.000000000001         39.6043577475136
4585                      39.612097745281496
4586                      39.60480987185151
4587                      39.58349605197347
4588                      39.549815217318624
4589                      39.50658071656596
4590                      39.45774435187936
4591                      39.40800677592711
4592.000000000001         39.36199642594852
4593                      39.32459166675003
4594                      39.30011793553607
4595                      39.29160274715186
4596                      39.30025817741371
4597                      39.32514731069752
4598                      39.36327446187959
4599                      39.4106685943783
4600.000000000001         39.462737961840546
4601                      39.514023923019145
4602                      39.55946361496344
4603                      39.59496119741247
4604                      39.617484529583244
4605                      39.62519438947084
4606                      39.617929184439426
4607                      39.59668110252713
4608.000000000001         39.563101949220716
4609                      39.51999328220939
4610                      39.47129002608907
4611                      39.42167099390495
4612                      39.37576771234951
4613                      39.338433769884574
4614                      39.3140039748305
4615                      39.30550368998464
4616                      39.31413798893904
4617                      39.338965732707976
4618                      39.37698793533395
4619                      39.424243176400005
4620                      39.476146597614054
4621                      39.527257862968604
4622                      39.57253613056766
4623                      39.60790448263456
4624                      39.63034356732632
4625                      39.638024254168315
4626                      39.63078092186836
4627                      39.609596235559216
4628                      39.5761150219054
4629                      39.53312734142282
4630                      39.484551694478654
4631                      39.43504600653411
4632                      39.38924401421284
4633                      39.35197630430057
4634                      39.32758762620054
4635                      39.31910126792335
4636                      39.32771541301169
4637                      39.352484562763095
4638                      39.390407356509925
4639                      39.437531310385125
4640                      39.48927548707221
4641                      39.540218549988396
4642                      39.585341027880965
4643                      39.62058439768696
4644                      39.64294199097493
4645.000000000001         39.65059445530735
4646                      39.64337221114854
4647                      39.62224861025278
4648                      39.588861646118495
4649                      39.545990235930724
4650                      39.49753675406084
4651                      39.44813904192144
4652                      39.402432625109135
4653.000000000001         39.365226775422364
4654                      39.34087646019857
4655                      39.332403072330955
4656                      39.340998021839866
4657                      39.36571135876745
4658                      39.40354055698286
4659                      39.45053985589606
4660                      39.50213077454879
4661.000000000001         39.5529120410764
4662                      39.59788418004836
4663                      39.6330068076121
4664                      39.65528563843263
4665                      39.66291082203594
4666                      39.65570888664806
4667                      39.63464407571868
4668                      39.60134761386648
4669.000000000001         39.55858782496699
4670                      39.51025106952218
4671                      39.460955517143034
4672                      39.41533875055186
4673                      39.37819052549614
4674                      39.353875831730925
4675                      39.34541446057086
4676                      39.35399116152884
4677.000000000001         39.37865143919532
4678                      39.41639350533514
4679                      39.463274410599496
4680                      39.51471860577
4681                      39.5653443757854
4682                      39.610171679226994
4683                      39.645177738326865
4684                      39.667380504537306
4685.000000000001         39.67497931636413
4686                      39.667796918614975
4687                      39.646788603404765
4688                      39.613578998233706
4689                      39.57092624981101
4690                      39.522701032494425
4691                      39.473501859136405
4692                      39.42796843430531
4693.000000000001         39.3908737683419
4694                      39.3665920334172
4695                      39.35814175238796
4696                      39.36670112247957
4697                      39.391311015840884
4698                      39.428971597659334
4699                      39.47574015288237
4700                      39.52704407013452
4701.000000000001         39.57752056764554
4702                      39.62220845734124
4703                      39.65710207132413
4704                      39.67923145067194
4705                      39.6868048098436
4706                      39.679641188568624
4707                      39.65868711717618
4708                      39.625560784927295
4709.000000000001         39.58301039062204
4710                      39.53489142468123
4711                      39.48578287802883
4712                      39.4403262228998
4713                      39.40328112650854
4714                      39.37902974579541
4715                      39.37058965002447
4716                      39.37913258326115
4717.000000000001         39.40369470532248
4718                      39.44127921232696
4719                      39.487941317475254
4720                      39.5391112768354
4721                      39.58944497233354
4722                      39.63399879129554
4723                      39.668784048502324
4724                      39.69084270753287
4725.000000000001         39.69839153446647
4726                      39.691245930631354
4727                      39.67034387833868
4728                      39.637297291448355
4729                      39.59484464482628
4730                      39.546826562725045
4731                      39.49780291396088
4732                      39.45241641946986
4733.000000000001         39.41541691279112
4734                      39.39119330958077
4735                      39.382762507697535
4736                      39.391289875204
4737                      39.41580679877878
4738                      39.453320469842296
4739                      39.49988185926149
4740                      39.55092402852578
4741                      39.60112101072327
4742                      39.64554668892789
4743                      39.6802276557569
4744                      39.70221818072496
4745                      39.70974339162681
4746                      39.702615035393606
4747                      39.681762802844815
4748                      39.64879289827006
4749                      39.606433716304714
4750                      39.55851118444267
4751                      39.509566772109935
4752                      39.46424334955034
4753                      39.42728547022073
4754                      39.40308710630844
4755                      39.39466472702565
4756                      39.40317737226235
4757                      39.42765150892728
4758                      39.46509864577774
4759                      39.511564844234584
4760                      39.56248543524381
4761                      39.61255164105011
4762                      39.65685435730788
4763                      39.691435118945385
4764                      39.7133601709261
4765                      39.72086268617851
4766                      39.71375082633982
4767                      39.69294621011779
4768                      39.660049428715375
4769                      39.61777916588358
4770.000000000001         39.56994682288971
4771                      39.52107592562885
4772                      39.475808779710576
4773                      39.4388885289004
4774                      39.41471285299553
4775                      39.40629803053735
4776                      39.41479678059584
4777                      39.439230596262455
4778.000000000001         39.47661507817159
4779                      39.52299151085729
4780                      39.57379682124496
4781                      39.62373815010041
4782                      39.66792307094345
4783                      39.702407758888896
4784                      39.724270039884175
4785                      39.73175078744828
4786.000000000001         39.72465466699078
4787                      39.70389543767507
4788                      39.67106817656178
4789                      39.628882140886006
4790                      39.58113455374901
4791                      39.532331521312344
4792                      39.48711419590628
4793                      39.450227612439605
4794.000000000001         39.426072048650575
4795                      39.41766391943697
4796                      39.426149584269396
4797                      39.450545495593154
4798                      39.48787117774193
4799                      39.53416316984954
4800                      39.584859334771664
4801                      39.634681696620774
4802.000000000001         39.678753989339626
4803                      39.713146790299554
4804                      39.73494903761187
4805                      39.742408957969715
4806                      39.73532780924324
4807                      39.71461170592497
4808                      39.681850310592836
4809                      39.639743723038315
4810.000000000001         39.59207538537651
4811                      39.543334350187514
4812                      39.49816070191497
4813                      39.46130378465404
4814                      39.437165737484015
4815                      39.42876343722456
4816                      39.43723680876004
4817                      39.46159718226162
4818.000000000001         39.49886787443907
4819                      39.54508067429502
4820                      39.5956737286623
4821                      39.645383037488855
4822                      39.689347883829896
4823                      39.72365305067281
4824                      39.74539804175636
4825                      39.75283809286946
4826.000000000001         39.745771134768205
4827                      39.725095856963904
4828                      39.69239660946877
4829                      39.650364606395364
4830                      39.602769926028174
4831                      39.55408485581705
4832                      39.508949013179205
4833                      39.47211772420218
4834.000000000001         39.44799459494927
4835                      39.4395972582535
4836                      39.44805910969825
4837                      39.47238627521784
4838                      39.509605739626835
4839                      39.55574454161258
4840                      39.606240460463
4841                      39.65584264270796
4842.000000000001         39.699705250574574
4843                      39.73392710761654
4844                      39.75561765988541
4845                      39.76303881033225
4846                      39.75598524536303
4847                      39.735348563100686
4848                      39.70270767282944
4849                      39.660745299317924
4850.000000000001         39.61321861004548
4851                      39.5645834471568
4852                      39.519479780153446
4853                      39.48267007153532
4854                      39.45855928949562
4855                      39.45016605965056
4856                      39.4586171239341
4857                      39.482913336333205
4858.000000000001         39.520085269446575
4859                      39.56615520112891
4860                      39.61655989956903
4861                      39.66606096915465
4862                      39.70982657296423
4863                      39.74396951334045
4864                      39.76560849399608
4865                      39.77301172729782
4866                      39.765970741265015
4867                      39.74537030173131
4868                      39.71278393201785
4869                      39.67088614705975
4870                      39.62342175246831
4871                      39.57483036606657
4872                      39.52975343612863
4873                      39.49296127409616
4874                      39.46886025582164
4875                      39.46047029432277
4876                      39.46891128902539
4877                      39.49317872947263
4878                      39.530306747926026
4879                      39.57631286008353
4880                      39.62663223541108
4881                      39.67603816647321
4882                      39.71971208515038
4883                      39.75378056769943
4884                      39.775370883112245
4885                      39.782757197066786
4886                      39.775727957115606
4887                      39.75516128098413
4888                      39.72262550302101
4889                      39.680787201649814
4890                      39.633379244374396
4891                      39.58482547533309
4892                      39.53976997802574
4893                      39.50299136014344
4894                      39.478897675059294
4895.000000000001         39.47051015816954
4896                      39.47894178338168
4897                      39.50318255004394
4898                      39.54027017046784
4899                      39.58621744146094
4900                      39.636457243011
4901                      39.68577411031264
4902                      39.729361653942355
4903.000000000001         39.763360173831224
4904                      39.78490477061348
4905                      39.792275177008136
4906                      39.78525683091258
4907                      39.76472137742982
4908                      39.732232160456846
4909                      39.69044824814126
4910                      39.6430908483035
4911.000000000001         39.594569028063205
4912                      39.549529792926904
4913                      39.512760805214754
4914                      39.48867211671068
4915                      39.480286268591065
4916                      39.488709182241664
4917                      39.51292526592452
4918                      39.54997590891581
4919.000000000001         39.595869423989924
4920                      39.64603527092943
4921                      39.69526905458357
4922                      39.73877553091184
4923                      39.77270857346292
4924                      39.794210428334615
4925                      39.80156594988848
4926                      39.79455762781506
4927.000000000001         39.7740507384692
4928                      39.74160398307379
4929                      39.69986939282634
4930                      39.65255650293359
4931                      39.60406062544505
4932                      39.5590325836775
4933                      39.52226942501143
4934                      39.49818350836828
4935.000000000001         39.489798613835426
4936                      39.49821342904721
4937                      39.5224067021703
4938                      39.55942370872417
4939                      39.60526842951666
4940                      39.65536580087212
4941                      39.70452208714638
4942                      39.74795281918884
4943.000000000001         39.78182498389344
4944                      39.80328710327933
4945                      39.81062877385357
4946                      39.80362958658779
4947                      39.78314860011727
4948                      39.75074013677909
4949                      39.70904976893725
4950                      39.66177530141572
4951.000000000001         39.613299034142244
4952                      39.568277018803684
4953                      39.5315160299761
4954                      39.507430790284964
4955                      39.49904618455383
4956                      39.50745346732715
4957                      39.53162567636976
4958                      39.56861215678916
4959.000000000001         39.614412670148866
4960                      39.66444690695752
4961                      39.71353126203551
4962                      39.75689158321739
4963                      39.79070745863769
4964                      39.8121328763612
4965                      39.81946174055391
4966                      39.81247077712641
4967.000000000001         39.79201298624003
4968                      39.75963856870276
4969                      39.71798689900659
4970                      39.67074472990885
4971                      39.62228189265851
4972                      39.577260860035814
4973                      39.5404985687781
4974                      39.516412070934976
4975.000000000001         39.5080271494025
4976                      39.51642741399943
4977                      39.540580162910636
4978                      39.577539288529124
4979                      39.62329978161159
4980                      39.673276025319
4981                      39.72229411015472
4982                      39.765589339824324
4983.000000000001         39.79935353436611
4984                      39.82074529936992
4985                      39.8280624085898
4986                      39.82107873893806
4987                      39.800641383988484
4988                      39.768296708206584
4989                      39.726677957142684
4990                      39.67946197229134
4991.000000000001         39.631006555474855
4992                      39.585981831588974
4993                      39.549215009207074
4994                      39.52512551336426
4995                      39.516739744175325
4996                      39.52513344738426
4997                      39.54926819605149
4998                      39.586202590160504
4999                      39.631926872344856
5000                      39.68184997786453
5001                      39.73080792637815
5002                      39.77404333315482
5003                      39.8077604429346
5004                      39.82912159712924
5005                      39.836428003345695
5006                      39.82945068194572
5007                      39.80903096276978
5008                      39.776711690594404
5009                      39.73511988271522
5010                      39.68792400546291
5011                      39.63947015706241
5012                      39.594437380554226
5013                      39.55766311782336
5014                      39.53356912695485
5015                      39.525182069703035
5016                      39.53356960420414
5017                      39.55768758474114
5018                      39.59459956039884
5019                      39.640291174516676
5020.000000000001         39.69016569381543
5021                      39.73906905440092
5022                      39.7822498271141
5023                      39.8159243928307
5024                      39.837257962254284
5025                      39.844554714360775
5026                      39.837582781981084
5027                      39.81717786461181
5028.000000000001         39.78487963938364
5029                      39.743309115583344
5030                      39.69612736466336
5031                      39.64766949051806
5032                      39.60262457451438
5033                      39.56584033786199
5034                      39.54174064603215
5035                      39.533351952526296
5036.000000000001         39.54173364090561
5037                      39.56583589965436
5038                      39.60272745314972
5039                      39.64838961856328
5040                      39.698219821023926
5041                      39.74707386164233
5042                      39.790204979461215
5043                      39.82384143306921
5044.000000000001         39.8451503950575
5045                      39.85243852847398
5046                      39.84547101992692
5047                      39.82507806065387
5048                      39.792796550629305
5049                      39.75124166812507
5050                      39.704068265791506
5051                      39.65560114748393
5052.000000000001         39.610541083412336
5053                      39.57374479369973
5054                      39.549638498290925
5055                      39.541247931632626
5056                      39.54962401555088
5057                      39.57371136955136
5058                      39.6105841606714
5059                      39.65621967381647
5060.000000000001         39.70600934215001
5061                      39.754819013753796
5062                      39.79790631103262
5063                      39.83150891228803
5064                      39.85279615398871
5065                      39.86007667652907
5066                      39.85311263175195
5067                      39.83272901463991
5068.000000000001         39.80046161283285
5069                      39.75891693101221
5070                      39.71174635401226
5071                      39.66326528509064
5072                      39.61818701903528
5073                      39.581377034010316
5074                      39.55726355600702
5075                      39.54887099022571
5076.000000000001         39.55724163044151
5077                      39.58131465606508
5078                      39.61816993126531
5079                      39.66378105563716
5080                      39.71353348752357
5081                      39.76230360925956
5082                      39.80535376238662
5083                      39.83892652710773
5084.000000000001         39.86019479520983
5085                      39.86746866977949
5086                      39.860507142950105
5087                      39.84013023298985
5088                      39.80787301985162
5089                      39.76633331885673
5090                      39.719160359419845
5091                      39.670661232395645
5092.000000000001         39.625562139048704
5093                      39.588737417853366
5094                      39.56461652037979
5095                      39.55622194481852
5096                      39.56458722259176
5097                      39.5886462690771
5098                      39.62548480020728
5099                      39.671073213705164
5100.000000000001         39.72079116669112
5101                      39.769525988627336
5102                      39.81254345917326
5103                      39.84609013764651
5104                      39.86734202981222
5105                      39.87461017231272
5106                      39.867650235182595
5107                      39.84727739903931
5108.000000000001         39.81502633085686
5109                      39.77348683291959
5110                      39.726307243986554
5111                      39.677786710812015
5112                      39.63266485380631
5113                      39.59582490232341
5114                      39.57169673014992
5115                      39.5633002611082
5116.000000000001         39.57166017837481
5117                      39.59570533740039
5118                      39.632527241501265
5119                      39.67809396088243
5120                      39.727779871132604
5121                      39.77648299549711
5122                      39.81947221279038
5123                      39.85299621219893
5124                      39.87423412471079
5125                      39.881497385915665
5126                      39.874538145683886
5127                      39.85416687263454
5128                      39.82191805370134
5129                      39.78037411598177
5130                      39.73318388900761
5131                      39.684639334393296
5132                      39.639493468392374
5133                      39.60263839085112
5134                      39.57850346596275
5135                      39.57010534286515
5136                      39.57845982830816
5137                      39.602490961659875
5138                      39.63929627819449
5139                      39.684841635606695
5140                      39.73449683781947
5141                      39.78317117004029
5142                      39.82613668916437
5143                      39.85964101054335
5144                      39.88086709234105
5145.000000000001         39.88812624204693
5146                      39.88116685526933
5147                      39.860794798727426
5148                      39.828544511345655
5149                      39.7869919911102
5150                      39.739787744761955
5151                      39.6912175491315
5152                      39.646047271362846
5153.000000000001         39.60917782003845
5154                      39.58503705377252
5155                      39.57663763979412
5156                      39.584986550631804
5157                      39.60900329323126
5158                      39.64579164842268
5159                      39.691315381164436
5160                      39.74094071356446
5161.000000000001         39.78958843750992
5162                      39.832533299246904
5163                      39.866020464660444
5164                      39.887236559982824
5165                      39.89449226708222
5166                      39.88753195682125
5167                      39.86715698171453
5168                      39.834901789275364
5169.000000000001         39.793337125321415
5170                      39.746116329446565
5171                      39.69751981410478
5172                      39.65232555735353
5173                      39.615443114219715
5174                      39.59129777925516
5175                      39.58289754333156
5176                      39.59124067475137
5177.000000000001         39.61524245982531
5178                      39.652013097972755
5179                      39.69751453038044
5180                      39.74711029056642
5181                      39.795733361394824
5182                      39.83865984245423
5183                      39.872131822806836
5184                      39.89333941060383
5185.000000000001         39.90059222234728
5186                      39.89363030114199
5187                      39.87325055367856
5188                      39.840988527838256
5189                      39.799408929396705
5190                      39.752170103670906
5191                      39.7035475970965
5192                      39.6583307223309
5193.000000000001         39.62143733528012
5194                      39.59728907374566
5195                      39.58888860954715
5196                      39.597225694564884
5197                      39.62121178246342
5198                      39.65796355906625
5199                      39.70344165278189
5200                      39.753007329291854
5201.000000000001         39.8016080601255
5202                      39.84451767961127
5203                      39.87797582798643
5204                      39.899175952859856
5205                      39.906426272097264
5206                      39.899462172830106
5207                      39.87907616571332
5208                      39.84680487597194
5209.000000000001         39.80520844219501
5210                      39.75795127744345
5211                      39.70930419908012
5212                      39.664067027933086
5213                      39.62716538410708
5214                      39.6030161767376
5215                      39.59461618187489
5216                      39.60294689897833
5217.000000000001         39.6269163573932
5218                      39.66364778912857
5219                      39.70910084935303
5220                      39.758635201654386
5221                      39.80721335764342
5222                      39.85010686151731
5223                      39.883551915258
5224                      39.90474516060495
5225.000000000001         39.91199323585134
5226                      39.90502652595837
5227                      39.88463316857871
5228                      39.8523508834306
5229                      39.81073665449418
5230                      39.76346148439048
5231                      39.71479225715114
5232                      39.66953791107739
5233.000000000001         39.63263120390108
5234                      39.608483260340115
5235                      39.60008450198742
5236                      39.60840849851634
5237                      39.63236026087863
5238                      39.66906959466205
5239                      39.71449511191699
5240                      39.7639988318868
5241.000000000001         39.81255327272636
5242                      39.85543057804624
5243                      39.88886263854594
5244                      39.91004910352342
5245                      39.91729502843042
5246                      39.91032542471791
5247                      39.88992409246006
5248                      39.8576298442771
5249                      39.81600017416779
5250                      39.76870873356992
5251                      39.720021238795454
5252                      39.67475377445399
5253                      39.637845779727556
5254                      39.61370159714908
5255                      39.60530492838942
5256                      39.613621808821534
5257                      39.63755466482075
5258                      39.67423985123514
5259                      39.71963443996701
5260                      39.769105181716164
5261                      39.81763400462568
5262                      39.860494208729705
5263                      39.893912986386816
5264                      39.915092290093625
5265                      39.9223360028282
5266                      39.91536339339499
5267                      39.89495387685747
5268                      39.86264753022427
5269                      39.82100366738098
5270.000000000001         39.77369943600214
5271                      39.72499865747945
5272                      39.67972278508634
5273                      39.64281761322824
5274                      39.61867982653725
5275                      39.61028613141099
5276                      39.61859548787678
5277                      39.64250819676514
5278.000000000001         39.67916705273012
5279                      39.724528011917535
5280                      39.77396284122315
5281                      39.82246346338796
5282                      39.86530488361278
5283                      39.89870949433762
5284                      39.91988082673191
5285                      39.92712212893302
5286.000000000001         39.92014657454816
5287                      39.899729203465576
5288                      39.86741146056057
5289                      39.82575556438768
5290                      39.7784445997363
5291                      39.72973597419735
5292                      39.68445697281662
5293                      39.64755899496048
5294.000000000001         39.6234303199391
5295                      39.615040499875484
5296                      39.62334192160137
5297                      39.64723320998445
5298                      39.683863463953145
5299                      39.72918813824841
5300                      39.778583756240614
5301                      39.82705303721082
5302.000000000001         39.86987401751744
5303                      39.903263084293634
5304                      39.92442527435224
5305                      39.93166384876491
5306                      39.92468559065253
5307                      39.904261239186496
5308                      39.8719330940007
5309                      39.830268253006984
5310.000000000001         39.782955221153166
5311                      39.734247071001136
5312                      39.688970623926814
5313                      39.65208434694957
5314                      39.627967512715315
5315                      39.61958246423263
5316                      39.62787555290394
5317                      39.65174415725237
5318.000000000001         39.68834360561012
5319                      39.73363002586389
5320                      39.78298273951474
5321                      39.83141710067976
5322                      39.87421515446574
5323                      39.90758736191193
5324                      39.92873899254263
5325                      39.93597443131947
5326.000000000001         39.9289938779137
5327                      39.908564428716296
5328                      39.876227954970524
5329                      39.83455804725439
5330                      39.78724836161817
5331                      39.73854795180658
5332                      39.69328090867136
5333                      39.656410928814246
5334.000000000001         39.63230862227488
5335                      39.62392974095413
5336                      39.632214107156365
5337                      39.65605878144
5338                      39.69262663943336
5339                      39.737871900116126
5340                      39.78717762430161
5341                      39.8355732418871
5342.000000000001         39.878345011132716
5343                      39.911700052018936
5344                      39.93283958848128
5345                      39.940071421064154
5346                      39.93308912644656
5347                      39.912657075838474
5348                      39.88031513128968
5349                      39.838644578599464
5350.000000000001         39.79134398921966
5351                      39.74265791318565
5352                      39.697407744138744
5353                      39.660558529853176
5354                      39.636474578370496
5355                      39.62810278369837
5356                      39.636378328852835
5357                      39.6601978757857
5358.000000000001         39.69673180512367
5359                      39.74193249979541
5360                      39.79118764272139
5361                      39.83954064222889
5362                      39.88228260434011
5363                      39.91561730174556
5364                      39.9367432612376
5365                      39.94397097863068
5366.000000000001         39.9369875838755
5367                      39.91655449642389
5368                      39.884210495102934
5369                      39.84254414774721
5370                      39.79525840135018
5371                      39.746593279188
5372                      39.701365583421065
5373                      39.66454300772351
5374.000000000001         39.640480289200696
5375                      39.63211636561869
5376                      39.64038305256069
5377                      39.6641767841526
5378                      39.70067460696894
5379                      39.745827337468775
5380                      39.79502880418164
5381                      39.84333542490768
5382                      39.88604399422291
5383                      39.91935505617383
5384                      39.94046590345259
5385                      39.94768897847129
5386                      39.940705242357005
5387                      39.92027293456667
5388                      39.887930625057976
5389                      39.846273564113226
5390                      39.79900818376463
5391                      39.75037047585317
5392                      39.70517057448806
5393                      39.66837834563778
5394                      39.64433993250286
5395.000000000001         39.635984736789645
5396                      39.644242295980106
5397                      39.66800972193152
5398                      39.704469481267836
5399                      39.74957118079814
5400                      39.79871599257892
5401                      39.84697273745649
5402                      39.889644428435474
5403.000000000001         39.92292868929193
5404                      39.94402295383387
5405                      39.951240877936975
5406                      39.94425760834279
5407                      39.92382809352481
5408                      39.89149138526946
5409                      39.849848714721325
5410                      39.802609280228864
5411.000000000001         39.75400514069226
5412                      39.708837949214335
5413                      39.67208074426642
5414                      39.64806858725717
5415                      39.63972286675646
5416                      39.64797110025827
5417                      39.6717118682128
5418                      39.70813180726014
5419.000000000001         39.753179713994726
5420                      39.80226522092833
5421                      39.85046889119571
5422                      39.89310038684107
5423                      39.92635494646182
5424                      39.94743121516909
5425                      39.954643446355675
5426                      39.947661476723155
5427.000000000001         39.927236917457805
5428                      39.89490976749137
5429                      39.85328649564238
5430                      39.80607842996329
5431                      39.75751372527295
5432                      39.71238374607842
5433                      39.675665822742474
5434                      39.651681553129706
5435.000000000001         39.64334581425018
5436                      39.65158473421627
5437                      39.675299170219894
5438                      39.71167771538723
5439                      39.75666927855373
5440                      39.80569316887852
5441                      39.85384088382171
5442                      39.89642909672049
5443.000000000001         39.92965136897189
5444                      39.95070828139869
5445                      39.95791429506344
5446                      39.950934461655066
5447                      39.930517103305014
5448                      39.89820341078478
5449                      39.85660434650896
5450                      39.80943278059901
5451.000000000001         39.76091289928612
5452                      39.71582422442706
5453                      39.67914824935127
5454                      39.65519325614223
5455                      39.6468679215897
5456                      39.65509734816986
5457                      39.67878483971462
5458                      39.715120652015344
5459.000000000001         39.760053639166905
5460                      39.80901400146528
5461                      39.85710326641791
5462                      39.89964544076873
5463                      39.932833177918155
5464                      39.953869451753526
5465                      39.961068752405126
5466                      39.954091862100704
5467.000000000001         39.9336839284952
5468                      39.90138738992316
5469                      39.859816987585276
5470                      39.812686329895534
5471                      39.76421604559167
5472                      39.71917223774901
5473                      39.68254044033783
5474                      39.65861585088426
5475.000000000001         39.65030126526128
5476                      39.65852105839664
5477                      39.682181103633134
5478                      39.71847307393734
5479                      39.76334556865102
5480                      39.81224086808817
5481                      39.86026958122762
5482                      39.90276332617848
5483.000000000001         39.935914574279536
5484                      39.95692901619308
5485                      39.96412114602204
5486                      39.95714795795695
5487                      39.93675158330279
5488                      39.90447561902654
5489                      39.862937911436134
5490                      39.81585182737619
5491.000000000001         39.76743506372782
5492                      39.72243915130972
5493                      39.685853311932476
5494                      39.66196000022011
5495                      39.653656421121724
5496                      39.661866479805454
5497                      39.68549871578983
5498                      39.72174596671406
5499.000000000001         39.766556330144084
5500                      39.8153854225601
5501                      39.86335188127584
5502                      39.90579518504725
5503                      39.938908253116836
5504                      39.95989977411906
5505                      39.967084319809565
5506                      39.96011553081697
5507                      39.939732702817096
5508                      39.90748039829673
5509                      39.86597894964582
5510                      39.818940760395186
5511                      39.770580703310046
5512                      39.725636419944436
5513                      39.68909799104307
5514                      39.665236629649556
5515                      39.65694425003051
5516                      39.665144501175654
5517                      39.68874865561403
5518                      39.724951175474764
5519                      39.76969795474333
5520.000000000001         39.818459979709445
5521                      39.866362816594346
5522                      39.908753988114256
5523                      39.941827394007426
5524                      39.962795000479964
5525                      39.969971589606864
5526                      39.9630078346643
5527                      39.94264038376991
5528.000000000001         39.91041450152315
5529                      39.86895244389897
5530                      39.8219649851476
5531                      39.77366467865282
5532                      39.72877584345481
5533                      39.69228601101061
5534                      39.6684571292323
5535                      39.66017609750316
5536.000000000001         39.668366483861675
5537                      39.69194232854531
5538                      39.72810109979775
5539                      39.772782970479795
5540                      39.821477313327776
5541                      39.869315431321795
5542                      39.911653040750195
5543                      39.9446854738993
5544.000000000001         39.96562826109654
5545                      39.972796558227714
5546                      39.96583841394116
5547                      39.945488013961786
5548                      39.91329101876876
5549                      39.871871114444346
5550                      39.8249369322342
5551                      39.7766990562995
5552.000000000001         39.731867488304495
5553                      39.695427175613645
5554                      39.67163116150615
5555                      39.663361581895956
5556                      39.671542062807056
5557                      39.69508942604198
5558                      39.731203997692354
5559                      39.77581980437131
5560.000000000001         39.82444605682467
5561                      39.87221868490582
5562                      39.914502509891065
5563                      39.947492857667896
5564                      39.96841003755957
5565                      39.97556975155334
5566                      39.96861772641994
5567                      39.94828585840373
5568.000000000001         39.916120011496936
5569                      39.87474460450936
5570                      39.82786578910408
5571                      39.77969074560648
5572                      39.734917880407046
5573                      39.69852775612549
5574                      39.67476486387171
5575                      39.666506797130396
5576.000000000001         39.67467734982502
5577                      39.698196128135905
5578                      39.73426616729799
5579                      39.77881483902809
5580                      39.82737278019481
5581                      39.87507947222889
5582                      39.9173087417488
5583                      39.950256103506014
5584.000000000001         39.97114702232735
5585                      39.97829791042493
5586                      39.97135244250547
5587                      39.95104038252299
5588                      39.91890846191035
5589                      39.877579503373056
5590                      39.83075769887697
5591                      39.78263970079382
5592.000000000001         39.737926673048605
5593                      39.70158721908699
5594                      39.67785763258127
5595                      39.669611109710246
5596                      39.677771732281535
5597                      39.70126188102922
5598                      39.73728717095775
5599                      39.78176848374196
5600.000000000001         39.83025813450823
5601                      39.8778987465492
5602                      39.92007174868033
5603                      39.95297547376663
5604                      39.973839643053196
5605                      39.98098151999581
5606                      39.97404297705998
5607                      39.95375179255879
5608.000000000001         39.92165534936403
5609                      39.880374385655486
5610                      39.83361076258893
5611                      39.78554954053088
5612                      39.74089719997367
5613                      39.7046086372665
5614                      39.680912361194125
5615                      39.67267736506297
5616.000000000001         39.680828078651345
5617                      39.70428963011295
5618                      39.74027051537446
5619                      39.78468715281125
5620                      39.833108683899304
5621                      39.88068327199411
5622                      39.92279832986798
5623                      39.9556579484956
5624.000000000001         39.97649500440404
5625                      39.98362772724712
5626                      39.97669641105107
5627                      39.95642696982528
5628                      39.9243672402416
5629                      39.88313548335692
5630                      39.83643084415388
5631                      39.78842744853293
5632                      39.74383700802285
5633                      39.707599343832484
5634                      39.68393626308641
5635                      39.67571273788223
5636                      39.68385358407644
5637                      39.70728662659291
5638                      39.74322346002954
5639                      39.78758127072685
5640                      39.83593492700218
5641                      39.88344359942207
5642                      39.92550014838287
5643                      39.95831528699907
5644                      39.979124939087384
5645.000000000001         39.98624838906864
5646                      39.9793245487124
5647                      39.95907755544391
5648                      39.92705551659416
5649                      39.88587386905012
5650                      39.8392287439193
5651                      39.79128427836551
5652                      39.74675583196245
5653.000000000001         39.71056886980467
5654                      39.68693875311165
5655                      39.678726605239774
5656                      39.68685763900232
5657                      39.71026230926605
5658                      39.74615523332025
5659                      39.790456098605695
5660                      39.838742149330386
5661.000000000001         39.88618517673026
5662                      39.928183266748896
5663                      39.9609536562362
5664                      39.98173569285015
5665                      39.98884977716356
5666                      39.98193361394223
5667                      39.96170962244576
5668                      39.92972604265692
5669.000000000001         39.88859513153979
5670                      39.842009776279404
5671                      39.79412708148025
5672                      39.749660574520554
5673                      39.71352405255291
5674                      39.6899266397193
5675                      39.68172576775565
5676                      39.68984704550532
5677.000000000001         39.713223478074845
5678                      39.74907264438156
5679                      39.79331859714995
5680                      39.84153742233852
5681                      39.88891508293515
5682                      39.93085479656881
5683                      39.963580213900016
5684                      39.98433446498195
5685.000000000001         39.99143910464505
5686                      39.984530793728595
5687                      39.964330268671354
5688                      39.932385798897094
5689                      39.89130613401628
5690                      39.84478068024566
5691                      39.796960407403084
5692                      39.75255568012283
5693.000000000001         39.71646929505252
5694                      39.692904310268005
5695                      39.684714617059484
5696                      39.69282619578593
5697                      39.71617452355824
5698                      39.75198009235922
5699                      39.796171039829225
5700                      39.84432306207787
5701.000000000001         39.891635734735765
5702                      39.93351721767348
5703                      39.96619753995139
5704                      39.98692390451788
5705                      39.99401904409907
5706                      39.98711872053983
5707                      39.966941993816455
5708                      39.93503710403777
5709.000000000001         39.8940090188481
5710                      39.84754353882972
5711                      39.79978618788834
5712                      39.75544291358815
5713                      39.719406259105575
5714                      39.69587336716586
5715                      39.68769473061159
5716                      39.6957966704841
5717.000000000001         39.719117055645725
5718                      39.75487924090007
5719                      39.799015212768445
5720                      39.847100838091364
5721                      39.89434898148557
5722                      39.93617244075704
5723                      39.96880762892245
5724                      39.989506060323706
5725.000000000001         39.99659166386428
5726                      39.989699428122016
5727                      39.96954671278779
5728                      39.93768171736228
5729                      39.89670537075969
5730                      39.85029981058199
5731                      39.80260565654608
5732                      39.75832338775256
5733.000000000001         39.722335999787774
5734                      39.69883481848993
5735                      39.69066709940754
5736                      39.698759467979656
5737                      39.72205209627317
5738                      39.75777115579163
5739                      39.80185228722933
5740                      39.84987194143618
5741.000000000001         39.89705607356308
5742                      39.93882176820097
5743                      39.971411855231814
5744                      39.99208234987235
5745                      39.99915839802145
5746                      39.99227432051115
5747                      39.97214572224823
5748                      39.94032080148876
5749.000000000001         39.899396205833156
5750                      39.85305030236689
5751                      39.80541913724511
5752                      39.76119733041301
5753                      39.72525862765122
5754                      39.701788727878146
5755                      39.69363177203629
5756                      39.701714645941
5757.000000000001         39.72497973110416
5758                      39.7606559720184
5759                      39.80468232704339
5760                      39.85263647717515
5761                      39.89975710490453
5762                      39.94146535502252
5763                      39.97401044682527
5764                      39.99465304209398
5765                      40.001719532149714
5766                      39.99484365428774
5767                      39.97473917366455
5768                      39.942954379947665
5769                      39.90208140495442
5770.000000000001         39.855794759994225
5771                      39.808225995765206
5772                      39.76406400476939
5773                      39.72817331545187
5774                      39.70473421699032
5775                      39.696587853485234
5776                      39.70466132121709
5777                      39.72789911253361
5778.000000000001         39.763532901488055
5779                      39.80750486044357
5780                      39.855394063984
5781                      39.902451799767476
5782                      39.94410298058306
5783                      39.97660324559759
5784                      39.997218012445956
5785                      40.00427495623712
5786.000000000001         39.99740729456866
5787                      39.97732684090359
5788                      39.945582117847316
5789                      39.90476045747826
5790                      39.85853257444237
5791                      39.81102548572816
5792                      39.76692257020356
5793                      39.73107915060982
5794.000000000001         39.707670333631896
5795                      39.69953437875585
5796                      39.707598538140815
5797                      39.73080931296336
5798                      39.766401063994344
5799                      39.810319079668645
5800                      39.85814395962583
5801                      39.905139755980976
5802.000000000001         39.94673428862013
5803                      39.979189946590786
5804                      39.99977698230533
5805                      40.00682440372424
5806                      39.999964953782666
5807                      39.97990836235545
5808                      39.948203562170896
5809                      39.90743284953955
5810.000000000001         39.861263143811165
5811                      39.81381695114307
5812                      39.7697722820822
5813                      39.73397533411408
5814                      39.710596249976376
5815                      39.7024705108601
5816                      39.710525466382904
5817                      39.733709522291406
5818.000000000001         39.76925968427812
5819                      39.81312426473373
5820                      39.860885502706424
5821                      39.907820085380884
5822                      39.94935843478283
5823                      39.98176975429747
5824                      40.002329183776034
5825                      40.00936711892741
5826.000000000001         40.00251585714807
5827                      39.98248290491518
5828                      39.95081779745201
5829                      39.91009760914725
5830                      39.86398541706097
5831                      39.81659927735494
5832                      39.77261193458937
5833                      39.736860609246676
5834.000000000001         39.71351068206627
5835                      39.70539495711409
5836                      39.71344082063459
5837                      39.73659847724306
5838                      39.77210753589731
5839                      39.81591924417266
5840                      39.86361758332161
5841                      39.910491681760824
5842.000000000001         39.95197435166824
5843                      39.98434214806979
5844                      40.004874121192394
5845                      40.01190261697211
5846                      40.005059503701126
5847                      39.98505012336682
5848                      39.953424399749764
5849                      39.91275422990908
5850.000000000001         39.866698694778705
5851                      39.81937173168189
5852                      39.77544070518158
5853                      39.73973410056231
5854                      39.71641272620831
5855                      39.70830680462065
5856                      39.71634369466425
5857                      39.739475291364656
5858.000000000001         39.77494376511307
5859                      39.81870320982873
5860                      39.86633945802772
5861                      39.91315382402802
5862                      39.95458135146005
5863                      39.986906519738035
5864                      40.007411210921944
5865                      40.01443032429823
5866.000000000001         40.00759530551828
5867                      39.98760966101595
5868                      39.95602294052499
5869                      39.915402376021156
5870                      39.86940270655655
5871                      39.822134011704925
5872                      39.77825823448717
5873                      39.7425954227444
5874.000000000001         39.71930198307326
5875                      39.71120564968191
5876                      39.71923368743822
5877                      39.742339571957764
5878                      39.77776799453582
5879                      39.82147580675079
5880                      39.86905082091892
5881                      39.91580621357008
5882.000000000001         39.95717915458147
5883                      39.98946217012405
5884                      40.00993977250617
5885                      40.01694956811528
5886                      40.01012257854524
5887                      39.990160463323086
5888                      39.9586123178209
5889                      39.91804078985658
5890                      39.872096151499115
5891                      39.82488529397081
5892                      39.781063676471376
5893                      39.745443722346415
5894                      39.722177599326955
5895.000000000001         39.71409063970576
5896                      39.722109948217
5897                      39.745190474159614
5898                      39.78057939044899
5899                      39.8242369016987
5900                      39.87175157396463
5901                      39.918448773569196
5902                      39.95976769516109
5903.000000000001         39.99200899986453
5904                      40.01245972013439
5905                      40.01946026813463
5906                      40.012641236842185
5907                      39.99270242979544
5908                      39.961192409505244
5909                      39.92066928015643
5910                      39.87477963080866
5911.000000000001         39.82762632327172
5912                      39.783857830653346
5913                      39.7482798517908
5914                      39.72504046531828
5915                      39.71696267849909
5916                      39.724973373564104
5917                      39.74802887426977
5918                      39.783378800299126
5919.000000000001         39.82698684440242
5920                      39.874442733808785
5921                      39.921082469732
5922                      39.96234791939519
5923                      39.994547907541644
5924                      40.014971954528704
5925                      40.02196332649004
5926                      40.015152182919245
5927.000000000001         39.995236465913095
5928                      39.963764112738474
5929                      39.923288771042166
5930                      39.877453608208846
5931                      39.830357020304454
5932                      39.786640641982196
5933                      39.75110378283555
5934                      39.72789057365725
5935.000000000001         39.719821766298224
5936                      39.72782396061605
5937                      39.750854760934025
5938                      39.78616620146508
5939                      39.82972531837192
5940                      39.87712368795694
5941                      39.923706663031254
5942                      39.96491937932584
5943.000000000001         39.99707842273311
5944                      40.01747601626451
5945                      40.024458287938224
5946                      40.017654956491
5947                      39.997762098300065
5948                      39.96632680535537
5949                      39.92589860779701
5950                      39.88011726409185
5951.000000000001         39.83307657244479
5952                      39.789411296856024
5953                      39.75391470754687
5954                      39.730727123309045
5955                      39.72266710174147
5956                      39.730660907956995
5957                      39.75366733286921
5958                      39.78894079422984
5959.000000000001         39.8324515198723
5960                      39.87979321078298
5961                      39.92632013098958
5962                      39.96748083838551
5963                      39.99959930832417
5964                      40.019970685082434
5965                      40.02694394448472
5966                      40.020148342150904
5967.000000000001         40.00027809160466
5968                      39.96887925881931
5969                      39.928497536076804
5970                      39.88276917692866
5971                      39.83578352282604
5972                      39.792168287446394
5973                      39.75671109620989
5974                      39.73354857626487
5975.000000000001         39.7254971424862
5976                      39.733482677416454
5977                      39.7564650640084
5978                      39.79170107188352
5979                      39.83516400070646
5980                      39.88244992675253
5981                      39.92892150747263
5982                      39.970030755700066
5983.000000000001         40.00210903232583
5984                      40.02245444524026
5985                      40.029418772109416
5986                      40.022630808744836
5987                      40.00278289660847
5988                      39.97141997874157
5989                      39.93108403433374
5990                      39.885407756423085
5991.000000000001         39.838476223393045
5992                      39.794909932977696
5993                      39.75949125895126
5994                      39.73635323618636
5995                      39.72831019485616
5996                      39.736287579543536
5997                      39.759246277056974
5998                      39.79444537623663
5999.000000000001         39.83786126363319
6000                      39.88509223969148
