# Supplementary material for: Modeling of core-shell magneto-electric nanoparticles for biomedical applications: Effect of composition, dimension, and magnetic field features on magnetoelectric response
Source: PLoS One. 2022 Sep 23;17(9):e0274676. doi: 10.1371/journal.pone.0274676 (PMC9506614; doi:10.1371/journal.pone.0274676)
Supplement: S1 Data — (ZIP) [file pone.0274676.s001.zip › Data/Va AC signal.txt]

% Model:              CoFeO2 50 nm_Hystheresis_proveSolver_ALL_1.mph
% Version:            COMSOL 5.6.0.401
% Date:               Jun 24 2022, 12:17
% Dimension:          1
% Nodes:              6001
% Expressions:        1
% Description:        Point graph
% r                       Height
0                         -0.002645994077578358
1                         -0.002646090122551992
2                         -0.0026460930551987383
3                         -0.00264609305519872
4                         -0.002646093055198716
5                         -0.0026460930551987535
6                         -0.002646093055198713
7                         -0.002646093055198749
8                         -0.0026460930551987396
9.000000000000002         -0.002646093055198774
10                        -0.002646093055198735
11                        -0.0026460930551987587
12                        -0.002646093055198785
13.000000000000002        -0.002646093055198778
14                        -0.002646093055198803
15                        -0.0026460930551987488
16                        -0.0026460930551987553
17                        -0.002646093055198779
18.000000000000004        -0.0026460930551987635
19                        -0.002646093055198791
20                        -0.0026460930551988017
21                        -0.002646093055198771
22                        -0.0026460930551987934
23                        -0.002646093055198816
24                        -0.0026460930551988303
25                        -0.002646093055198839
26.000000000000004        -0.002646093055198796
27                        -0.0026460930551988125
28                        -0.0026460930551988325
29                        -0.0026460930551988255
30                        -0.0026460930551988355
31                        -0.0026460930551988502
32                        -0.002646093055198882
33                        -0.0026460930551988476
34                        -0.0026460930551988507
35                        -0.0026460930551988676
36.00000000000001         -0.0026460930551988706
37                        -0.0026460930551988277
38                        -0.0026460930551988468
39                        -0.002646093055198877
40                        -0.0026460930551989222
41                        -0.0026460930551988563
42                        -0.0026460930551989088
43                        -0.002646093055198878
44                        -0.002646093055198897
45                        -0.0026460930551988923
46                        -0.0026460930551989075
47                        -0.0026460930551988724
48                        -0.00264609305519892
49                        -0.002646093055198912
50                        -0.002646093055198943
51.00000000000001         -0.0026460930551989183
52.00000000000001         -0.002646093055198912
53                        -0.0026460930551989387
54                        -0.0026460930551989548
55                        -0.0026460930551989617
56                        -0.002646093055198925
57                        -0.0026460930551989136
58                        -0.0026460930551989574
59.00000000000001         -0.002646093055199012
60                        -0.0026460930551989994
61                        -0.002646093055198955
62                        -0.0026460930551989725
63                        -0.0026460930551989734
64                        -0.002646093055199001
65                        -0.0026460930551990224
66                        -0.00264609305519897
67                        -0.0026460930551989964
68                        -0.0026460930551990293
69                        -0.0026460930551989877
70                        -0.0026460930551990636
71.00000000000001         -0.002646093055199017
72.00000000000001         -0.002646093055199015
73                        -0.0026460930551989986
74                        -0.00264609305519902
75                        -0.0026460930551990554
76                        -0.0026460930551990476
77                        -0.0026460930551990454
78                        -0.0026460930551990623
79                        -0.0026460930551990684
80                        -0.0026460930551990263
81                        -0.0026460930551990944
82                        -0.0026460930551990593
83                        -0.002646093055199071
84                        -0.00264609305519908
85                        -0.0026460930551990974
86                        -0.002646093055199096
87.00000000000001         -0.002646093055199078
88                        -0.002646093055199099
89                        -0.0026460930551991
90                        -0.0026460930551990857
91                        -0.0026460930551990836
92                        -0.0026460930551991135
93                        -0.0026460930551990844
94                        -0.0026460930551991447
95                        -0.0026460930551991248
96                        -0.0026460930551991456
97                        -0.002646093055199112
98                        -0.002646093055199115
99                        -0.0026460930551991395
100                       -0.0026460930551991265
101                       -0.0026460930551991716
102.00000000000001        -0.0026460930551991165
103.00000000000001        -0.002646093055199146
104.00000000000001        -0.002646093055199111
105                       -0.0026460930551991434
106                       -0.0026460930551991855
107                       -0.002646093055199174
108                       -0.0026460930551991876
109                       -0.00264609305519917
110                       -0.0026460930551991677
111                       -0.0026460930551991833
112                       -0.0026460930551992137
113                       -0.002646093055199237
114                       -0.002646093055199208
115                       -0.002646093055199206
116                       -0.0026460930551992215
117                       -0.002646093055199212
118.00000000000001        -0.002646093055199203
119.00000000000001        -0.0026460930551992228
120                       -0.0026460930551992314
121                       -0.0026460930551992405
122                       -0.002646093055199242
123                       -0.0026460930551992458
124                       -0.00264609305519926
125                       -0.0026460930551992293
126                       -0.0026460930551992796
127                       -0.002646093055199252
128                       -0.0026460930551992995
129                       -0.0026460930551992683
130                       -0.0026460930551992657
131                       -0.0026460930551992293
132                       -0.0026460930551992752
133                       -0.002646093055199324
134                       -0.0026460930551993026
135                       -0.0026460930551992935
136                       -0.002646093055199292
137                       -0.0026460930551993147
138                       -0.0026460930551993017
139                       -0.0026460930551992752
140                       -0.002646093055199292
141                       -0.002646093055199325
142.00000000000003        -0.002646093055199357
143.00000000000003        -0.002646093055199305
144.00000000000003        -0.0026460930551993715
145                       -0.002646093055199338
146                       -0.0026460930551993225
147                       -0.0026460930551993407
148                       -0.002646093055199331
149                       -0.0026460930551993472
150                       -0.0026460930551993694
151                       -0.0026460930551993702
152                       -0.0026460930551993654
153                       -0.002646093055199371
154                       -0.0026460930551993555
155                       -0.002646093055199395
156                       -0.0026460930551993962
157                       -0.002646093055199402
158                       -0.002646093055199351
159                       -0.002646093055199393
160                       -0.0026460930551994327
161                       -0.0026460930551994106
162                       -0.002646093055199404
163                       -0.002646093055199432
164                       -0.002646093055199393
165                       -0.002646093055199408
166                       -0.0026460930551994296
167                       -0.0026460930551994344
168                       -0.0026460930551994322
169                       -0.0026460930551994305
170                       -0.0026460930551994483
171                       -0.0026460930551994713
172                       -0.00264609305519946
173.00000000000003        -0.0026460930551994383
174.00000000000003        -0.002646093055199483
175.00000000000003        -0.0026460930551994552
176                       -0.0026460930551994327
177                       -0.002646093055199481
178                       -0.002646093055199472
179                       -0.0026460930551994864
180                       -0.002646093055199501
181                       -0.002646093055199492
182                       -0.0026460930551995164
183                       -0.0026460930551995003
184                       -0.002646093055199467
185                       -0.002646093055199493
186                       -0.002646093055199474
187                       -0.002646093055199555
188                       -0.002646093055199513
189                       -0.0026460930551995515
190                       -0.0026460930551995094
191                       -0.0026460930551995185
192                       -0.0026460930551995493
193                       -0.00264609305519958
194                       -0.0026460930551995155
195                       -0.002646093055199542
196                       -0.002646093055199555
197                       -0.0026460930551995797
198                       -0.0026460930551995606
199                       -0.0026460930551995307
200                       -0.002646093055199583
201                       -0.002646093055199559
202                       -0.0026460930551996252
203                       -0.0026460930551996183
204.00000000000003        -0.0026460930551995593
205.00000000000003        -0.0026460930551995606
206.00000000000003        -0.0026460930551995753
207.00000000000003        -0.0026460930551996218
208.00000000000003        -0.0026460930551996517
209                       -0.0026460930551996165
210                       -0.0026460930551996022
211                       -0.0026460930551996187
212                       -0.0026460930551996157
213                       -0.002646093055199619
214                       -0.0026460930551996374
215                       -0.0026460930551996382
216                       -0.002646093055199688
217                       -0.0026460930551996382
218                       -0.002646093055199659
219                       -0.0026460930551996634
220                       -0.0026460930551996274
221                       -0.0026460930551996573
222                       -0.0026460930551996525
223                       -0.00264609305519964
224                       -0.0026460930551996677
225                       -0.0026460930551996773
226                       -0.0026460930551997055
227                       -0.0026460930551997133
228                       -0.0026460930551996833
229                       -0.0026460930551997107
230                       -0.0026460930551997354
231                       -0.002646093055199769
232                       -0.0026460930551996985
233                       -0.0026460930551996838
234                       -0.002646093055199711
235.00000000000003        -0.002646093055199761
236.00000000000003        -0.002646093055199754
237.00000000000003        -0.0026460930551997107
238.00000000000003        -0.0026460930551997527
239.00000000000003        -0.0026460930551997644
240                       -0.002646093055199754
241                       -0.002646093055199755
242                       -0.002646093055199745
243                       -0.002646093055199772
244                       -0.0026460930551997657
245                       -0.0026460930551997584
246                       -0.00264609305519979
247                       -0.0026460930551997657
248                       -0.0026460930551997514
249                       -0.002646093055199793
250                       -0.002646093055199812
251                       -0.00264609305519979
252                       -0.0026460930551998195
253                       -0.002646093055199807
254                       -0.002646093055199757
255                       -0.002646093055199829
256                       -0.002646093055199808
257                       -0.002646093055199783
258                       -0.0026460930551998264
259                       -0.002646093055199805
260                       -0.002646093055199831
261                       -0.002646093055199866
262                       -0.002646093055199867
263                       -0.0026460930551998212
264                       -0.002646093055199844
265                       -0.002646093055199862
266                       -0.002646093055199831
267                       -0.0026460930551998533
268                       -0.0026460930551998447
269                       -0.0026460930551998646
270                       -0.002646093055199901
271                       -0.002646093055199862
272                       -0.0026460930551999284
273                       -0.002646093055199893
274                       -0.002646093055199904
275                       -0.0026460930551998854
276                       -0.0026460930551999084
277                       -0.002646093055199899
278                       -0.0026460930551998898
279                       -0.0026460930551999136
280                       -0.0026460930551999353
281                       -0.0026460930551999618
282                       -0.0026460930551998932
283.00000000000006        -0.0026460930551999197
284.00000000000006        -0.0026460930551999353
285.00000000000006        -0.0026460930551999284
286.00000000000006        -0.0026460930551999253
287.00000000000006        -0.0026460930551999483
288.00000000000006        -0.0026460930551999405
289                       -0.002646093055199971
290                       -0.002646093055199946
291                       -0.00264609305519997
292                       -0.0026460930551999375
293                       -0.0026460930551999904
294                       -0.0026460930552000012
295                       -0.002646093055199995
296                       -0.0026460930551999787
297                       -0.0026460930552000134
298                       -0.0026460930552000108
299                       -0.0026460930551999978
300                       -0.0026460930552000056
301                       -0.0026460930552000012
302                       -0.002646093055200007
303                       -0.002646093055199998
304                       -0.0026460930552000507
305                       -0.0026460930552000455
306                       -0.002646093055200042
307                       -0.0026460930552000763
308                       -0.0026460930552000736
309                       -0.002646093055200067
310                       -0.0026460930552000255
311                       -0.0026460930552001057
312                       -0.0026460930552000723
313                       -0.002646093055200075
314                       -0.00264609305520012
315                       -0.0026460930552000645
316                       -0.002646093055200046
317                       -0.0026460930552001014
318                       -0.0026460930552000867
319                       -0.002646093055200113
320                       -0.002646093055200095
321                       -0.0026460930552000854
322                       -0.0026460930552001174
323                       -0.0026460930552001534
324                       -0.0026460930552000975
325                       -0.0026460930552001114
326                       -0.002646093055200096
327                       -0.0026460930552000854
328                       -0.0026460930552001222
329                       -0.0026460930552001296
330                       -0.002646093055200108
331                       -0.0026460930552001174
332                       -0.002646093055200173
333                       -0.002646093055200155
334                       -0.0026460930552001435
335                       -0.0026460930552001825
336                       -0.002646093055200134
337                       -0.002646093055200179
338                       -0.002646093055200183
339                       -0.0026460930552001526
340                       -0.0026460930552001925
341                       -0.002646093055200198
342                       -0.002646093055200173
343                       -0.0026460930552002007
344                       -0.002646093055200221
345.00000000000006        -0.002646093055200206
346.00000000000006        -0.0026460930552002146
347.00000000000006        -0.0026460930552001946
348.00000000000006        -0.002646093055200192
349.00000000000006        -0.002646093055200223
350.00000000000006        -0.0026460930552001938
351.00000000000006        -0.002646093055200226
352                       -0.0026460930552002332
353                       -0.0026460930552002705
354                       -0.00264609305520023
355                       -0.0026460930552002445
356                       -0.0026460930552002888
357                       -0.0026460930552002354
358                       -0.0026460930552002606
359                       -0.002646093055200304
360                       -0.002646093055200257
361                       -0.0026460930552002185
362                       -0.002646093055200266
363                       -0.0026460930552002727
364                       -0.0026460930552002736
365                       -0.00264609305520028
366                       -0.0026460930552003195
367                       -0.0026460930552003026
368                       -0.002646093055200305
369                       -0.002646093055200299
370                       -0.0026460930552002974
371                       -0.002646093055200348
372                       -0.002646093055200336
373                       -0.002646093055200332
374                       -0.002646093055200321
375                       -0.0026460930552003434
376                       -0.002646093055200321
377                       -0.002646093055200341
378                       -0.00264609305520037
379                       -0.0026460930552003525
380                       -0.002646093055200332
381                       -0.0026460930552003603
382                       -0.002646093055200371
383                       -0.002646093055200364
384                       -0.0026460930552003577
385                       -0.0026460930552003894
386                       -0.002646093055200396
387                       -0.0026460930552003664
388                       -0.002646093055200393
389                       -0.0026460930552004063
390                       -0.0026460930552003863
391                       -0.0026460930552003638
392                       -0.0026460930552003907
393                       -0.0026460930552003946
394                       -0.002646093055200422
395                       -0.0026460930552004024
396                       -0.0026460930552004124
397                       -0.002646093055200422
398                       -0.002646093055200442
399                       -0.0026460930552004236
400                       -0.0026460930552004514
401                       -0.0026460930552004774
402                       -0.002646093055200422
403                       -0.0026460930552004865
404                       -0.002646093055200445
405                       -0.0026460930552004423
406                       -0.0026460930552004553
407                       -0.0026460930552004605
408.00000000000006        -0.002646093055200478
409.00000000000006        -0.0026460930552005273
410.00000000000006        -0.002646093055200463
411.00000000000006        -0.0026460930552004605
412.00000000000006        -0.002646093055200523
413.00000000000006        -0.0026460930552004735
414.00000000000006        -0.0026460930552004804
415.00000000000006        -0.00264609305520044
416.00000000000006        -0.0026460930552005477
417                       -0.002646093055200542
418                       -0.0026460930552005143
419                       -0.0026460930552005347
420                       -0.002646093055200518
421                       -0.0026460930552005216
422                       -0.002646093055200495
423                       -0.0026460930552005594
424                       -0.002646093055200556
425                       -0.0026460930552005286
426                       -0.002646093055200538
427                       -0.0026460930552005203
428                       -0.002646093055200582
429                       -0.0026460930552005208
430                       -0.0026460930552005602
431                       -0.0026460930552006275
432                       -0.002646093055200566
433                       -0.002646093055200591
434                       -0.002646093055200554
435                       -0.0026460930552005477
436                       -0.0026460930552005867
437                       -0.0026460930552006227
438                       -0.002646093055200566
439                       -0.0026460930552005906
440                       -0.002646093055200637
441                       -0.002646093055200604
442                       -0.002646093055200584
443                       -0.0026460930552006053
444                       -0.0026460930552006517
445                       -0.0026460930552006092
446                       -0.002646093055200645
447                       -0.0026460930552006197
448                       -0.0026460930552006157
449                       -0.00264609305520065
450                       -0.00264609305520061
451                       -0.0026460930552006487
452                       -0.0026460930552006543
453                       -0.0026460930552006665
454                       -0.002646093055200667
455                       -0.002646093055200682
456                       -0.0026460930552006825
457                       -0.002646093055200732
458                       -0.0026460930552006843
459                       -0.0026460930552007077
460                       -0.0026460930552007224
461                       -0.002646093055200718
462                       -0.002646093055200685
463                       -0.002646093055200728
464                       -0.0026460930552007216
465                       -0.0026460930552007463
466                       -0.002646093055200722
467                       -0.0026460930552007367
468                       -0.0026460930552007237
469                       -0.0026460930552007177
470.00000000000006        -0.0026460930552007346
471.00000000000006        -0.002646093055200732
472.00000000000006        -0.0026460930552007593
473.00000000000006        -0.002646093055200742
474.00000000000006        -0.002646093055200772
475.00000000000006        -0.0026460930552007367
476.00000000000006        -0.002646093055200753
477.00000000000006        -0.002646093055200788
478.00000000000006        -0.0026460930552007975
479.00000000000006        -0.0026460930552008014
480                       -0.0026460930552008243
481                       -0.0026460930552007784
482                       -0.0026460930552008014
483                       -0.0026460930552007988
484                       -0.0026460930552008257
485                       -0.00264609305520082
486                       -0.0026460930552008027
487                       -0.0026460930552008118
488                       -0.002646093055200839
489                       -0.002646093055200834
490                       -0.002646093055200805
491                       -0.0026460930552008074
492                       -0.002646093055200861
493                       -0.0026460930552008434
494                       -0.002646093055200829
495                       -0.00264609305520084
496                       -0.002646093055200868
497                       -0.0026460930552008456
498                       -0.0026460930552008677
499                       -0.002646093055200853
500                       -0.002646093055200883
501                       -0.0026460930552009015
502                       -0.0026460930552008924
503                       -0.0026460930552008473
504                       -0.0026460930552008703
505                       -0.0026460930552008955
506                       -0.002646093055200897
507                       -0.002646093055200899
508                       -0.002646093055200883
509                       -0.0026460930552009185
510                       -0.002646093055200928
511                       -0.002646093055200903
512                       -0.0026460930552009185
513                       -0.0026460930552009046
514                       -0.0026460930552009163
515                       -0.0026460930552009466
516                       -0.002646093055200935
517                       -0.002646093055200972
518                       -0.0026460930552009627
519                       -0.00264609305520097
520                       -0.0026460930552009644
521                       -0.0026460930552009527
522                       -0.002646093055200995
523                       -0.0026460930552009514
524                       -0.002646093055200995
525                       -0.002646093055200962
526                       -0.002646093055200986
527                       -0.002646093055201008
528                       -0.002646093055201002
529                       -0.002646093055200961
530                       -0.0026460930552009774
531                       -0.0026460930552009904
532                       -0.0026460930552010165
533                       -0.0026460930552010082
534                       -0.0026460930552010815
535                       -0.0026460930552009974
536                       -0.0026460930552010434
537                       -0.002646093055201058
538                       -0.002646093055201018
539                       -0.0026460930552010538
540                       -0.0026460930552010715
541                       -0.0026460930552010143
542                       -0.002646093055201033
543                       -0.0026460930552010277
544                       -0.0026460930552010486
545                       -0.002646093055201043
546                       -0.0026460930552010655
547                       -0.0026460930552010915
548                       -0.002646093055201079
549                       -0.0026460930552010585
550                       -0.0026460930552010663
551                       -0.0026460930552010733
552                       -0.002646093055201121
553                       -0.0026460930552010854
554                       -0.002646093055201096
555                       -0.002646093055201113
556                       -0.002646093055201112
557                       -0.002646093055201075
558                       -0.002646093055201097
559                       -0.0026460930552011015
560                       -0.0026460930552011036
561                       -0.002646093055201105
562                       -0.0026460930552011145
563                       -0.0026460930552011444
564                       -0.002646093055201137
565.0000000000001         -0.00264609305520116
566.0000000000001         -0.0026460930552011236
567.0000000000001         -0.0026460930552011535
568.0000000000001         -0.0026460930552011422
569.0000000000001         -0.002646093055201176
570.0000000000001         -0.002646093055201129
571.0000000000001         -0.0026460930552011596
572.0000000000001         -0.0026460930552011652
573.0000000000001         -0.0026460930552011947
574.0000000000001         -0.002646093055201191
575.0000000000001         -0.0026460930552012095
576.0000000000001         -0.002646093055201184
577                       -0.002646093055201168
578                       -0.002646093055201249
579                       -0.002646093055201205
580                       -0.0026460930552011912
581                       -0.002646093055201184
582                       -0.002646093055201216
583                       -0.002646093055201229
584                       -0.0026460930552012233
585                       -0.0026460930552012437
586                       -0.0026460930552012394
587                       -0.002646093055201254
588                       -0.002646093055201279
589                       -0.002646093055201252
590                       -0.0026460930552012654
591                       -0.002646093055201279
592                       -0.0026460930552012754
593                       -0.0026460930552012615
594                       -0.0026460930552012867
595                       -0.0026460930552012507
596                       -0.0026460930552012723
597                       -0.002646093055201275
598                       -0.002646093055201295
599                       -0.0026460930552012797
600                       -0.002646093055201288
601                       -0.0026460930552013274
602                       -0.0026460930552012897
603                       -0.0026460930552013396
604                       -0.0026460930552013122
605                       -0.002646093055201322
606                       -0.0026460930552013122
607                       -0.002646093055201296
608                       -0.0026460930552013183
609                       -0.0026460930552013326
610                       -0.0026460930552013417
611                       -0.0026460930552013196
612                       -0.002646093055201311
613                       -0.0026460930552013647
614                       -0.002646093055201346
615                       -0.0026460930552013946
616                       -0.002646093055201372
617                       -0.002646093055201367
618                       -0.0026460930552013977
619                       -0.002646093055201407
620                       -0.0026460930552013426
621                       -0.002646093055201413
622                       -0.0026460930552014003
623                       -0.0026460930552013877
624                       -0.0026460930552013864
625                       -0.0026460930552014397
626                       -0.002646093055201455
627                       -0.0026460930552014116
628                       -0.0026460930552014037
629                       -0.0026460930552014
630                       -0.0026460930552014233
631                       -0.0026460930552014246
632                       -0.0026460930552014293
633                       -0.002646093055201423
634                       -0.0026460930552014137
635                       -0.0026460930552014554
636                       -0.0026460930552014697
637                       -0.0026460930552014493
638                       -0.002646093055201438
639                       -0.002646093055201501
640                       -0.002646093055201437
641                       -0.002646093055201488
642                       -0.002646093055201462
643                       -0.00264609305520148
644                       -0.0026460930552014966
645                       -0.0026460930552014853
646                       -0.0026460930552015143
647                       -0.0026460930552015057
648                       -0.002646093055201492
649                       -0.0026460930552014983
650                       -0.0026460930552015104
651                       -0.002646093055201497
652                       -0.002646093055201515
653                       -0.0026460930552014957
654                       -0.0026460930552015312
655                       -0.0026460930552015495
656                       -0.002646093055201573
657                       -0.0026460930552015516
658                       -0.0026460930552015694
659                       -0.0026460930552015412
660                       -0.0026460930552015286
661                       -0.002646093055201552
662                       -0.0026460930552015664
663                       -0.0026460930552015924
664                       -0.002646093055201576
665                       -0.0026460930552015625
666                       -0.0026460930552016076
667                       -0.002646093055201578
668                       -0.002646093055201634
669                       -0.0026460930552015998
670                       -0.0026460930552015803
671                       -0.002646093055201599
672                       -0.002646093055201613
673                       -0.002646093055201621
674                       -0.0026460930552015976
675                       -0.0026460930552016054
676                       -0.0026460930552016314
677                       -0.002646093055201632
678                       -0.002646093055201632
679                       -0.0026460930552016275
680                       -0.0026460930552016483
681                       -0.002646093055201698
682                       -0.002646093055201641
683                       -0.002646093055201655
684                       -0.0026460930552016457
685                       -0.002646093055201656
686                       -0.0026460930552016483
687                       -0.002646093055201647
688                       -0.0026460930552017013
689                       -0.002646093055201696
690.0000000000001         -0.002646093055201684
691.0000000000001         -0.0026460930552016965
692.0000000000001         -0.0026460930552016752
693.0000000000001         -0.0026460930552017147
694.0000000000001         -0.0026460930552017156
695.0000000000001         -0.002646093055201684
696.0000000000001         -0.0026460930552017073
697.0000000000001         -0.002646093055201712
698.0000000000001         -0.002646093055201734
699.0000000000001         -0.0026460930552017234
700.0000000000001         -0.002646093055201728
701.0000000000001         -0.002646093055201757
702.0000000000001         -0.0026460930552017338
703.0000000000001         -0.002646093055201689
704                       -0.0026460930552017377
705                       -0.002646093055201768
706                       -0.002646093055201774
707                       -0.0026460930552017555
708                       -0.0026460930552017407
709                       -0.0026460930552017477
710                       -0.002646093055201791
711                       -0.0026460930552017962
712                       -0.002646093055201803
713                       -0.0026460930552017676
714                       -0.0026460930552017667
715                       -0.002646093055201796
716                       -0.0026460930552017867
717                       -0.002646093055201784
718                       -0.002646093055201814
719                       -0.002646093055201841
720                       -0.002646093055201814
721                       -0.0026460930552018275
722                       -0.0026460930552017824
723                       -0.0026460930552018305
724                       -0.002646093055201811
725                       -0.002646093055201827
726                       -0.0026460930552018175
727                       -0.002646093055201833
728                       -0.002646093055201836
729                       -0.002646093055201871
730                       -0.002646093055201906
731                       -0.0026460930552018656
732                       -0.0026460930552018717
733                       -0.0026460930552018743
734                       -0.002646093055201884
735                       -0.0026460930552018747
736                       -0.002646093055201857
737                       -0.0026460930552018617
738                       -0.0026460930552018734
739                       -0.0026460930552019125
740                       -0.0026460930552019116
741                       -0.002646093055201918
742                       -0.002646093055201901
743                       -0.0026460930552019064
744                       -0.0026460930552019
745                       -0.0026460930552019077
746                       -0.00264609305520193
747                       -0.002646093055201938
748                       -0.0026460930552019424
749                       -0.002646093055201954
750                       -0.0026460930552019545
751                       -0.0026460930552019498
752                       -0.0026460930552019476
753                       -0.0026460930552019437
754                       -0.0026460930552019563
755                       -0.0026460930552019693
756                       -0.002646093055201939
757                       -0.0026460930552020144
758                       -0.002646093055201992
759                       -0.0026460930552019693
760                       -0.002646093055201994
761                       -0.0026460930552019736
762                       -0.0026460930552019667
763                       -0.0026460930552019736
764                       -0.00264609305520198
765                       -0.0026460930552020053
766                       -0.0026460930552020226
767                       -0.002646093055201995
768                       -0.0026460930552020313
769                       -0.0026460930552020087
770                       -0.002646093055202043
771                       -0.002646093055202028
772                       -0.002646093055202033
773                       -0.0026460930552020204
774                       -0.0026460930552020417
775                       -0.0026460930552020196
776                       -0.0026460930552020243
777                       -0.002646093055202063
778                       -0.0026460930552020348
779                       -0.0026460930552020616
780                       -0.002646093055202114
781                       -0.002646093055202048
782                       -0.0026460930552020838
783                       -0.002646093055202063
784                       -0.002646093055202085
785                       -0.0026460930552020894
786                       -0.0026460930552020725
787                       -0.0026460930552021146
788                       -0.002646093055202132
789                       -0.0026460930552021254
790                       -0.002646093055202154
791                       -0.002646093055202109
792                       -0.002646093055202109
793                       -0.0026460930552021254
794                       -0.0026460930552021393
795                       -0.0026460930552021
796                       -0.0026460930552020894
797                       -0.0026460930552021267
798                       -0.002646093055202109
799                       -0.0026460930552021553
800                       -0.002646093055202151
801                       -0.0026460930552021644
802                       -0.002646093055202189
803                       -0.0026460930552021904
804                       -0.00264609305520215
805                       -0.0026460930552021844
806                       -0.0026460930552022017
807                       -0.002646093055202175
808                       -0.0026460930552021835
809                       -0.0026460930552022117
810                       -0.0026460930552021805
811                       -0.0026460930552022195
812                       -0.002646093055202197
813                       -0.0026460930552022256
814                       -0.0026460930552022746
815.0000000000001         -0.002646093055202212
816.0000000000001         -0.0026460930552022087
817.0000000000001         -0.002646093055202252
818.0000000000001         -0.002646093055202218
819.0000000000001         -0.0026460930552022416
820.0000000000001         -0.0026460930552022447
821.0000000000001         -0.0026460930552022473
822.0000000000001         -0.002646093055202271
823.0000000000001         -0.0026460930552022603
824.0000000000001         -0.0026460930552022854
825.0000000000001         -0.0026460930552022937
826.0000000000001         -0.002646093055202288
827.0000000000001         -0.0026460930552022403
828.0000000000001         -0.0026460930552022303
829.0000000000001         -0.002646093055202255
830.0000000000001         -0.0026460930552023054
831.0000000000001         -0.0026460930552022746
832.0000000000001         -0.002646093055202317
833                       -0.002646093055202315
834                       -0.002646093055202276
835                       -0.0026460930552022984
836                       -0.0026460930552023145
837                       -0.00264609305520231
838                       -0.0026460930552022906
839                       -0.0026460930552023093
840                       -0.0026460930552022937
841                       -0.0026460930552023487
842                       -0.002646093055202307
843                       -0.0026460930552023197
844                       -0.002646093055202364
845                       -0.0026460930552023505
846                       -0.002646093055202352
847                       -0.0026460930552023748
848                       -0.0026460930552023826
849                       -0.002646093055202372
850                       -0.0026460930552023704
851                       -0.002646093055202364
852                       -0.002646093055202342
853                       -0.002646093055202417
854                       -0.002646093055202414
855                       -0.002646093055202408
856                       -0.002646093055202389
857                       -0.002646093055202381
858                       -0.002646093055202417
859                       -0.002646093055202385
860                       -0.0026460930552024086
861                       -0.002646093055202433
862                       -0.0026460930552024433
863                       -0.0026460930552024246
864                       -0.0026460930552024272
865                       -0.0026460930552024255
866                       -0.002646093055202431
867                       -0.002646093055202481
868                       -0.0026460930552024546
869                       -0.0026460930552024116
870                       -0.002646093055202463
871                       -0.002646093055202462
872                       -0.002646093055202467
873                       -0.0026460930552024238
874                       -0.002646093055202466
875                       -0.0026460930552025122
876                       -0.0026460930552024875
877                       -0.002646093055202498
878                       -0.0026460930552025057
879                       -0.0026460930552024997
880                       -0.0026460930552025075
881                       -0.0026460930552025417
882                       -0.0026460930552025027
883                       -0.0026460930552025252
884                       -0.0026460930552025357
885                       -0.0026460930552025318
886                       -0.002646093055202535
887                       -0.0026460930552025187
888                       -0.0026460930552025313
889                       -0.0026460930552025287
890                       -0.0026460930552025344
891                       -0.002646093055202539
892                       -0.002646093055202549
893                       -0.0026460930552025313
894                       -0.0026460930552025534
895                       -0.0026460930552025235
896                       -0.0026460930552025677
897                       -0.00264609305520258
898                       -0.0026460930552025816
899                       -0.0026460930552025894
900                       -0.002646093055202596
901                       -0.002646093055202605
902                       -0.0026460930552026246
903                       -0.0026460930552026024
904                       -0.0026460930552026003
905                       -0.0026460930552026194
906                       -0.002646093055202592
907                       -0.0026460930552026332
908                       -0.002646093055202631
909                       -0.002646093055202657
910                       -0.0026460930552026393
911                       -0.0026460930552026306
912                       -0.0026460930552026207
913                       -0.0026460930552026267
914                       -0.002646093055202658
915                       -0.002646093055202682
916                       -0.002646093055202662
917                       -0.002646093055202679
918                       -0.002646093055202644
919                       -0.0026460930552026467
920                       -0.002646093055202696
921                       -0.0026460930552026736
922                       -0.002646093055202678
923                       -0.0026460930552026645
924                       -0.002646093055202684
925                       -0.0026460930552026853
926                       -0.0026460930552026822
927                       -0.0026460930552027165
928                       -0.002646093055202713
929                       -0.002646093055202718
930                       -0.002646093055202722
931                       -0.0026460930552027317
932                       -0.0026460930552027364
933                       -0.0026460930552027104
934                       -0.00264609305520274
935                       -0.0026460930552027516
936                       -0.002646093055202737
937                       -0.0026460930552027256
938                       -0.002646093055202741
939                       -0.0026460930552027998
940.0000000000001         -0.0026460930552027672
941.0000000000001         -0.0026460930552027763
942.0000000000001         -0.002646093055202795
943.0000000000001         -0.0026460930552028228
944.0000000000001         -0.0026460930552028136
945.0000000000001         -0.0026460930552028128
946.0000000000001         -0.002646093055202776
947.0000000000001         -0.002646093055202814
948.0000000000001         -0.0026460930552028414
949.0000000000001         -0.002646093055202829
950.0000000000001         -0.0026460930552028475
951.0000000000001         -0.0026460930552028115
952.0000000000001         -0.0026460930552027946
953.0000000000001         -0.002646093055202826
954.0000000000001         -0.0026460930552027902
955.0000000000001         -0.0026460930552028193
956.0000000000001         -0.0026460930552028787
957.0000000000001         -0.0026460930552028245
958.0000000000001         -0.002646093055202869
959.0000000000001         -0.002646093055202838
960                       -0.002646093055202856
961                       -0.002646093055202838
962                       -0.002646093055202857
963                       -0.0026460930552028826
964                       -0.0026460930552028336
965                       -0.002646093055202885
966                       -0.0026460930552028453
967                       -0.002646093055202864
968                       -0.0026460930552028752
969                       -0.0026460930552028613
970                       -0.0026460930552028926
971                       -0.0026460930552028826
972                       -0.002646093055202915
973                       -0.0026460930552028752
974                       -0.0026460930552029095
975                       -0.00264609305520288
976                       -0.002646093055202901
977                       -0.0026460930552029633
978                       -0.0026460930552028874
979                       -0.002646093055202932
980                       -0.0026460930552029385
981                       -0.002646093055202963
982                       -0.002646093055202949
983                       -0.002646093055202983
984                       -0.0026460930552029494
985                       -0.0026460930552029706
986                       -0.002646093055202997
987                       -0.0026460930552029516
988                       -0.002646093055202938
989                       -0.002646093055202955
990                       -0.0026460930552030105
991                       -0.0026460930552029524
992                       -0.0026460930552029446
993                       -0.0026460930552029685
994                       -0.0026460930552029828
995                       -0.0026460930552030222
996                       -0.002646093055203041
997                       -0.002646093055203023
998                       -0.002646093055202964
999                       -0.002646093055203027
1000                      -0.0026460930552030335
1001.0000000000001        -0.0026460930552030357
1002                      -0.0026460930552030066
1003.0000000000001        -0.00264609305520301
1004                      -0.0026460930552030396
1005.0000000000001        -0.0026460930552030543
1006                      -0.002646093055203103
1007.0000000000001        -0.0026460930552030314
1008                      -0.002646093055203053
1009.0000000000001        -0.00264609305520305
1010                      -0.002646093055203072
1011.0000000000001        -0.002646093055203114
1012                      -0.0026460930552031146
1013.0000000000001        -0.002646093055203106
1014                      -0.0026460930552030825
1015.0000000000001        -0.0026460930552030994
1016                      -0.0026460930552030908
1017.0000000000001        -0.0026460930552030908
1018                      -0.00264609305520307
1019.0000000000001        -0.0026460930552030825
1020                      -0.002646093055203107
1021.0000000000001        -0.0026460930552030964
1022                      -0.0026460930552030726
1023.0000000000001        -0.0026460930552031025
1024                      -0.002646093055203137
1025                      -0.002646093055203136
1026                      -0.0026460930552031276
1027                      -0.002646093055203144
1028                      -0.002646093055203169
1029                      -0.002646093055203143
1030                      -0.0026460930552031263
1031                      -0.002646093055203129
1032                      -0.002646093055203187
1033                      -0.0026460930552031454
1034                      -0.0026460930552031844
1035                      -0.002646093055203209
1036                      -0.0026460930552031745
1037                      -0.002646093055203232
1038                      -0.0026460930552031536
1039                      -0.002646093055203214
1040                      -0.0026460930552032265
1041                      -0.0026460930552031888
1042                      -0.0026460930552032256
1043                      -0.0026460930552031766
1044                      -0.0026460930552032165
1045                      -0.0026460930552032447
1046                      -0.0026460930552031888
1047                      -0.0026460930552032955
1048                      -0.002646093055203201
1049                      -0.0026460930552032287
1050                      -0.002646093055203197
1051                      -0.0026460930552032456
1052                      -0.0026460930552032473
1053                      -0.00264609305520326
1054                      -0.0026460930552032664
1055                      -0.0026460930552032655
1056                      -0.0026460930552032664
1057                      -0.0026460930552032772
1058                      -0.0026460930552032755
1059                      -0.002646093055203268
1060                      -0.002646093055203265
1061                      -0.0026460930552032707
1062                      -0.002646093055203315
1063                      -0.0026460930552033167
1064                      -0.002646093055203298
1065                      -0.0026460930552033154
1066                      -0.0026460930552032946
1067                      -0.0026460930552033523
1068                      -0.0026460930552033362
1069                      -0.0026460930552033293
1070                      -0.0026460930552033154
1071                      -0.0026460930552033206
1072                      -0.002646093055203295
1073                      -0.0026460930552033002
1074                      -0.0026460930552033423
1075                      -0.002646093055203354
1076                      -0.0026460930552033653
1077                      -0.0026460930552033557
1078                      -0.0026460930552033714
1079                      -0.002646093055203364
1080                      -0.002646093055203409
1081                      -0.0026460930552034017
1082                      -0.002646093055203347
1083                      -0.0026460930552033705
1084                      -0.0026460930552034004
1085                      -0.0026460930552034095
1086                      -0.0026460930552034126
1087                      -0.002646093055203431
1088                      -0.0026460930552034364
1089                      -0.002646093055203379
1090                      -0.002646093055203469
1091                      -0.0026460930552033995
1092                      -0.002646093055203504
1093                      -0.002646093055203415
1094                      -0.002646093055203411
1095                      -0.00264609305520343
1096                      -0.002646093055203434
1097                      -0.0026460930552034074
1098                      -0.002646093055203422
1099                      -0.0026460930552034577
1100                      -0.0026460930552034785
1101                      -0.002646093055203422
1102                      -0.0026460930552034494
1103                      -0.0026460930552035023
1104                      -0.0026460930552034585
1105                      -0.0026460930552034603
1106                      -0.0026460930552034746
1107                      -0.0026460930552035075
1108                      -0.0026460930552034754
1109                      -0.0026460930552034997
1110                      -0.002646093055203504
1111                      -0.002646093055203474
1112                      -0.002646093055203509
1113                      -0.0026460930552035257
1114                      -0.0026460930552034885
1115                      -0.0026460930552035097
1116                      -0.0026460930552035175
1117                      -0.0026460930552035457
1118                      -0.0026460930552035257
1119                      -0.00264609305520352
1120                      -0.002646093055203535
1121                      -0.0026460930552035787
1122                      -0.002646093055203563
1123                      -0.0026460930552035756
1124                      -0.002646093055203515
1125                      -0.00264609305520358
1126                      -0.0026460930552035834
1127                      -0.002646093055203556
1128                      -0.0026460930552035717
1129                      -0.0026460930552035995
1130.0000000000002        -0.0026460930552035626
1131                      -0.002646093055203576
1132.0000000000002        -0.0026460930552035682
1133                      -0.0026460930552036233
1134.0000000000002        -0.00264609305520356
1135                      -0.0026460930552035995
1136.0000000000002        -0.002646093055203604
1137                      -0.002646093055203652
1138.0000000000002        -0.0026460930552036086
1139                      -0.0026460930552036402
1140.0000000000002        -0.0026460930552036667
1141                      -0.0026460930552036515
1142.0000000000002        -0.002646093055203662
1143                      -0.002646093055203668
1144.0000000000002        -0.002646093055203613
1145                      -0.002646093055203654
1146.0000000000002        -0.0026460930552036767
1147                      -0.002646093055203685
1148.0000000000002        -0.0026460930552036676
1149                      -0.00264609305520366
1150.0000000000002        -0.0026460930552036467
1151                      -0.002646093055203685
1152.0000000000002        -0.002646093055203681
1153                      -0.002646093055203693
1154                      -0.0026460930552036615
1155                      -0.0026460930552036697
1156                      -0.00264609305520369
1157                      -0.0026460930552036875
1158                      -0.0026460930552037317
1159                      -0.0026460930552036958
1160                      -0.0026460930552037105
1161                      -0.002646093055203727
1162                      -0.002646093055203713
1163                      -0.002646093055203729
1164                      -0.0026460930552037187
1165                      -0.002646093055203757
1166                      -0.00264609305520378
1167                      -0.002646093055203756
1168                      -0.002646093055203739
1169                      -0.002646093055203733
1170                      -0.002646093055203749
1171                      -0.0026460930552037456
1172                      -0.002646093055203785
1173                      -0.002646093055203749
1174                      -0.0026460930552038085
1175                      -0.002646093055203784
1176                      -0.002646093055203785
1177                      -0.0026460930552037955
1178                      -0.0026460930552037803
1179                      -0.0026460930552037695
1180                      -0.0026460930552037677
1181                      -0.002646093055203848
1182                      -0.002646093055203814
1183                      -0.002646093055203805
1184                      -0.0026460930552038107
1185                      -0.002646093055203829
1186                      -0.002646093055203864
1187                      -0.0026460930552038445
1188                      -0.002646093055203855
1189                      -0.00264609305520383
1190                      -0.0026460930552038493
1191                      -0.0026460930552038575
1192                      -0.0026460930552038428
1193                      -0.002646093055203874
1194                      -0.002646093055203849
1195                      -0.0026460930552038658
1196                      -0.0026460930552038575
1197                      -0.0026460930552038736
1198                      -0.002646093055203865
1199                      -0.002646093055203881
1200                      -0.002646093055203908
1201                      -0.0026460930552038905
1202                      -0.0026460930552039117
1203                      -0.0026460930552038684
1204                      -0.0026460930552039126
1205                      -0.0026460930552039304
1206                      -0.002646093055203923
1207                      -0.0026460930552039434
1208                      -0.0026460930552039616
1209                      -0.002646093055203963
1210                      -0.0026460930552039477
1211                      -0.002646093055203937
1212                      -0.0026460930552039364
1213                      -0.002646093055203936
1214                      -0.0026460930552039638
1215                      -0.002646093055203895
1216                      -0.002646093055203955
1217                      -0.0026460930552039785
1218                      -0.0026460930552039824
1219                      -0.002646093055203946
1220                      -0.002646093055203945
1221                      -0.002646093055203974
1222                      -0.0026460930552039907
1223                      -0.002646093055203994
1224                      -0.0026460930552039833
1225                      -0.0026460930552040054
1226                      -0.002646093055203985
1227                      -0.002646093055204022
1228                      -0.0026460930552040037
1229                      -0.0026460930552040076
1230                      -0.0026460930552040063
1231                      -0.0026460930552040214
1232                      -0.0026460930552040223
1233                      -0.0026460930552040405
1234                      -0.002646093055204079
1235                      -0.002646093055204025
1236                      -0.002646093055204022
1237                      -0.0026460930552040466
1238                      -0.0026460930552040574
1239                      -0.0026460930552040366
1240                      -0.0026460930552040527
1241                      -0.002646093055204053
1242                      -0.0026460930552041012
1243                      -0.0026460930552040605
1244                      -0.0026460930552040956
1245                      -0.002646093055204112
1246                      -0.002646093055204115
1247                      -0.002646093055204097
1248                      -0.002646093055204104
1249                      -0.0026460930552041164
1250                      -0.0026460930552040652
1251                      -0.0026460930552041203
1252                      -0.002646093055204172
1253                      -0.00264609305520411
1254                      -0.0026460930552041234
1255.0000000000002        -0.0026460930552041264
1256                      -0.0026460930552041797
1257.0000000000002        -0.0026460930552040917
1258                      -0.0026460930552041177
1259.0000000000002        -0.0026460930552041385
1260                      -0.0026460930552041264
1261.0000000000002        -0.0026460930552041446
1262                      -0.0026460930552041637
1263.0000000000002        -0.0026460930552041563
1264                      -0.002646093055204171
1265.0000000000002        -0.002646093055204156
1266                      -0.002646093055204206
1267.0000000000002        -0.002646093055204181
1268                      -0.0026460930552041914
1269.0000000000002        -0.002646093055204243
1270                      -0.0026460930552041607
1271.0000000000002        -0.0026460930552041654
1272                      -0.0026460930552041845
1273.0000000000002        -0.002646093055204223
1274                      -0.0026460930552042283
1275.0000000000002        -0.00264609305520421
1276                      -0.0026460930552042006
1277.0000000000002        -0.002646093055204222
1278                      -0.0026460930552042344
1279.0000000000002        -0.0026460930552042418
1280                      -0.0026460930552042617
1281                      -0.002646093055204247
1282                      -0.002646093055204227
1283                      -0.0026460930552042114
1284                      -0.0026460930552041828
1285                      -0.0026460930552042318
1286                      -0.002646093055204235
1287                      -0.00264609305520428
1288                      -0.0026460930552042795
1289                      -0.002646093055204285
1290                      -0.0026460930552042444
1291                      -0.0026460930552042626
1292                      -0.0026460930552042634
1293                      -0.0026460930552043116
1294                      -0.00264609305520431
1295                      -0.00264609305520434
1296                      -0.002646093055204358
1297                      -0.002646093055204297
1298                      -0.0026460930552043324
1299                      -0.0026460930552043285
1300                      -0.00264609305520435
1301                      -0.0026460930552043675
1302                      -0.0026460930552043654
1303                      -0.0026460930552043506
1304                      -0.0026460930552043216
1305                      -0.002646093055204362
1306                      -0.002646093055204306
1307                      -0.002646093055204352
1308                      -0.002646093055204344
1309                      -0.0026460930552043385
1310                      -0.002646093055204345
1311                      -0.0026460930552043693
1312                      -0.0026460930552043445
1313                      -0.0026460930552043476
1314                      -0.002646093055204348
1315                      -0.002646093055204417
1316                      -0.002646093055204398
1317                      -0.0026460930552044113
1318                      -0.0026460930552043966
1319                      -0.002646093055204393
1320                      -0.0026460930552044217
1321                      -0.0026460930552044152
1322                      -0.002646093055204399
1323                      -0.0026460930552044118
1324                      -0.002646093055204432
1325                      -0.002646093055204447
1326                      -0.0026460930552044478
1327                      -0.002646093055204444
1328                      -0.0026460930552044226
1329                      -0.002646093055204461
1330                      -0.002646093055204463
1331                      -0.0026460930552044395
1332                      -0.0026460930552044586
1333                      -0.002646093055204442
1334                      -0.0026460930552044547
1335                      -0.002646093055204448
1336                      -0.00264609305520447
1337                      -0.0026460930552045024
1338                      -0.002646093055204491
1339                      -0.0026460930552044894
1340                      -0.0026460930552044885
1341                      -0.002646093055204513
1342                      -0.002646093055204459
1343                      -0.002646093055204535
1344                      -0.0026460930552045215
1345                      -0.002646093055204522
1346                      -0.002646093055204522
1347                      -0.002646093055204556
1348                      -0.002646093055204519
1349                      -0.002646093055204506
1350                      -0.002646093055204531
1351                      -0.002646093055204541
1352                      -0.0026460930552045124
1353                      -0.0026460930552045453
1354                      -0.002646093055204569
1355                      -0.0026460930552045883
1356                      -0.0026460930552045635
1357                      -0.0026460930552045414
1358                      -0.0026460930552045813
1359                      -0.002646093055204569
1360                      -0.002646093055204577
1361                      -0.002646093055204572
1362                      -0.002646093055204593
1363                      -0.0026460930552046047
1364                      -0.0026460930552045982
1365                      -0.002646093055204586
1366                      -0.002646093055204601
1367                      -0.0026460930552046178
1368                      -0.002646093055204621
1369                      -0.0026460930552046004
1370                      -0.0026460930552045935
1371                      -0.0026460930552046494
1372                      -0.002646093055204616
1373                      -0.0026460930552046377
1374                      -0.0026460930552046295
1375                      -0.002646093055204624
1376                      -0.0026460930552046433
1377                      -0.0026460930552046472
1378                      -0.0026460930552046702
1379                      -0.0026460930552046616
1380.0000000000002        -0.002646093055204657
1381                      -0.002646093055204647
1382.0000000000002        -0.0026460930552047
1383                      -0.0026460930552046425
1384.0000000000002        -0.0026460930552047054
1385                      -0.0026460930552047353
1386.0000000000002        -0.0026460930552046663
1387                      -0.00264609305520473
1388.0000000000002        -0.002646093055204725
1389                      -0.0026460930552047036
1390.0000000000002        -0.0026460930552047205
1391                      -0.002646093055204732
1392.0000000000002        -0.002646093055204705
1393                      -0.002646093055204731
1394.0000000000002        -0.0026460930552047322
1395                      -0.0026460930552047487
1396.0000000000002        -0.0026460930552047674
1397                      -0.0026460930552047552
1398.0000000000002        -0.002646093055204711
1399                      -0.0026460930552047322
1400.0000000000002        -0.0026460930552047383
1401                      -0.0026460930552047973
1402.0000000000002        -0.0026460930552047357
1403                      -0.0026460930552047704
1404.0000000000002        -0.002646093055204806
1405                      -0.0026460930552047674
1406.0000000000002        -0.0026460930552047765
1407                      -0.002646093055204779
1408                      -0.0026460930552047388
1409                      -0.002646093055204791
1410                      -0.0026460930552047795
1411                      -0.00264609305520481
1412                      -0.0026460930552047713
1413                      -0.0026460930552048138
1414                      -0.0026460930552048637
1415                      -0.002646093055204781
1416                      -0.002646093055204792
1417                      -0.0026460930552048255
1418                      -0.002646093055204872
1419                      -0.0026460930552048506
1420                      -0.002646093055204868
1421                      -0.00264609305520479
1422                      -0.0026460930552048584
1423                      -0.0026460930552048593
1424                      -0.002646093055204874
1425                      -0.0026460930552048632
1426                      -0.0026460930552048532
1427                      -0.0026460930552048875
1428                      -0.002646093055204876
1429                      -0.002646093055204876
1430                      -0.0026460930552048797
1431                      -0.0026460930552048745
1432                      -0.002646093055204876
1433                      -0.0026460930552048953
1434                      -0.002646093055204866
1435                      -0.0026460930552049053
1436                      -0.002646093055204898
1437                      -0.002646093055204933
1438                      -0.002646093055204925
1439                      -0.002646093055204902
1440                      -0.0026460930552049226
1441                      -0.0026460930552049166
1442                      -0.002646093055204918
1443                      -0.0026460930552049413
1444                      -0.0026460930552049218
1445                      -0.002646093055204994
1446                      -0.0026460930552049556
1447                      -0.002646093055204984
1448                      -0.002646093055204975
1449                      -0.0026460930552049716
1450                      -0.0026460930552049595
1451                      -0.00264609305520494
1452                      -0.002646093055204944
1453                      -0.002646093055204975
1454                      -0.0026460930552049903
1455                      -0.0026460930552049794
1456                      -0.002646093055204973
1457                      -0.0026460930552050076
1458                      -0.0026460930552049833
1459                      -0.002646093055204973
1460                      -0.002646093055205024
1461                      -0.002646093055205017
1462                      -0.002646093055205031
1463                      -0.0026460930552050332
1464                      -0.0026460930552050558
1465                      -0.002646093055205007
1466                      -0.002646093055205024
1467                      -0.0026460930552050484
1468                      -0.0026460930552050428
1469                      -0.002646093055205053
1470                      -0.0026460930552050454
1471                      -0.002646093055205069
1472                      -0.002646093055205047
1473                      -0.002646093055205062
1474                      -0.0026460930552050814
1475                      -0.0026460930552050514
1476                      -0.002646093055205103
1477                      -0.0026460930552051065
1478                      -0.0026460930552050705
1479                      -0.0026460930552050814
1480                      -0.0026460930552050757
1481                      -0.0026460930552051217
1482                      -0.0026460930552051
1483                      -0.002646093055205075
1484                      -0.0026460930552051165
1485                      -0.002646093055205106
1486                      -0.0026460930552051534
1487                      -0.002646093055205098
1488                      -0.0026460930552051377
1489                      -0.0026460930552051677
1490                      -0.0026460930552051048
1491                      -0.002646093055205121
1492                      -0.0026460930552051573
1493                      -0.002646093055205167
1494                      -0.0026460930552051807
1495                      -0.0026460930552051785
1496                      -0.00264609305520517
1497                      -0.002646093055205206
1498                      -0.0026460930552051694
1499                      -0.0026460930552051885
1500                      -0.002646093055205181
1501                      -0.0026460930552051967
1502                      -0.002646093055205224
1503                      -0.0026460930552051755
1504                      -0.0026460930552051703
1505.0000000000002        -0.0026460930552051833
1506                      -0.0026460930552052154
1507.0000000000002        -0.0026460930552051763
1508                      -0.002646093055205198
1509.0000000000002        -0.0026460930552052245
1510                      -0.002646093055205211
1511.0000000000002        -0.0026460930552052496
1512                      -0.0026460930552052544
1513.0000000000002        -0.0026460930552052353
1514                      -0.002646093055205236
1515.0000000000002        -0.002646093055205268
1516                      -0.0026460930552052245
1517.0000000000002        -0.002646093055205249
1518                      -0.002646093055205274
1519.0000000000002        -0.0026460930552052774
1520                      -0.002646093055205302
1521.0000000000002        -0.0026460930552052926
1522                      -0.0026460930552052292
1523.0000000000002        -0.002646093055205323
1524                      -0.002646093055205272
1525.0000000000002        -0.0026460930552052704
1526                      -0.0026460930552053095
1527.0000000000002        -0.002646093055205294
1528                      -0.0026460930552052913
1529.0000000000002        -0.002646093055205286
1530                      -0.0026460930552053103
1531.0000000000002        -0.0026460930552053077
1532                      -0.0026460930552053077
1533.0000000000002        -0.0026460930552053316
1534                      -0.0026460930552053203
1535.0000000000002        -0.002646093055205342
1536                      -0.002646093055205376
1537                      -0.002646093055205317
1538                      -0.002646093055205385
1539                      -0.00264609305520537
1540                      -0.0026460930552053494
1541                      -0.0026460930552053715
1542                      -0.002646093055205367
1543                      -0.0026460930552053615
1544                      -0.0026460930552053797
1545                      -0.002646093055205364
1546                      -0.0026460930552053663
1547                      -0.0026460930552054084
1548                      -0.0026460930552054227
1549                      -0.002646093055205385
1550                      -0.0026460930552053715
1551                      -0.0026460930552054036
1552                      -0.0026460930552054097
1553                      -0.0026460930552053897
1554                      -0.0026460930552054075
1555                      -0.002646093055205435
1556                      -0.0026460930552053862
1557                      -0.002646093055205364
1558                      -0.0026460930552054123
1559                      -0.002646093055205457
1560                      -0.0026460930552054244
1561                      -0.002646093055205464
1562                      -0.0026460930552054396
1563                      -0.0026460930552054647
1564                      -0.002646093055205461
1565                      -0.00264609305520544
1566                      -0.002646093055205465
1567                      -0.00264609305520544
1568                      -0.002646093055205477
1569                      -0.0026460930552054847
1570                      -0.00264609305520548
1571                      -0.002646093055205491
1572                      -0.0026460930552054847
1573                      -0.0026460930552054847
1574                      -0.002646093055205501
1575                      -0.0026460930552054895
1576                      -0.0026460930552054686
1577                      -0.0026460930552055116
1578                      -0.0026460930552055302
1579                      -0.002646093055205551
1580                      -0.0026460930552055285
1581                      -0.0026460930552055606
1582                      -0.0026460930552055463
1583                      -0.0026460930552055354
1584                      -0.002646093055205551
1585                      -0.0026460930552055784
1586                      -0.002646093055205553
1587                      -0.0026460930552055797
1588                      -0.0026460930552055883
1589                      -0.0026460930552055784
1590                      -0.002646093055205565
1591                      -0.00264609305520556
1592                      -0.0026460930552056
1593                      -0.002646093055205566
1594                      -0.002646093055205599
1595                      -0.0026460930552055758
1596                      -0.002646093055205579
1597                      -0.002646093055205613
1598                      -0.0026460930552056096
1599                      -0.0026460930552055974
1600                      -0.002646093055205608
1601                      -0.0026460930552056365
1602                      -0.002646093055205635
1603                      -0.0026460930552056772
1604                      -0.0026460930552056443
1605                      -0.00264609305520563
1606                      -0.002646093055205585
1607                      -0.0026460930552056677
1608                      -0.002646093055205682
1609                      -0.002646093055205651
1610                      -0.0026460930552056916
1611                      -0.0026460930552056334
1612                      -0.002646093055205666
1613                      -0.0026460930552056365
1614                      -0.0026460930552056634
1615                      -0.0026460930552056916
1616                      -0.002646093055205645
1617                      -0.00264609305520567
1618                      -0.0026460930552056946
1619                      -0.002646093055205702
1620                      -0.0026460930552056634
1621                      -0.0026460930552056794
1622                      -0.0026460930552057024
1623                      -0.0026460930552057093
1624                      -0.002646093055205729
1625                      -0.002646093055205733
1626                      -0.0026460930552057683
1627                      -0.0026460930552057132
1628                      -0.002646093055205758
1629                      -0.0026460930552057327
1630.0000000000002        -0.0026460930552057327
1631                      -0.002646093055205747
1632.0000000000002        -0.0026460930552057683
1633                      -0.0026460930552057453
1634.0000000000002        -0.002646093055205766
1635                      -0.0026460930552057753
1636.0000000000002        -0.0026460930552057753
1637                      -0.002646093055205798
1638.0000000000002        -0.0026460930552058178
1639                      -0.0026460930552058186
1640.0000000000002        -0.002646093055205777
1641                      -0.002646093055205794
1642.0000000000002        -0.0026460930552057948
1643                      -0.002646093055205815
1644.0000000000002        -0.0026460930552058225
1645                      -0.002646093055205808
1646.0000000000002        -0.002646093055205795
1647                      -0.0026460930552058355
1648.0000000000002        -0.0026460930552058286
1649                      -0.002646093055205857
1650.0000000000002        -0.002646093055205852
1651                      -0.0026460930552058438
1652.0000000000002        -0.002646093055205851
1653                      -0.0026460930552058503
1654.0000000000002        -0.0026460930552058386
1655                      -0.0026460930552058455
1656.0000000000002        -0.0026460930552058724
1657                      -0.002646093055205863
1658.0000000000002        -0.002646093055205854
1659                      -0.002646093055205899
1660.0000000000002        -0.0026460930552058438
1661                      -0.0026460930552059006
1662.0000000000002        -0.0026460930552058798
1663                      -0.0026460930552058793
1664.0000000000002        -0.002646093055205898
1665                      -0.002646093055205904
1666                      -0.002646093055205922
1667                      -0.002646093055205893
1668                      -0.002646093055205889
1669                      -0.0026460930552058845
1670                      -0.002646093055205932
1671                      -0.0026460930552059544
1672                      -0.002646093055205898
1673                      -0.002646093055205897
1674                      -0.002646093055205894
1675                      -0.0026460930552059505
1676                      -0.0026460930552059635
1677                      -0.0026460930552059387
1678                      -0.0026460930552059747
1679                      -0.0026460930552059643
1680                      -0.0026460930552060086
1681                      -0.0026460930552059977
1682                      -0.002646093055205957
1683                      -0.0026460930552059648
1684                      -0.002646093055206016
1685                      -0.002646093055205977
1686                      -0.002646093055205988
1687                      -0.002646093055205994
1688                      -0.0026460930552060016
1689                      -0.0026460930552059847
1690                      -0.0026460930552059717
1691                      -0.0026460930552060094
1692                      -0.002646093055206017
1693                      -0.0026460930552060025
1694                      -0.00264609305520603
1695                      -0.0026460930552060424
1696                      -0.0026460930552060086
1697                      -0.0026460930552060264
1698                      -0.0026460930552060185
1699                      -0.00264609305520605
1700                      -0.0026460930552060194
1701                      -0.0026460930552060307
1702                      -0.0026460930552060476
1703                      -0.0026460930552060836
1704                      -0.002646093055206079
1705                      -0.002646093055206076
1706                      -0.0026460930552060424
1707                      -0.00264609305520606
1708                      -0.0026460930552061187
1709                      -0.002646093055206085
1710                      -0.002646093055206078
1711                      -0.002646093055206066
1712                      -0.0026460930552061244
1713                      -0.002646093055206105
1714                      -0.0026460930552061105
1715                      -0.002646093055206102
1716                      -0.0026460930552061044
1717                      -0.002646093055206079
1718                      -0.0026460930552061543
1719                      -0.0026460930552061794
1720                      -0.002646093055206111
1721                      -0.002646093055206158
1722                      -0.0026460930552061543
1723                      -0.0026460930552061348
1724                      -0.002646093055206169
1725                      -0.002646093055206161
1726                      -0.002646093055206196
1727                      -0.0026460930552061755
1728                      -0.002646093055206144
1729                      -0.002646093055206134
1730                      -0.00264609305520618
1731                      -0.002646093055206181
1732                      -0.0026460930552061938
1733                      -0.002646093055206145
1734                      -0.002646093055206184
1735                      -0.0026460930552061838
1736                      -0.002646093055206196
1737                      -0.0026460930552062016
1738                      -0.0026460930552062558
1739                      -0.002646093055206218
1740                      -0.002646093055206222
1741                      -0.0026460930552062224
1742                      -0.0026460930552062007
1743                      -0.002646093055206224
1744                      -0.0026460930552062553
1745                      -0.0026460930552062167
1746                      -0.0026460930552062614
1747                      -0.0026460930552062545
1748                      -0.002646093055206265
1749                      -0.002646093055206223
1750                      -0.0026460930552062454
1751                      -0.002646093055206248
1752                      -0.002646093055206319
1753                      -0.002646093055206268
1754                      -0.002646093055206273
1755.0000000000002        -0.0026460930552062714
1756                      -0.002646093055206316
1757.0000000000002        -0.002646093055206267
1758                      -0.002646093055206281
1759.0000000000002        -0.0026460930552063043
1760                      -0.0026460930552063182
1761.0000000000002        -0.0026460930552063004
1762                      -0.0026460930552063043
1763.0000000000002        -0.0026460930552062874
1764                      -0.0026460930552063295
1765.0000000000002        -0.002646093055206321
1766                      -0.0026460930552063403
1767.0000000000002        -0.0026460930552063104
1768                      -0.002646093055206317
1769.0000000000002        -0.002646093055206396
1770                      -0.0026460930552063343
1771.0000000000002        -0.002646093055206354
1772                      -0.002646093055206342
1773.0000000000002        -0.002646093055206341
1774                      -0.002646093055206382
1775.0000000000002        -0.0026460930552063807
1776                      -0.0026460930552064162
1777.0000000000002        -0.002646093055206341
1778                      -0.0026460930552063776
1779.0000000000002        -0.0026460930552063625
1780                      -0.0026460930552063533
1781.0000000000002        -0.0026460930552063716
1782                      -0.0026460930552063625
1783.0000000000002        -0.0026460930552064396
1784                      -0.002646093055206429
1785.0000000000002        -0.0026460930552064375
1786                      -0.002646093055206452
1787.0000000000002        -0.0026460930552064236
1788                      -0.0026460930552064466
1789.0000000000002        -0.00264609305520639
1790                      -0.002646093055206435
1791.0000000000002        -0.0026460930552064206
1792                      -0.0026460930552064644
1793                      -0.002646093055206439
1794                      -0.002646093055206445
1795                      -0.002646093055206472
1796                      -0.002646093055206466
1797                      -0.002646093055206442
1798                      -0.002646093055206486
1799                      -0.002646093055206473
1800                      -0.002646093055206519
1801                      -0.002646093055206486
1802                      -0.0026460930552064756
1803                      -0.002646093055206512
1804                      -0.002646093055206498
1805                      -0.002646093055206526
1806                      -0.002646093055206512
1807                      -0.0026460930552065242
1808                      -0.002646093055206528
1809                      -0.0026460930552065277
1810                      -0.0026460930552065333
1811                      -0.002646093055206523
1812                      -0.0026460930552065663
1813                      -0.0026460930552065433
1814                      -0.0026460930552065186
1815                      -0.0026460930552065533
1816                      -0.002646093055206516
1817                      -0.002646093055206573
1818                      -0.0026460930552065307
1819                      -0.002646093055206565
1820                      -0.002646093055206587
1821                      -0.0026460930552065598
1822                      -0.002646093055206576
1823                      -0.002646093055206578
1824                      -0.00264609305520655
1825                      -0.0026460930552066066
1826                      -0.0026460930552065793
1827                      -0.002646093055206554
1828                      -0.002646093055206602
1829                      -0.00264609305520664
1830                      -0.002646093055206571
1831                      -0.002646093055206609
1832                      -0.00264609305520663
1833                      -0.0026460930552066474
1834                      -0.002646093055206601
1835                      -0.002646093055206618
1836                      -0.002646093055206624
1837                      -0.0026460930552066266
1838                      -0.0026460930552066925
1839                      -0.0026460930552066556
1840                      -0.0026460930552066643
1841                      -0.0026460930552066743
1842                      -0.002646093055206677
1843                      -0.002646093055206652
1844                      -0.002646093055206663
1845                      -0.0026460930552066613
1846                      -0.002646093055206658
1847                      -0.0026460930552066695
1848                      -0.002646093055206661
1849                      -0.0026460930552066925
1850                      -0.002646093055206728
1851                      -0.0026460930552067016
1852                      -0.0026460930552066808
1853                      -0.002646093055206722
1854                      -0.002646093055206736
1855                      -0.002646093055206715
1856                      -0.002646093055206741
1857                      -0.0026460930552067285
1858                      -0.0026460930552067003
1859                      -0.0026460930552067337
1860                      -0.0026460930552067333
1861                      -0.002646093055206713
1862                      -0.0026460930552067597
1863                      -0.002646093055206751
1864                      -0.0026460930552067528
1865                      -0.002646093055206759
1866                      -0.002646093055206762
1867                      -0.0026460930552067866
1868                      -0.0026460930552067705
1869                      -0.0026460930552068005
1870                      -0.002646093055206764
1871                      -0.002646093055206768
1872                      -0.002646093055206757
1873                      -0.002646093055206766
1874                      -0.0026460930552068074
1875                      -0.0026460930552068026
1876                      -0.0026460930552067792
1877                      -0.0026460930552068096
1878                      -0.0026460930552068677
1879                      -0.002646093055206787
1880.0000000000002        -0.0026460930552067957
1881                      -0.0026460930552067953
1882.0000000000002        -0.0026460930552068165
1883                      -0.002646093055206825
1884.0000000000002        -0.00264609305520682
1885                      -0.0026460930552068412
1886.0000000000002        -0.0026460930552068096
1887                      -0.002646093055206863
1888.0000000000002        -0.0026460930552068647
1889                      -0.0026460930552068625
1890.0000000000002        -0.0026460930552068807
1891                      -0.002646093055206872
1892.0000000000002        -0.002646093055206906
1893                      -0.0026460930552068807
1894.0000000000002        -0.0026460930552069098
1895                      -0.002646093055206873
1896.0000000000002        -0.002646093055206889
1897                      -0.002646093055206878
1898.0000000000002        -0.00264609305520688
1899                      -0.0026460930552069137
1900.0000000000002        -0.0026460930552069137
1901                      -0.0026460930552069215
1902.0000000000002        -0.002646093055206926
1903                      -0.002646093055206952
1904.0000000000002        -0.0026460930552069358
1905                      -0.002646093055206929
1906.0000000000002        -0.002646093055206907
1907                      -0.00264609305520692
1908.0000000000002        -0.002646093055206957
1909                      -0.002646093055206939
1910.0000000000002        -0.0026460930552069783
1911                      -0.002646093055206978
1912.0000000000002        -0.0026460930552070017
1913                      -0.002646093055206961
1914.0000000000002        -0.002646093055206961
1915                      -0.002646093055206949
1916.0000000000002        -0.0026460930552069267
1917                      -0.0026460930552069818
1918.0000000000002        -0.0026460930552070156
1919                      -0.0026460930552070004
1920                      -0.0026460930552069857
1921                      -0.0026460930552070134
1922                      -0.0026460930552070216
1923                      -0.002646093055206982
1924                      -0.002646093055207032
1925                      -0.0026460930552070147
1926                      -0.0026460930552069948
1927                      -0.002646093055207029
1928                      -0.0026460930552070043
1929                      -0.0026460930552070186
1930                      -0.002646093055207022
1931                      -0.0026460930552070464
1932                      -0.002646093055207041
1933                      -0.002646093055207054
1934                      -0.0026460930552070637
1935                      -0.0026460930552070555
1936                      -0.0026460930552070373
1937                      -0.002646093055207086
1938                      -0.0026460930552070663
1939                      -0.002646093055207082
1940                      -0.002646093055207081
1941                      -0.002646093055207071
1942                      -0.0026460930552071084
1943                      -0.0026460930552070737
1944                      -0.0026460930552071145
1945                      -0.0026460930552070897
1946                      -0.0026460930552070923
1947                      -0.0026460930552071062
1948                      -0.002646093055207146
1949                      -0.002646093055207106
1950                      -0.002646093055207121
1951                      -0.002646092333629992
1952                      -0.002646087539496087
1953                      -0.002646074747096624
1954                      -0.002646050292272788
1955                      -0.0026460107668683087
1956                      -0.0026459530332468774
1957                      -0.0026458742225408814
1958                      -0.0026457717096416917
1959                      -0.0026456430624672935
1960                      -0.002645485968482275
1961                      -0.002645298146804004
1962                      -0.0026450772585037796
1963                      -0.0026448208300534994
1964                      -0.0026445262047180007
1965                      -0.0026441905338732536
1966                      -0.002643810814996512
1967                      -0.0026433839760888846
1968                      -0.0026429069984955905
1969                      -0.0026423770625849307
1970                      -0.0026417916946055073
1971                      -0.0026411488892007754
1972                      -0.002640447181223442
1973                      -0.0026396856431230233
1974                      -0.0026388637904512144
1975                      -0.0026379813877668357
1976                      -0.0026370381598214243
1977                      -0.0026360334272030445
1978                      -0.002634965699851352
1979                      -0.002633832273817374
1980                      -0.002632628883999391
1981                      -0.0026313494664159695
1982                      -0.0026299860769592666
1983                      -0.002628528999884242
1984                      -0.0026269670602521574
1985                      -0.002625288132674487
1986                      -0.0026234798165909352
1987                      -0.002621530227862878
1988                      -0.0026194288385205885
1989                      -0.002617167281061393
1990                      -0.002614740020692923
1991                      -0.002612144789299258
1992                      -0.002609382671594383
1993                      -0.0026064577420272963
1994                      -0.0026033761768483343
1995                      -0.0026001448144787314
1996                      -0.002596769209507589
1997                      -0.0025932513140341984
1998                      -0.0025895870086389493
1999                      -0.0025857637720415657
2000                      -0.0025817588026312076
2001                      -0.0025775378757098505
2002.0000000000002        -0.00257305514309554
2003                      -0.0025682539785624
2004                      -0.002563068873656168
2005                      -0.0025574283196143433
2006.0000000000002        -0.0025512585823961385
2007.0000000000002        -0.0025444882771386255
2008                      -0.0025370536435878844
2009                      -0.0025289043694856884
2010.0000000000002        -0.0025200096602476076
2011.0000000000002        -0.0025103639820616805
2012                      -0.0024999915261456024
2013                      -0.0024889480369605305
2014.0000000000002        -0.0024773183868792665
2015.0000000000002        -0.0024652084006123614
2016                      -0.0024527301608941628
2017                      -0.002439981395742067
2018.0000000000002        -0.002427021297459418
2019.0000000000002        -0.0024138466212514304
2020                      -0.0024003724515383918
2021                      -0.00238642121135154
2022.0000000000002        -0.0023717215886004065
2023.0000000000002        -0.002355916925967972
2024                      -0.0023385812837557743
2025                      -0.0023192414807602056
2026.0000000000002        -0.002297404983270059
2027.0000000000002        -0.002272596091092031
2028                      -0.002244405745756028
2029                      -0.0022125625511872737
2030.0000000000002        -0.002175517528919773
2031.0000000000002        -0.0021332211101282284
2032                      -0.0020867119606951183
2033                      -0.0020378453247273547
2034.0000000000002        -0.001989294273557304
2035.0000000000002        -0.001944296750461908
2036                      -0.001906098084402058
2037                      -0.0018771941744835314
2038.0000000000002        -0.001858658284250918
2039.0000000000002        -0.0018498669861175263
2040                      -0.001848753421102623
2041                      -0.0018517882692301265
2042.0000000000002        -0.0018562179183029804
2043.0000000000002        -0.001859714082158736
2044                      -0.001860402636462921
2045                      -0.0018562382723596807
2046.0000000000002        -0.0018460248408418516
2047.0000000000002        -0.001829234029753937
2048                      -0.0018058765298131889
2049                      -0.0017765616126399091
2050                      -0.0017425857108160406
2051                      -0.0017061382926861208
2052                      -0.0016707906845093415
2053                      -0.0016409106180661763
2054                      -0.0016208161247098674
2055                      -0.0016137273207394395
2056                      -0.0016194008539258495
2057                      -0.001635495157029503
2058                      -0.0016595158565224396
2059                      -0.00168809825113785
2060                      -0.0017177772507205216
2061                      -0.0017455454937949384
2062                      -0.0017691053823753178
2063                      -0.0017868774320742424
2064                      -0.0017978833796303481
2065                      -0.0018016054579376467
2066                      -0.0017972263574789298
2067                      -0.001784219274885141
2068                      -0.0017630795795718602
2069                      -0.0017348313065524016
2070                      -0.0017012394665508225
2071                      -0.0016650037210398014
2072                      -0.001629799797552346
2073                      -0.0015999965835400906
2074                      -0.0015799320128677674
2075                      -0.0015728499922422834
2076                      -0.0015785923251349448
2077                      -0.0015948773510903618
2078                      -0.0016191706285020049
2079                      -0.0016480588263890227
2080                      -0.0016780343784525802
2081                      -0.0017060609896779506
2082                      -0.001729825772055167
2083                      -0.0017477437497282582
2084                      -0.0017588363654405634
2085                      -0.001762587114817595
2086                      -0.0017582581655753212
2087                      -0.0017453919281791854
2088                      -0.0017244580372343873
2089                      -0.0016964438440133314
2090                      -0.001663074339681811
2091                      -0.0016270153332702232
2092                      -0.0015919243926740723
2093                      -0.0015621737903854962
2094                      -0.00154212335016139
2095                      -0.0015350425822312774
2096                      -0.0015408517190157935
2097                      -0.0015573217166814394
2098                      -0.0015818788319538171
2099                      -0.0016110623527345156
2100                      -0.0016413236686959732
2101                      -0.0016695987815275027
2102                      -0.0016935603394854911
2103                      -0.0017116183104416295
2104                      -0.0017227940108240952
2105                      -0.0017265722362751173
2106                      -0.0017222877324103
2107                      -0.001709546000711075
2108                      -0.0016887930315411727
2109                      -0.0016609824622336373
2110                      -0.0016278025299826502
2111                      -0.0015918881602410865
2112                      -0.0015568811156885353
2113                      -0.0015271591014302415
2114                      -0.001507106364960202
2115                      -0.0015000209226337326
2116                      -0.0015058954500631481
2117                      -0.0015225461775696997
2118                      -0.0015473603138447221
2119                      -0.0015768305753246458
2120                      -0.0016073685027386817
2121                      -0.0016358835492766752
2122                      -0.001660034729537822
2123                      -0.0016782274183967517
2124                      -0.001689483002407503
2125                      -0.001693287634133972
2126                      -0.001689042442292986
2127                      -0.0016764104784264533
2128                      -0.00165581585820102
2129                      -0.0016281809742021071
2130                      -0.0015951599206651033
2131                      -0.00155935895259863
2132                      -0.0015244057194846287
2133                      -0.0014946853831602814
2134                      -0.0014746105144230212
2135.0000000000005        -0.0014675129351676543
2136                      -0.0014734525379547464
2137                      -0.0014902825805850255
2138                      -0.0015153504797881404
2139.0000000000005        -0.0015451023388096173
2140                      -0.0015759106154152778
2141                      -0.0016046592621563281
2142                      -0.0016289945313369717
2143.0000000000005        -0.0016473177478779821
2144                      -0.0016586506354511516
2145                      -0.0016624808055507288
2146                      -0.0016582702121077015
2147.0000000000005        -0.0016457343988074528
2148                      -0.0016252769891122892
2149                      -0.0015977909710493442
2150                      -0.0015648980256331667
2151.0000000000005        -0.0015291768562971126
2152                      -0.0014942417208109718
2153                      -0.0014644874971294697
2154                      -0.001444361964733595
2155.0000000000005        -0.0014372410644776098
2156                      -0.0014432475166611047
2157                      -0.0014602608421259021
2158                      -0.0014855860073426138
2159.0000000000005        -0.0015156208083890593
2160                      -0.001546698557553677
2161                      -0.0015756785707813008
2162                      -0.0016001953214907425
2163.0000000000005        -0.0016186468094196143
2164                      -0.001630055516593405
2165                      -0.001633910711777468
2166                      -0.001629730222984853
2167.0000000000005        -0.0016172774018590262
2168                      -0.0015969362030618921
2169                      -0.0015695711114933712
2170                      -0.0015367717343535837
2171.0000000000005        -0.0015010885261253911
2172                      -0.001466121469025963
2173                      -0.0014362781731553727
2174                      -0.0014160546892758974
2175.0000000000005        -0.0014088914246854635
2176                      -0.0014149703706024428
2177                      -0.0014321810191955935
2178                      -0.0014577797780211755
2179                      -0.0014881112984715002
2180                      -0.0015194680040450605
2181                      -0.0015486850219901527
2182                      -0.0015733862365899778
2183                      -0.0015919674129061577
2184                      -0.0016034525279537194
2185                      -0.0016073329036378336
2186                      -0.0016031779040292767
2187                      -0.0015907942248011078
2188                      -0.0015705460627517458
2189                      -0.0015432687310116368
2190                      -0.001510517710949399
2191                      -0.0014748113529728124
2192                      -0.0014397318391739357
2193                      -0.001409704562040585
2194                      -0.0013892991172546624
2195                      -0.0013820593778750786
2196                      -0.001388223065792315
2197                      -0.0014056626872966306
2198                      -0.0014315746069618802
2199                      -0.001462239947047374
2200                      -0.0014939050281155108
2201                      -0.0015233800699340735
2202                      -0.001548279738416848
2203                      -0.001566999277485347
2204                      -0.0015785654870209458
2205                      -0.0015824725213969258
2206                      -0.0015783374671636357
2207                      -0.0015660058073013758
2208                      -0.0015458204275625711
2209                      -0.0015185841341717595
2210                      -0.0014858121169874297
2211                      -0.001449981536775798
2212                      -0.0014146496568721392
2213                      -0.001384270332110736
2214                      -0.0013635346485837163
2215                      -0.001356158924532383
2216                      -0.0013624292381297879
2217                      -0.0013801563126739035
2218                      -0.0014064588051599409
2219                      -0.0014375357221015613
2220                      -0.001469575319651337
2221                      -0.0014993588560999794
2222                      -0.001524492577938882
2223                      -0.0015433736153743186
2224                      -0.001555033839661621
2225                      -0.0015589716779741305
2226                      -0.0015548481334849101
2227                      -0.0015425420476325514
2228                      -0.0015223712368299463
2229                      -0.001495098333864996
2230                      -0.001462185458769973
2231                      -0.0014260521291605023
2232                      -0.0013902217443872659
2233                      -0.0013592033951472773
2234                      -0.0013378955947787833
2235                      -0.0013302904327000089
2236                      -0.0013367000292934196
2237                      -0.001354805281411442
2238                      -0.0013816265390633404
2239                      -0.0014132539183500342
2240                      -0.00144579489453015
2241                      -0.0014759896494190247
2242                      -0.0015014332583605978
2243                      -0.0015205266972735272
2244                      -0.0015323099525377329
2245                      -0.0015362879968292534
2246                      -0.001532160988885666
2247                      -0.001519833111394343
2248                      -0.00149958953405761
2249                      -0.001472138300514267
2250                      -0.0014388668331995799
2251                      -0.0014021151691633628
2252                      -0.0013653765966609125
2253                      -0.0013332875067195464
2254                      -0.001311087705825419
2255                      -0.0013031405625433955
2256                      -0.0013097275973875686
2257                      -0.0013283217849682112
2258                      -0.0013558322726898368
2259                      -0.0013882132952748323
2260.0000000000005        -0.00142145921098304
2261                      -0.0014522430702772313
2262                      -0.0014781356041520997
2263                      -0.0014975385186012991
2264.0000000000005        -0.0015095014994572437
2265                      -0.001513538332934562
2266                      -0.0015093811304726058
2267                      -0.001496946236850283
2268.0000000000005        -0.0014764724144025333
2269                      -0.0014485911369995696
2270                      -0.001414591012627873
2271                      -0.0013767313380485448
2272.0000000000005        -0.001338547289309234
2273                      -0.0013049536617914467
2274                      -0.0012816211237787467
2275                      -0.0012732577426413556
2276.0000000000005        -0.0012800546409529635
2277                      -0.0012992318825108843
2278                      -0.0013275832700062914
2279                      -0.0013609204427255986
2280.0000000000005        -0.0013951019456065331
2281                      -0.0014267010976558817
2282                      -0.0014532357113369648
2283                      -0.0014730915197635436
2284.0000000000005        -0.0014853212291829657
2285                      -0.0014894458885207475
2286                      -0.0014852164469215806
2287                      -0.0014725434294471811
2288.0000000000005        -0.00145160549828833
2289                      -0.0014229450154450785
2290                      -0.0013877670235625684
2291                      -0.001348333891253242
2292.0000000000005        -0.0013083542663351634
2293                      -0.0012730192043687069
2294                      -0.0012482914409926516
2295                      -0.001239360443350653
2296.0000000000005        -0.0012464268418629816
2297                      -0.001266328412666743
2298                      -0.001295684999964551
2299                      -0.001330144253872616
2300.0000000000005        -0.00136543491301208
2301                      -0.0013980296146485697
2302                      -0.0014253756530898554
2303                      -0.0014458210682003103
2304.0000000000005        -0.001458406332438594
2305                      -0.0014626494653640666
2306                      -0.001458299183050788
2307                      -0.0014452498235262051
2308                      -0.0014236292740956841
2309                      -0.0013939161263686183
2310                      -0.0013572853283945968
2311                      -0.0013160157071176921
2312                      -0.001273725009657588
2313                      -0.001234982396370274
2314                      -0.0012052551259764963
2315                      -0.0011903332840038645
2316                      -0.0011981077884264234
2317                      -0.0012198675258672045
2318                      -0.0012516250462515878
2319                      -0.0012884775350867433
2320                      -0.001325866085458595
2321                      -0.0013601746672308747
2322                      -0.0013888399145609907
2323                      -0.0014102186691877263
2324                      -0.001423358919180542
2325                      -0.0014277861234302663
2326                      -0.0014232140989580905
2327                      -0.0014094832692689335
2328                      -0.0013866184309421008
2329                      -0.0013548019731821994
2330                      -0.0013141991550167029
2331                      -0.0012632950467554194
2332                      -0.0011978590308220284
2333                      -0.001121502963057256
2334                      -0.0010519601066627006
2335                      -9.816979446875987E-4
2336                      -9.897652053697944E-4
2337                      -0.0010129557438603779
2338                      -0.0010484407434030055
2339                      -0.0010920585436278063
2340                      -0.001138837476314233
2341                      -0.0011835873066637155
2342                      -0.0012218237765317078
2343                      -0.0012505648223284835
2344                      -0.0012682517596255048
2345                      -0.0012742058049880793
2346                      -0.0012660077819331072
2347                      -0.0012397750975886648
2348                      -0.0011907436297728365
2349                      -0.0011204093614406133
2350                      -0.001048668688210738
2351                      -9.825501596411807E-4
2352                      -9.255400754101024E-4
2353                      -8.801977176286044E-4
2354                      -8.506236007215658E-4
2355                      -8.403363435071442E-4
2356                      -8.469237498993186E-4
2357                      -8.657870594724735E-4
2358                      -8.944652970355224E-4
2359                      -9.295017495317673E-4
2360                      -9.670515342379743E-4
2361                      -0.001003398286321527
2362                      -0.0010352450782461628
2363                      -0.0010599314458469644
2364                      -0.0010755221288232808
2365                      -0.0010808476783677075
2366                      -0.0010737838686793197
2367                      -0.0010529966402653664
2368                      -0.0010200362120655869
2369                      -9.77569791805691E-4
2370                      -9.291891208008833E-4
2371                      -8.79160114936518E-4
2372                      -8.319844992777601E-4
2373                      -7.921971098687885E-4
2374                      -7.647913896047108E-4
2375                      -7.549281728269672E-4
2376                      -7.610470376508454E-4
2377                      -7.785348081526978E-4
2378                      -8.050301075990561E-4
2379                      -8.372538244755328E-4
2380                      -8.716591849312167E-4
2381                      -9.048846067799792E-4
2382                      -9.33993581895658E-4
2383                      -9.565687191718984E-4
2384                      -9.70832110921425E-4
2385.0000000000005        -9.757055756519116E-4
2386                      -9.69641856079082E-4
2387                      -9.517638612743245E-4
2388                      -9.23223456902395E-4
2389.0000000000005        -8.860096563696866E-4
2390                      -8.42749949854347E-4
2391                      -7.962849222890125E-4
2392                      -7.490494200708918E-4
2393.0000000000005        -7.061115057380116E-4
2394                      -6.712019729098884E-4
2395                      -6.600204290933277E-4
2396                      -6.656655888152512E-4
2397.0000000000005        -6.818856149619664E-4
2398                      -7.067491810213738E-4
2399                      -7.374316634706788E-4
2400                      -7.705929427704899E-4
2401.0000000000005        -8.028388491622431E-4
2402                      -8.311224022817256E-4
2403                      -8.530205389208502E-4
2404                      -8.668258763385904E-4
2405.0000000000005        -8.7153659020959E-4
2406                      -8.656797781892951E-4
2407                      -8.481784039885495E-4
2408                      -8.193576361052808E-4
2409.0000000000005        -7.797117420361954E-4
2410                      -7.318711175854401E-4
2411                      -6.842105345725678E-4
2412                      -6.420587981834635E-4
2413.0000000000005        -6.084518184546892E-4
2414                      -5.866907011050804E-4
2415                      -5.791977521464788E-4
2416                      -5.84191713261266E-4
2417.0000000000005        -5.985540130886868E-4
2418                      -6.20551743320905E-4
2419                      -6.47658930260865E-4
2420                      -6.769644265382077E-4
2421.0000000000005        -7.055530338277965E-4
2422                      -7.30818416263054E-4
2423                      -7.505685213976362E-4
2424                      -7.631288096459946E-4
2425.0000000000005        -7.674356067406504E-4
2426                      -7.619536056616423E-4
2427                      -7.458521972847157E-4
2428                      -7.203985781858998E-4
2429.0000000000005        -6.876857890299724E-4
2430                      -6.504093276415325E-4
2431                      -6.118997000040422E-4
2432                      -5.760380992261325E-4
2433                      -5.468429282001119E-4
2434                      -5.278157860976265E-4
2435                      -5.212408083271542E-4
2436                      -5.258432459058625E-4
2437                      -5.390963495143543E-4
2438                      -5.594432135216655E-4
2439                      -5.845902745034832E-4
2440                      -6.118484271488183E-4
2441                      -6.384867195977757E-4
2442                      -6.620247470658963E-4
2443                      -6.803969128889819E-4
2444                      -6.92056865158671E-4
2445                      -6.960502319441197E-4
2446                      -6.911883197022561E-4
2447                      -6.768781948285774E-4
2448                      -6.540878450942781E-4
2449                      -6.24530521615278E-4
2450                      -5.906534379103858E-4
2451                      -5.556216644430196E-4
2452                      -5.230817038986696E-4
2453                      -4.96688932956181E-4
2454                      -4.7952522829852225E-4
2455                      -4.7359440539497484E-4
2456                      -4.778701064297009E-4
2457                      -4.901899694611792E-4
2458                      -5.091281053715225E-4
2459                      -5.325810036499931E-4
2460                      -5.580803550434062E-4
2461                      -5.830828193237299E-4
2462                      -6.052369224344187E-4
2463                      -6.225634121537903E-4
2464                      -6.335724764970397E-4
2465                      -6.373452127065827E-4
2466                      -6.328430079168714E-4
2467                      -6.195975446745446E-4
2468                      -5.985213178729884E-4
2469                      -5.712275191056843E-4
2470                      -5.400445463171067E-4
2471                      -5.07941901433642E-4
2472                      -4.7822593509726783E-4
2473                      -4.541591611625058E-4
2474                      -4.3851432912551643E-4
2475                      -4.331076753659244E-4
2476                      -4.3709429251007195E-4
2477                      -4.485842956516504E-4
2478                      -4.66255696034549E-4
2479                      -4.881585277088909E-4
2480                      -5.120083642680093E-4
2481                      -5.354433388503306E-4
2482                      -5.562503984619428E-4
2483                      -5.725502088287504E-4
2484                      -5.8292337317356E-4
2485                      -5.86480821897221E-4
2486                      -5.822969904854237E-4
2487                      -5.70002980693995E-4
2488                      -5.504787678270346E-4
2489                      -5.25261913838037E-4
2490                      -4.96527980027169E-4
2491                      -4.6699862357134705E-4
2492                      -4.3969252187309096E-4
2493                      -4.176086084667586E-4
2494                      -4.032804879929872E-4
2495                      -3.983346393692662E-4
2496                      -4.020551689663764E-4
2497                      -4.127816749450386E-4
2498                      -4.292876586957906E-4
2499                      -4.4976153243866766E-4
2500                      -4.7207643704514035E-4
2501                      -4.940247913159998E-4
2502                      -5.135385250332869E-4
2503                      -5.288444420075283E-4
2504                      -5.38597001482248E-4
2505                      -5.419439496196264E-4
2506                      -5.38055457201521E-4
2507                      -5.266401013619533E-4
2508                      -5.085378727016734E-4
2509                      -4.85193266652139E-4
2510.0000000000005        -4.58638182288542E-4
2511                      -4.314005579812718E-4
2512                      -4.0629585395370423E-4
2513                      -3.860843584162511E-4
2514.0000000000005        -3.7302128830567346E-4
2515                      -3.685197993406979E-4
2516                      -3.7198624839882244E-4
2517                      -3.819810369635076E-4
2518.0000000000005        -3.9736564156019825E-4
2519                      -4.164619691474017E-4
2520                      -4.372886123875953E-4
2521                      -4.578017831829676E-4
2522.0000000000005        -4.760640302405368E-4
2523                      -4.904101618748092E-4
2524                      -4.995601881563367E-4
2525                      -5.027020560133436E-4
2526.0000000000005        -4.990883448445936E-4
2527                      -4.884877888451784E-4
2528                      -4.716991427589485E-4
2529                      -4.5008991631024126E-4
2530.0000000000005        -4.255857268301587E-4
2531                      -4.0057582737429697E-4
2532                      -3.7765891011958225E-4
2533                      -3.59298044432902E-4
2534.0000000000005        -3.4745820040691435E-4
2535                      -3.4337911425649646E-4
2536                      -3.466085034579665E-4
2537                      -3.559150467733586E-4
2538.0000000000005        -3.7022963117379224E-4
2539                      -3.879837735390109E-4
2540                      -4.0734759373697827E-4
2541                      -4.264358161087687E-4
2542.0000000000005        -4.434516509656315E-4
2543                      -4.5683948947527456E-4
2544                      -4.653878268898271E-4
2545                      -4.6832492800989993E-4
2546.0000000000005        -4.649770311355867E-4
2547                      -4.551677556814517E-4
2548                      -4.396679480038958E-4
2549                      -4.197872494729294E-4
2550.0000000000005        -3.9734468382660656E-4
2551                      -3.7454484454877806E-4
2552                      -3.5372857795029937E-4
2553                      -3.370625800624133E-4
2554.0000000000005        -3.263023226636674E-4
2555                      -3.225896758852594E-4
2556                      -3.2561165560045734E-4
2557                      -3.34311906155271E-4
2558.0000000000005        -3.4766406045714707E-4
2559                      -3.6418984101003907E-4
2560                      -3.821826366763442E-4
2561                      -3.999048863096305E-4
2562                      -4.157016004560773E-4
2563                      -4.281379500563367E-4
2564                      -4.3608426227866563E-4
2565                      -4.3881570905778705E-4
2566                      -4.3573357800467017E-4
2567                      -4.2671630339476146E-4
2568                      -4.1250442203561393E-4
2569                      -3.943353572106888E-4
2570                      -3.7388175299488954E-4
2571                      -3.531242883062371E-4
2572                      -3.3414768234777965E-4
2573                      -3.1890948798574706E-4
2574                      -3.090382050627138E-4
2575                      -3.0562484780624795E-4
2576                      -3.0847219423643175E-4
2577                      -3.166587086546587E-4
2578                      -3.2919426252293817E-4
2579                      -3.446604639473357E-4
2580                      -3.614505054144291E-4
2581                      -3.779456264242365E-4
2582                      -3.9262381769802164E-4
2583                      -4.041685424195727E-4
2584                      -4.1154280404591306E-4
2585                      -4.140774424414373E-4
2586                      -4.1125274222055837E-4
2587                      -4.0299724346709223E-4
2588                      -3.9000449063479066E-4
2589                      -3.7340948074257314E-4
2590                      -3.54719544436487E-4
2591                      -3.3570220834046235E-4
2592                      -3.1824502000470155E-4
2593                      -3.041635790798385E-4
2594                      -2.950079851681175E-4
2595                      -2.918354016797363E-4
2596                      -2.945357972555102E-4
2597                      -3.022915177867523E-4
2598                      -3.141405984100836E-4
2599                      -3.287178839086092E-4
2600                      -3.4448998891258655E-4
2601                      -3.599310734353284E-4
2602                      -3.736344935988211E-4
2603                      -3.843901430558968E-4
2604                      -3.912520097619057E-4
2605                      -3.936091176062829E-4
2606                      -3.910187289920786E-4
2607                      -3.834500319271963E-4
2608                      -3.715363315065144E-4
2609                      -3.563010904092116E-4
2610                      -3.390959375162199E-4
2611                      -3.215155387825131E-4
2612                      -3.052993382690775E-4
2613                      -2.9215861476028466E-4
2614                      -2.8358571466353526E-4
2615                      -2.8060998285470623E-4
2616                      -2.831849347940368E-4
2617                      -2.905729674276007E-4
2618                      -3.018423072077771E-4
2619                      -3.156710646640215E-4
2620                      -3.305844947965177E-4
2621                      -3.4513423951643856E-4
2622                      -3.5800690608322143E-4
2623                      -3.680849146971816E-4
2624                      -3.7450339182445465E-4
2625                      -3.7670613785703463E-4
2626                      -3.743199063160685E-4
2627                      -3.673444773903669E-4
2628                      -3.5634978524840964E-4
2629                      -3.4225656177136867E-4
2630                      -3.262850447222971E-4
2631                      -3.098945947128403E-4
2632                      -2.9470638133775905E-4
2633                      -2.823493832702462E-4
2634                      -2.7426834363653094E-4
2635.0000000000005        -2.714595820192902E-4
2636                      -2.739245755057015E-4
2637                      -2.8099296531720723E-4
2638                      -2.917613934319537E-4
2639.0000000000005        -3.049472468383845E-4
2640                      -3.191281048641158E-4
2641                      -3.329181982575612E-4
2642                      -3.450820057254961E-4
2643.0000000000005        -3.5458053554085424E-4
2644                      -3.6061877035147455E-4
2645                      -3.6268889542104206E-4
2646                      -3.604772011733961E-4
2647.0000000000005        -3.540067446257835E-4
2648                      -3.437895148671948E-4
2649                      -3.306559975200682E-4
2650                      -3.15719609461317E-4
2651.0000000000005        -3.0033245099608157E-4
2652                      -2.860200131249406E-4
2653                      -2.743422251217116E-4
2654                      -2.6668842881467995E-4
2655.0000000000005        -2.6402519628047547E-4
2656                      -2.6639227405624174E-4
2657                      -2.7317667812318296E-4
2658                      -2.8350175618661725E-4
2659.0000000000005        -2.9612389845657864E-4
2660                      -3.096681729514231E-4
2661                      -3.2279866422875886E-4
2662                      -3.343481831554768E-4
2663.0000000000005        -3.4334539908525687E-4
2664                      -3.4905453499985075E-4
2665                      -3.5100983372581376E-4
2666                      -3.4894755035151073E-4
2667.0000000000005        -3.429088873067545E-4
2668                      -3.333553072868963E-4
2669                      -3.210408443921611E-4
2670                      -3.0699287690442355E-4
2671.0000000000005        -2.924708298803915E-4
2672                      -2.789211442983298E-4
2673                      -2.678385151366867E-4
2674                      -2.6056186628571246E-4
2675.0000000000005        -2.580276468983809E-4
2676                      -2.603062363082746E-4
2677                      -2.668340723798214E-4
2678                      -2.767586604963209E-4
2679.0000000000005        -2.8886984230749456E-4
2680                      -3.018363483774539E-4
2681                      -3.1437635778544114E-4
2682                      -3.2538127145968066E-4
2683.0000000000005        -3.3393619648449253E-4
2684                      -3.3935566789146236E-4
2685                      -3.412097336908189E-4
2686                      -3.392767777967711E-4
2687.0000000000005        -3.3361194776956757E-4
2688                      -3.246335761190603E-4
2689                      -3.1303175900985585E-4
2690                      -2.997596914055304E-4
2691                      -2.86000728206654E-4
2692                      -2.73130672742722E-4
2693                      -2.625818351176404E-4
2694                      -2.556461084155867E-4
2695                      -2.532289101735885E-4
2696                      -2.554261843737304E-4
2697                      -2.6171724357357273E-4
2698                      -2.712722775242162E-4
2699                      -2.8291413019140296E-4
2700                      -2.953488519997131E-4
2701                      -3.073460720074214E-4
2702                      -3.178548622436659E-4
2703                      -3.260101215423342E-4
2704                      -3.3116841565423283E-4
2705                      -3.3293160061527286E-4
2706                      -3.311119821183911E-4
2707                      -3.2577603938974294E-4
2708                      -3.1730512791540617E-4
2709                      -3.0633461275061973E-4
2710                      -2.937538064973865E-4
2711                      -2.806852011545224E-4
2712                      -2.684358472639E-4
2713                      -2.583774930474441E-4
2714                      -2.5175661633067476E-4
2715                      -2.494477637282369E-4
2716                      -2.515680114775579E-4
2717                      -2.57635882752472E-4
2718                      -2.6684328221212927E-4
2719                      -2.780466354911946E-4
2720                      -2.8998820658116545E-4
2721                      -3.014821622048076E-4
2722                      -3.115288632231868E-4
2723                      -3.1931456846853143E-4
2724                      -3.2423254830065367E-4
2725                      -3.259123867700444E-4
2726                      -3.241938835646346E-4
2727                      -3.1915246572471293E-4
2728                      -3.1113779604790567E-4
2729                      -3.0073680040847254E-4
2730                      -2.88791555524549E-4
2731                      -2.7636167008482685E-4
2732                      -2.646888797089183E-4
2733                      -2.550888631472615E-4
2734                      -2.4876302949991525E-4
2735                      -2.4655587213278415E-4
2736                      -2.486029414253678E-4
2737                      -2.544591119962146E-4
2738                      -2.633374222447864E-4
2739                      -2.74126745579003E-4
2740                      -2.856067498963966E-4
2741                      -2.966302177765784E-4
2742                      -3.0624843050468736E-4
2743                      -3.136894107236693E-4
2744                      -3.1838365762701046E-4
2745                      -3.199860530325956E-4
2746                      -3.183594135381303E-4
2747                      -3.13585950655024E-4
2748                      -3.059886538273614E-4
2749                      -2.961145686514848E-4
2750                      -2.847602601185714E-4
2751                      -2.729277824263596E-4
2752                      -2.617973859556797E-4
2753                      -2.526303358112627E-4
2754                      -2.465838585690618E-4
2755                      -2.4447313133581363E-4
2756                      -2.4645077890572025E-4
2757                      -2.5210602041038084E-4
2758                      -2.606724319219455E-4
2759                      -2.710691146930788E-4
2760.0000000000005        -2.8211221900717714E-4
2761                      -2.9269227046245814E-4
2762                      -3.019065683539881E-4
2763                      -3.090254373192301E-4
2764.0000000000005        -3.1351117463194057E-4
2765                      -3.1504143058008695E-4
2766                      -3.134996921568896E-4
2767                      -3.089738543806412E-4
2768.0000000000005        -3.01764508186632E-4
2769                      -2.9238571481868773E-4
2770                      -2.815891030273309E-4
2771                      -2.7032214364642167E-4
2772.0000000000005        -2.5970613585725807E-4
2773                      -2.5095156222944455E-4
2774                      -2.451717980315684E-4
2775                      -2.4315313311302017E-4
2776.0000000000005        -2.4506477238944746E-4
2777                      -2.50528934788837E-4
2778                      -2.587987532201177E-4
2779                      -2.6882191890200866E-4
2780.0000000000005        -2.794497260607694E-4
2781                      -2.8961027716898805E-4
2782                      -2.984408411832948E-4
2783                      -3.0525457165118275E-4
2784.0000000000005        -3.0954387844607897E-4
2785                      -3.1100627645642287E-4
2786                      -3.095442308614179E-4
2787                      -3.0525074555675925E-4
2788.0000000000005        -2.9840799465894575E-4
2789                      -2.8950022012500274E-4
2790                      -2.7923563496890316E-4
2791                      -2.6850844534184276E-4
2792.0000000000005        -2.583850235774128E-4
2793                      -2.500260362324267E-4
2794                      -2.4450215842073596E-4
2795                      -2.425717769008563E-4
2796.0000000000005        -2.444207483171199E-4
2797                      -2.4970338013626463E-4
2798                      -2.5769080760206235E-4
2799                      -2.6735847009067747E-4
2800.0000000000005        -2.775891407004856E-4
2801                      -2.873503947050399E-4
2802                      -2.958139575561537E-4
2803                      -3.0233582355640497E-4
2804.0000000000005        -3.064376810537764E-4
2805                      -3.078354458040597E-4
2806                      -3.0644911793680727E-4
2807                      -3.023770899336552E-4
2808.0000000000005        -2.9588535520051165E-4
2809                      -2.874307360212321E-4
2810                      -2.7767723136514215E-4
2811                      -2.6746899516285293E-4
2812.0000000000005        -2.5782089913346166E-4
2813                      -2.4984340166616336E-4
2814                      -2.4456568275581437E-4
2815                      -2.4272004076731753E-4
2816                      -2.445097641252926E-4
2817                      -2.4962039335529597E-4
2818                      -2.573395258358396E-4
2819                      -2.6666795320755526E-4
2820                      -2.765180759460772E-4
2821                      -2.858964979043549E-4
2822                      -2.9400793951334315E-4
2823                      -3.002485373076055E-4
2824                      -3.0416982743076406E-4
2825                      -3.0550532718432E-4
2826                      -3.0419187145206176E-4
2827                      -3.0033335218788125E-4
2828                      -2.941823193206906E-4
2829                      -2.861684745872569E-4
2830                      -2.769101661791683E-4
2831                      -2.672064514213483E-4
2832                      -2.580195767056224E-4
2833                      -2.504108405571737E-4
2834                      -2.4536933594208475E-4
2835                      -2.4360466607293316E-4
2836                      -2.4533893262207435E-4
2837                      -2.5028813818531924E-4
2838                      -2.5775428542921744E-4
2839                      -2.66759795755472E-4
2840                      -2.762471011777739E-4
2841                      -2.852581521530136E-4
2842                      -2.9303194106528464E-4
2843                      -2.9900041864201223E-4
2844                      -3.0274666357153757E-4
2845                      -3.0402172906838294E-4
2846                      -3.0277930302641145E-4
2847                      -2.9912938164398993E-4
2848                      -2.9331458753666686E-4
2849                      -2.857348005484519E-4
2850                      -2.769631265840653E-4
2851                      -2.6775403606946397E-4
2852                      -2.59015828734137E-4
2853                      -2.5176079540518363E-4
2854                      -2.469435242287952E-4
2855                      -2.452552410805983E-4
2856                      -2.4693862718161793E-4
2857                      -2.517391976094367E-4
2858                      -2.589707142801681E-4
2859                      -2.676736731332559E-4
2860                      -2.7681780285929863E-4
2861                      -2.854763191631292E-4
2862                      -2.9292432298377326E-4
2863                      -2.986283456221547E-4
2864                      -3.0220334095024354E-4
2865                      -3.034190670107132E-4
2866                      -3.0224664054430704E-4
2867                      -2.9880342185537495E-4
2868                      -2.9332339754082937E-4
2869                      -2.8617541147341594E-4
2870                      -2.7788872763317616E-4
2871                      -2.6916495370758216E-4
2872                      -2.6085935381932893E-4
2873                      -2.5393783314857707E-4
2874                      -2.4932755796537896E-4
2875                      -2.477089843636922E-4
2876                      -2.493472524207592E-4
2877                      -2.5401556183897385E-4
2878                      -2.6103585356976284E-4
2879                      -2.694626042195693E-4
2880                      -2.782872136304798E-4
2881                      -2.866124866528741E-4
2882                      -2.937452483148042E-4
2883                      -2.9919245769718277E-4
2884                      -3.0259797700162076E-4
2885.0000000000005        -3.037548934051326E-4
2886                      -3.026526463637236E-4
2887                      -2.994195899691027E-4
2888                      -2.9427644306098764E-4
2889.0000000000005        -2.8756249302964087E-4
2890                      -2.797571535756261E-4
2891                      -2.7150441004361933E-4
2892                      -2.6360500486444916E-4
2893.0000000000005        -2.5698538706068943E-4
2894                      -2.525561955040908E-4
2895                      -2.509975314096794E-4
2896                      -2.5259817393156943E-4
2897.0000000000005        -2.571555684955625E-4
2898                      -2.639967915348203E-4
2899                      -2.721840762605552E-4
2900                      -2.807237451208313E-4
2901.0000000000005        -2.8874278795656434E-4
2902                      -2.9557644193224425E-4
2903                      -3.0077299011022654E-4
2904                      -3.04012165666834E-4
2905.0000000000005        -3.0511059543060644E-4
2906                      -3.0408068504478373E-4
2907                      -3.0106276966324015E-4
2908                      -2.962612839865894E-4
2909.0000000000005        -2.899836443529085E-4
2910                      -2.826496231765595E-4
2911                      -2.748385453993385E-4
2912                      -2.6729828365647647E-4
2913.0000000000005        -2.609283943213592E-4
2914                      -2.566407772446987E-4
2915                      -2.551276587117683E-4
2916                      -2.566997774899111E-4
2917.0000000000005        -2.611733216821996E-4
2918                      -2.6787808326128284E-4
2919                      -2.758774811356263E-4
2920                      -2.841835793166886E-4
2921.0000000000005        -2.9193848249348646E-4
2922                      -2.985009053532313E-4
2923                      -3.034579193861772E-4
2924                      -3.0653697479876004E-4
2925.0000000000005        -3.075790670705545E-4
2926                      -3.0662366287244065E-4
2927                      -3.0382443504622865E-4
2928                      -2.9936724157186276E-4
2929.0000000000005        -2.935149681260786E-4
2930                      -2.8661855974871313E-4
2931                      -2.791852952670078E-4
2932                      -2.719202008285899E-4
2933.0000000000005        -2.6571880551951965E-4
2934                      -2.615179728542942E-4
2935                      -2.600317603954903E-4
2936                      -2.61585087134516E-4
2937.0000000000005        -2.6600516560285184E-4
2938                      -2.726248877457823E-4
2939                      -2.8050425832104494E-4
2940                      -2.886508562343674E-4
2941.0000000000005        -2.9620926995668637E-4
2942                      -3.025519920517427E-4
2943                      -3.0729996695008725E-4
2944                      -3.102317692363575E-4
2945                      -3.1122124674313415E-4
2946                      -3.103396439778828E-4
2947                      -3.077564842647716E-4
2948                      -3.036273921281573E-4
2949                      -2.9815706525277515E-4
2950                      -2.916155568062192E-4
2951                      -2.8444139160945544E-4
2952                      -2.7732339780264385E-4
2953                      -2.7118546233147385E-4
2954                      -2.670082040331116E-4
2955                      -2.655288053516707E-4
2956                      -2.6707105205711477E-4
2957                      -2.714635197832792E-4
2958                      -2.780482179692677E-4
2959                      -2.858849467976943E-4
2960                      -2.9396959504503846E-4
2961                      -3.014296159146847E-4
2962                      -3.0763797679639234E-4
2963                      -3.1223641680474135E-4
2964                      -3.1505459917194545E-4
2965                      -3.160018764765783E-4
2966                      -3.151874335122753E-4
2967                      -3.1279334177230367E-4
2968                      -3.089369045551354E-4
2969                      -3.0374482895858065E-4
2970                      -2.974062290548263E-4
2971                      -2.9031562836440296E-4
2972                      -2.8318679545247705E-4
2973                      -2.7700485468505127E-4
2974                      -2.7279723294433014E-4
2975                      -2.71309501465191E-4
2976                      -2.7284259806551543E-4
2977                      -2.772183717796778E-4
2978                      -2.83800696692465E-4
2979                      -2.9166069025587216E-4
2980                      -2.9978178197395526E-4
2981                      -3.0725948282530024E-4
2982                      -3.134492643572782E-4
2983                      -3.1799790219434623E-4
2984                      -3.207630249313099E-4
2985                      -3.216884979649309E-4
2986                      -3.209222135870722E-4
2987                      -3.186568695377963E-4
2988                      -3.14952311406568E-4
2989                      -3.098581440314291E-4
2990                      -3.035066568118517E-4
2991                      -2.9630135473161177E-4
2992                      -2.890242885644603E-4
2993                      -2.8273305597431147E-4
2994                      -2.7847704076113086E-4
2995                      -2.769792139924634E-4
2996                      -2.7849702075489346E-4
2997                      -2.828427113207309E-4
2998                      -2.89416862577318E-4
2999                      -2.973205389224518E-4
3000                      -3.055367502799975E-4
3001                      -3.131292149259154E-4
3002                      -3.19422262483038E-4
3003                      -3.240408947901793E-4
3004                      -3.2683417098358576E-4
3005                      -3.2776569951437334E-4
3006                      -3.2701593467725427E-4
3007                      -3.247801150039895E-4
3008                      -3.210567749680667E-4
3009                      -3.15842279711748E-4
3010.0000000000005        -3.092714640873803E-4
3011                      -3.018117466286661E-4
3012                      -2.943344082569567E-4
3013                      -2.879485096908686E-4
3014.0000000000005        -2.8367828351776617E-4
3015                      -2.8218564383081343E-4
3016                      -2.8367373706784916E-4
3017                      -2.879492053991153E-4
3018.0000000000005        -2.944609796188807E-4
3019                      -3.02361607290515E-4
3020                      -3.1065385485784427E-4
3021                      -3.1839243716481544E-4
3022.0000000000005        -3.2486249704030673E-4
3023                      -3.2963693643852683E-4
3024                      -3.3252923283758886E-4
3025                      -3.334938668702275E-4
3026.0000000000005        -3.3272386926730196E-4
3027                      -3.3040864584349156E-4
3028                      -3.265104077528358E-4
3029                      -3.2101398287649085E-4
3030.0000000000005        -3.1411976711314055E-4
3031                      -3.0639880794421917E-4
3032                      -2.9879638910313675E-4
3033                      -2.924209473052294E-4
3034.0000000000005        -2.882166908074011E-4
3035                      -2.8675735481599197E-4
3036                      -2.8819726605535404E-4
3037                      -2.923458051998327E-4
3038.0000000000005        -2.9870415223200386E-4
3039                      -3.064940399195006E-4
3040                      -3.1476726710648854E-4
3041                      -3.225957464126348E-4
3042.0000000000005        -3.292277259984874E-4
3043                      -3.341763938718367E-4
3044                      -3.371929164762291E-4
3045                      -3.382020475354733E-4
3046.0000000000005        -3.373859659144244E-4
3047                      -3.349251597139062E-4
3048                      -3.307790154507464E-4
3049                      -3.249757049627156E-4
3050.0000000000005        -3.1780698323029906E-4
3051                      -3.099534872415095E-4
3052                      -3.024015193838302E-4
3053                      -2.961896332757377E-4
3054.0000000000005        -2.9214329595078105E-4
3055                      -2.90746284063076E-4
3056                      -2.9212107631317995E-4
3057                      -2.960896798995481E-4
3058.0000000000005        -3.022004876133235E-4
3059                      -3.0974581538632036E-4
3060                      -3.1785519260606453E-4
3061                      -3.2564182074284787E-4
3062.0000000000005        -3.323376041567864E-4
3063                      -3.373928873499732E-4
3064                      -3.40501955744225E-4
3065                      -3.415469260319447E-4
3066.0000000000005        -3.406798574842704E-4
3067                      -3.38069216368472E-4
3068                      -3.3370365482838507E-4
3069                      -3.2768917886850636E-4
3070.0000000000005        -3.2042166990851304E-4
3071                      -3.126570551165079E-4
3072                      -3.053569163668061E-4
3073                      -2.994452680651463E-4
3074                      -2.9562582540540027E-4
3075                      -2.943110878762047E-4
3076                      -2.9561110547641746E-4
3077                      -2.9936729533452537E-4
3078                      -3.0516304743014434E-4
3079                      -3.123572186901159E-4
3080                      -3.201602460157489E-4
3081                      -3.2774444397686356E-4
3082                      -3.343554617540894E-4
3083                      -3.394064314900453E-4
3084                      -3.4254281528030934E-4
3085                      -3.4360235621646744E-4
3086                      -3.4269890454865674E-4
3087                      -3.399903183543588E-4
3088                      -3.3551334945525224E-4
3089                      -3.294660565158282E-4
3090                      -3.223324544059663E-4
3091                      -3.1487738210531313E-4
3092                      -3.0798121011945903E-4
3093                      -3.0244910879039633E-4
3094                      -2.988891506381828E-4
3095                      -2.976649849723224E-4
3096                      -2.988880102993052E-4
3097                      -3.0242163354992697E-4
3098                      -3.078763085858213E-4
3099                      -3.1466267837558065E-4
3100                      -3.220620382342193E-4
3101                      -3.293088374078383E-4
3102                      -3.3568775476720407E-4
3103                      -3.4061211829899133E-4
3104                      -3.4369630737612515E-4
3105                      -3.4474321133060205E-4
3106                      -3.438304624609666E-4
3107                      -3.411097359957616E-4
3108                      -3.3666733921594637E-4
3109                      -3.3078014703000484E-4
3110                      -3.2397540356890903E-4
3111                      -3.169740834874394E-4
3112                      -3.1055528327756916E-4
3113                      -3.0542667424227906E-4
3114                      -3.021299341721816E-4
3115                      -3.009960308411958E-4
3116                      -3.0214485696535335E-4
3117                      -3.054622162428384E-4
3118                      -3.105799611537305E-4
3119                      -3.169481058791866E-4
3120                      -3.2390333443877307E-4
3121                      -3.307362705710021E-4
3122                      -3.367837039278919E-4
3123                      -3.4148417804301883E-4
3124                      -3.444467793167829E-4
3125                      -3.4545607639524024E-4
3126                      -3.445630837469838E-4
3127                      -3.41916596813241E-4
3128                      -3.3764250723538865E-4
3129                      -3.3206116886091937E-4
3130                      -3.256972901746429E-4
3131                      -3.1920533293294643E-4
3132                      -3.132746492242482E-4
3133                      -3.085392558390582E-4
3134                      -3.054931320381111E-4
3135.0000000000005        -3.0444463629717653E-4
3136                      -3.055243934097783E-4
3137                      -3.0863995790438313E-4
3138                      -3.134404282242586E-4
3139.0000000000005        -3.1940749860583307E-4
3140                      -3.2591892561852293E-4
3141                      -3.3231632391610377E-4
3142                      -3.3798824166655775E-4
3143.0000000000005        -3.42410699002977E-4
3144                      -3.452078660163922E-4
3145                      -3.4616297617719687E-4
3146                      -3.453120261798541E-4
3147.0000000000005        -3.428018018463612E-4
3148                      -3.387815373832282E-4
3149                      -3.3357930912536785E-4
3150                      -3.27690092553483E-4
3151.0000000000005        -3.217057222887382E-4
3152                      -3.1624113067606885E-4
3153                      -3.1187305585723784E-4
3154                      -3.0905885782543896E-4
3155.0000000000005        -3.080890256548856E-4
3156                      -3.0910557887755635E-4
3157                      -3.120360962596917E-4
3158                      -3.1654394322180336E-4
3159.0000000000005        -3.2213629551332843E-4
3160                      -3.2822619331150134E-4
3161                      -3.342007329316532E-4
3162                      -3.394936257702103E-4
3163.0000000000005        -3.4362203389862205E-4
3164                      -3.462355360887455E-4
3165                      -3.471289948822976E-4
3166                      -3.463325394276388E-4
3167.0000000000005        -3.439909024018492E-4
3168                      -3.4026046920651517E-4
3169                      -3.3545468160775424E-4
3170                      -3.300312842817977E-4
3171.0000000000005        -3.245240952522954E-4
3172                      -3.194903987467966E-4
3173                      -3.1545888893785406E-4
3174                      -3.128559173943273E-4
3175.0000000000005        -3.1195753809451883E-4
3176                      -3.1291668598466913E-4
3177                      -3.1567831470890185E-4
3178                      -3.199178707824264E-4
3179.0000000000005        -3.251655167427781E-4
3180                      -3.308645497569291E-4
3181                      -3.364423944449934E-4
3182                      -3.4137363947083025E-4
3183.0000000000005        -3.4521469387193836E-4
3184                      -3.476442960417439E-4
3185                      -3.484751830431064E-4
3186                      -3.4773805340675054E-4
3187.0000000000005        -3.4557408176179815E-4
3188                      -3.42136455404961E-4
3189                      -3.3771424147155903E-4
3190                      -3.327280387853886E-4
3191.0000000000005        -3.276602115382566E-4
3192                      -3.2301868364506656E-4
3193                      -3.192915479360516E-4
3194                      -3.1687865197169916E-4
3195.0000000000005        -3.160444122800953E-4
3196                      -3.1695139564554307E-4
3197                      -3.195594610087392E-4
3198                      -3.235546878086497E-4
3199.0000000000005        -3.2848665009371585E-4
3200                      -3.3382595218015124E-4
3201                      -3.3903604347906954E-4
3202                      -3.4362973750919973E-4
3203                      -3.471993238580149E-4
3204                      -3.494539061396877E-4
3205                      -3.502242314879764E-4
3206                      -3.4954616730284937E-4
3207                      -3.4755639044503595E-4
3208                      -3.443989788716424E-4
3209                      -3.403354881805003E-4
3210                      -3.3575066841587484E-4
3211                      -3.3108262429181303E-4
3212                      -3.267958539002923E-4
3213                      -3.233414930027835E-4
3214                      -3.2109750507497165E-4
3215                      -3.2031994981247374E-4
3216                      -3.211798934220594E-4
3217                      -3.2364930211673367E-4
3218                      -3.274230489058281E-4
3219                      -3.32066878262063E-4
3220                      -3.3707534806878955E-4
3221                      -3.4194627953640177E-4
3222                      -3.462268306694713E-4
3223                      -3.49544497239554E-4
3224                      -3.516352669246439E-4
3225                      -3.523487288464716E-4
3226                      -3.5172657883852953E-4
3227                      -3.4990163089688975E-4
3228                      -3.470053588208433E-4
3229                      -3.4327362368421046E-4
3230                      -3.3905556775632394E-4
3231                      -3.3475006166387754E-4
3232                      -3.307817126380344E-4
3233                      -3.2756952785035863E-4
3234                      -3.254741886728684E-4
3235                      -3.2474631627084794E-4
3236                      -3.255640317199491E-4
3237                      -3.279085379662876E-4
3238                      -3.3148163785007035E-4
3239                      -3.3586250882116427E-4
3240                      -3.405678578438496E-4
3241                      -3.451268146623948E-4
3242                      -3.4911812135806985E-4
3243                      -3.522026707515457E-4
3244                      -3.541415687663266E-4
3245                      -3.5480231628754307E-4
3246                      -3.5423233969914333E-4
3247                      -3.525604993249565E-4
3248                      -3.499052731755259E-4
3249                      -3.464784069951737E-4
3250                      -3.4259422798536094E-4
3251                      -3.3861462059546564E-4
3252                      -3.3492898883988467E-4
3253                      -3.3192929619170583E-4
3254                      -3.299630662282956E-4
3255                      -3.292782196456384E-4
3256                      -3.300580058965538E-4
3257                      -3.3229038636081184E-4
3258                      -3.356825043416394E-4
3259                      -3.398246061289765E-4
3260.0000000000005        -3.4425380360977935E-4
3261                      -3.485256197660584E-4
3262                      -3.522494461758387E-4
3263                      -3.551175391797477E-4
3264.0000000000005        -3.5691625390271123E-4
3265                      -3.57528306358768E-4
3266                      -3.570065463126539E-4
3267                      -3.5547581447158225E-4
3268.0000000000005        -3.530418757431172E-4
3269                      -3.4989302637226287E-4
3270                      -3.4631100518288946E-4
3271                      -3.4262230444610814E-4
3272.0000000000005        -3.3918491106094297E-4
3273                      -3.3636926985266847E-4
3274                      -3.345139402519806E-4
3275                      -3.338659941285897E-4
3276.0000000000005        -3.346117036749372E-4
3277                      -3.3674340061154906E-4
3278                      -3.3997295893378743E-4
3279                      -3.438998705264678E-4
3280.0000000000005        -3.48079164313988E-4
3281                      -3.520890482154963E-4
3282                      -3.555678721186789E-4
3283                      -3.5823662167905183E-4
3284.0000000000005        -3.5990600827233047E-4
3285                      -3.6047318658759405E-4
3286                      -3.5999567109917027E-4
3287                      -3.5859421453178687E-4
3288.0000000000005        -3.5636312837399677E-4
3289                      -3.534668143260292E-4
3290                      -3.501558093704433E-4
3291                      -3.467241760187494E-4
3292.0000000000005        -3.4350314879440995E-4
3293                      -3.40846788555033E-4
3294                      -3.3908745980746046E-4
3295                      -3.3847166934859903E-4
3296.0000000000005        -3.39186106186702E-4
3297                      -3.4122617429319156E-4
3298                      -3.443085037767438E-4
3299                      -3.48041484523344E-4
3300.0000000000005        -3.5199539295514045E-4
3301                      -3.5576754192755784E-4
3302                      -3.59023276216611E-4
3303                      -3.615091942662748E-4
3304.0000000000005        -3.630596721699219E-4
3305                      -3.63585599147866E-4
3306                      -3.6314846395383443E-4
3307                      -3.6186482651948853E-4
3308.0000000000005        -3.598179975113111E-4
3309                      -3.571482740919726E-4
3310                      -3.540781243248733E-4
3311                      -3.508718933125413E-4
3312.0000000000005        -3.478396514183757E-4
3313                      -3.453230854027194E-4
3314                      -3.436500082061552E-4
3315                      -3.4306371060960556E-4
3316.0000000000005        -3.4374843259355283E-4
3317                      -3.457020345969133E-4
3318                      -3.4864735386842707E-4
3319                      -3.5220276638794326E-4
3320.0000000000005        -3.55952348053007E-4
3321                      -3.595092022606848E-4
3322                      -3.6256175379107737E-4
3323                      -3.6488128596139156E-4
3324.0000000000005        -3.663230811151284E-4
3325                      -3.668112348018524E-4
3326                      -3.6641081842712393E-4
3327                      -3.652341153244185E-4
3328.0000000000005        -3.6335366773021245E-4
3329                      -3.608868632334941E-4
3330                      -3.580297958397962E-4
3331                      -3.5502238189743146E-4
3332                      -3.5215935545357955E-4
3333                      -3.497732977996351E-4
3334                      -3.481859021858662E-4
3335                      -3.4763001205868465E-4
3336                      -3.482842597460362E-4
3337                      -3.5015044463056883E-4
3338                      -3.5296084015094375E-4
3339                      -3.5634672377203813E-4
3340                      -3.5990608783461464E-4
3341                      -3.632655360111392E-4
3342                      -3.6613261059499343E-4
3343                      -3.6830086373528914E-4
3344                      -3.69643485961243E-4
3345                      -3.7009711220159454E-4
3346                      -3.697299576150777E-4
3347                      -3.6865003564313595E-4
3348                      -3.669188170021257E-4
3349                      -3.6463441867663727E-4
3350                      -3.619689584644916E-4
3351                      -3.5914473312083166E-4
3352                      -3.564480531531789E-4
3353                      -3.542030205737249E-4
3354                      -3.527153776403048E-4
3355                      -3.5219570991483387E-4
3356                      -3.528163999283297E-4
3357                      -3.5458737612633533E-4
3358                      -3.5725320879896247E-4
3359                      -3.6046318515512235E-4
3360                      -3.6383094696812614E-4
3361                      -3.6700045255443043E-4
3362                      -3.69693570523855E-4
3363                      -3.7172123995400853E-4
3364                      -3.7297248985078147E-4
3365                      -3.733942339956419E-4
3366                      -3.7305741986882665E-4
3367                      -3.7206545162256154E-4
3368                      -3.7047085691340847E-4
3369                      -3.6835665171962463E-4
3370                      -3.658777842831593E-4
3371                      -3.6324542241261134E-4
3372                      -3.6074493091494797E-4
3373                      -3.5867862927260237E-4
3374                      -3.573165000767218E-4
3375                      -3.5684133455419326E-4
3376                      -3.5742554693808393E-4
3377                      -3.590912176813002E-4
3378                      -3.6159459484810103E-4
3379                      -3.6460477616371943E-4
3380                      -3.6775978844924063E-4
3381                      -3.707265136046116E-4
3382                      -3.732424619261492E-4
3383                      -3.7513117880475384E-4
3384                      -3.762934207327542E-4
3385.0000000000005        -3.766846241669005E-4
3386                      -3.7637662656837514E-4
3387                      -3.7546940108342983E-4
3388                      -3.740099564059959E-4
3389.0000000000005        -3.720746436213944E-4
3390                      -3.698090597231176E-4
3391                      -3.6742319312402087E-4
3392                      -3.651807445584835E-4
3393.0000000000005        -3.6333289601210995E-4
3394                      -3.621092733953398E-4
3395                      -3.6168039799469565E-4
3396                      -3.622294096603597E-4
3397.0000000000005        -3.6379052306581783E-4
3398                      -3.6612490767728095E-4
3399                      -3.6891506624451957E-4
3400                      -3.7182587934806794E-4
3401.0000000000005        -3.7455469624841394E-4
3402                      -3.7686748896266747E-4
3403                      -3.786013495515283E-4
3404                      -3.7966767899321244E-4
3405.0000000000005        -3.8002630265295516E-4
3406                      -3.7974945614591935E-4
3407                      -3.7893614796454645E-4
3408                      -3.7763409719531295E-4
3409.0000000000005        -3.7592155322161347E-4
3410                      -3.739381915101145E-4
3411                      -3.7186600927204976E-4
3412                      -3.699093198521656E-4
3413.0000000000005        -3.6826603966548234E-4
3414                      -3.6715913320572405E-4
3415                      -3.6676766092343273E-4
3416                      -3.672875420486922E-4
3417.0000000000005        -3.6876022394460276E-4
3418                      -3.709474471584334E-4
3419                      -3.7353557244737567E-4
3420                      -3.762038072582038E-4
3421.0000000000005        -3.786763654125727E-4
3422                      -3.807565710331049E-4
3423                      -3.823085193015127E-4
3424                      -3.8326125996778935E-4
3425.0000000000005        -3.8358118093441613E-4
3426                      -3.833431222169455E-4
3427                      -3.826472794045626E-4
3428                      -3.815457855170572E-4
3429.0000000000005        -3.801103976946984E-4
3430                      -3.784451576640839E-4
3431                      -3.7666953943095774E-4
3432                      -3.749410376590918E-4
3433.0000000000005        -3.7344507649874926E-4
3434                      -3.7241968948915915E-4
3435                      -3.720542727367267E-4
3436                      -3.725516551296734E-4
3437.0000000000005        -3.73956761198777E-4
3438                      -3.760314066708555E-4
3439                      -3.7846188279650345E-4
3440                      -3.8093281885450477E-4
3441.0000000000005        -3.831827855594281E-4
3442                      -3.85043458386766E-4
3443                      -3.8641240305504766E-4
3444                      -3.872449339006769E-4
3445.0000000000005        -3.8752295627363873E-4
3446                      -3.8732964426711747E-4
3447                      -3.867673881917089E-4
3448                      -3.858788872440201E-4
3449.0000000000005        -3.8470541900210585E-4
3450                      -3.8329853418953897E-4
3451                      -3.8173450788369376E-4
3452                      -3.801579390684465E-4
3453.0000000000005        -3.787598422537489E-4
3454                      -3.7778956766158463E-4
3455                      -3.774419648385701E-4
3456                      -3.779219660960798E-4
3457                      -3.79275201128192E-4
3458                      -3.812641609596366E-4
3459                      -3.835766946549925E-4
3460                      -3.858999974225996E-4
3461                      -3.879820911481254E-4
3462                      -3.896710814794934E-4
3463                      -3.9088985142538696E-4
3464                      -3.9161916880456533E-4
3465                      -3.918603398804767E-4
3466                      -3.917076940233777E-4
3467                      -3.9126164388592896E-4
3468                      -3.905450300039922E-4
3469                      -3.8956459968723353E-4
3470                      -3.883351618432699E-4
3471                      -3.8691339396574665E-4
3472                      -3.8543864324883483E-4
3473                      -3.8410853935412167E-4
3474                      -3.8317733748133667E-4
3475                      -3.8284249995750264E-4
3476                      -3.833084445198377E-4
3477                      -3.8461997616960495E-4
3478                      -3.865405806237449E-4
3479                      -3.887613070674346E-4
3480                      -3.909712509911819E-4
3481                      -3.929272101842869E-4
3482                      -3.9448676554248806E-4
3483                      -3.955929147674918E-4
3484                      -3.9624349806569866E-4
3485                      -3.9645635445678066E-4
3486                      -3.9633425874643945E-4
3487                      -3.9597354804533723E-4
3488                      -3.9537842159472646E-4
3489                      -3.9453232000297666E-4
3490                      -3.9342629693647866E-4
3491                      -3.921059126500992E-4
3492                      -3.90705062909822E-4
3493                      -3.8942517737429607E-4
3494                      -3.885231243856275E-4
3495                      -3.881978618808165E-4
3496                      -3.8865199574574124E-4
3497                      -3.8992862484333544E-4
3498                      -3.9179248071634034E-4
3499                      -3.93938085217886E-4
3500                      -3.9605681907565516E-4
3501                      -3.979129199562879E-4
3502                      -3.9937121026568164E-4
3503                      -4.00389383928364E-4
3504                      -4.0097934463424783E-4
3505                      -4.011705414382787E-4
3506                      -4.01070559532158E-4
3507                      -4.007710272510958E-4
3508                      -4.002634040146978E-4
3509                      -3.995156730798158E-4
3510.0000000000005        -3.985016963985617E-4
3511                      -3.972584383562295E-4
3512                      -3.95914126545385E-4
3513                      -3.946727260700269E-4
3514.0000000000005        -3.937930786031553E-4
3515                      -3.9347519436840083E-4
3516                      -3.9391916254584333E-4
3517                      -3.951658362750606E-4
3518.0000000000005        -3.9698128586134975E-4
3519                      -3.9906310670531604E-4
3520                      -4.0110571005003463E-4
3521                      -4.0287923293881155E-4
3522.0000000000005        -4.0425433140081537E-4
3523                      -4.0520075876555547E-4
3524                      -4.057419067228698E-4
3525                      -4.059157516825509E-4
3526.0000000000005        -4.0583247315304725E-4
3527                      -4.055791182302396E-4
3528                      -4.051379342722687E-4
3529                      -4.0446674039690316E-4
3530.0000000000005        -4.0352473675104016E-4
3531                      -4.023416586013894E-4
3532                      -4.010412727861808E-4
3533                      -3.998297749939537E-4
3534.0000000000005        -3.989675776818061E-4
3535                      -3.986554576686003E-4
3536                      -3.990905440055125E-4
3537                      -4.0031109615497687E-4
3538.0000000000005        -4.0208456409217497E-4
3539                      -4.041108524803514E-4
3540                      -4.06088601435486E-4
3541                      -4.077915292918958E-4
3542.0000000000005        -4.09096623555615E-4
3543                      -4.099827659029977E-4
3544                      -4.1048307494736505E-4
3545                      -4.1064233964537277E-4
3546.0000000000005        -4.1057224458228926E-4
3547                      -4.1035546435186864E-4
3548                      -4.099670374441034E-4
3549                      -4.0935735004254584E-4
3550.0000000000005        -4.084729045068987E-4
3551                      -4.0733715057430933E-4
3552                      -4.0607133580573314E-4
3553                      -4.0488324683765837E-4
3554.0000000000005        -4.0403477736153544E-4
3555                      -4.037272121028029E-4
3556                      -4.0415441598974097E-4
3557                      -4.05351882189726E-4
3558.0000000000005        -4.07088783276558E-4
3559                      -4.0906670891025453E-4
3560                      -4.109886098653891E-4
3561                      -4.126310282321586E-4
3562.0000000000005        -4.138761469859762E-4
3563                      -4.1471104308967485E-4
3564                      -4.151762082999927E-4
3565                      -4.153230959868021E-4
3566.0000000000005        -4.152636287152628E-4
3567                      -4.1507656333889106E-4
3568                      -4.147303442818364E-4
3569                      -4.1417032715069E-4
3570.0000000000005        -4.1333228469435504E-4
3571                      -4.122343447863021E-4
3572                      -4.1099575276541434E-4
3573                      -4.0982599271788896E-4
3574.0000000000005        -4.089883732422258E-4
3575                      -4.0868443899763065E-4
3576                      -4.091045631257091E-4
3577                      -4.102813785663912E-4
3578.0000000000005        -4.119858688797054E-4
3579                      -4.1392131530392016E-4
3580                      -4.1579478951705724E-4
3581                      -4.173850167833559E-4
3582.0000000000005        -4.1857941389135904E-4
3583                      -4.193708060185359E-4
3584                      -4.198062548143209E-4
3585                      -4.1994272422428105E-4
3586                      -4.198920022844467E-4
3587                      -4.197293019432651E-4
3588                      -4.1941747544721095E-4
3589                      -4.1889750790454795E-4
3590                      -4.180970678774752E-4
3591                      -4.1702940777853524E-4
3592                      -4.158122379541775E-4
3593                      -4.1465686625474313E-4
3594                      -4.1382789562179355E-4
3595                      -4.1352689481391806E-4
3596                      -4.1394057594848607E-4
3597                      -4.150986753385341E-4
3598                      -4.1677409558142056E-4
3599                      -4.186718484465865E-4
3600                      -4.20502848250978E-4
3601                      -4.2204803892263915E-4
3602                      -4.231988939924434E-4
3603                      -4.239543747804928E-4
3604                      -4.243651795250306E-4
3605                      -4.2449302602030957E-4
3606                      -4.2444952286704233E-4
3607                      -4.243068308603356E-4
3608                      -4.240227756632073E-4
3609                      -4.2353510206789575E-4
3610                      -4.227654822177998E-4
3611                      -4.2172217033998E-4
3612                      -4.2052174598106043E-4
3613                      -4.1937767683975673E-4
3614                      -4.185556749905378E-4
3615                      -4.1825708093775325E-4
3616                      -4.1866482034504115E-4
3617                      -4.198057390808435E-4
3618                      -4.214547645201685E-4
3619                      -4.2331876624152287E-4
3620                      -4.251124069457125E-4
3621                      -4.2661828747448695E-4
3622                      -4.277322066280868E-4
3623                      -4.284586505795858E-4
3624                      -4.288490603798659E-4
3625                      -4.2896975030459826E-4
3626                      -4.2893219129397733E-4
3627                      -4.28805726919965E-4
3628                      -4.285439772553476E-4
3629                      -4.2808287139963885E-4
3630                      -4.2733847325725037E-4
3631                      -4.2631444418852766E-4
3632                      -4.2512695330735375E-4
3633                      -4.239919450695663E-4
3634                      -4.231756328541633E-4
3635.0000000000005        -4.228790537188872E-4
3636                      -4.2328124051875554E-4
3637                      -4.244061814736835E-4
3638                      -4.26030948333684E-4
3639.0000000000005        -4.27864393624845E-4
3640                      -4.2962466104028916E-4
3641                      -4.310959228155993E-4
3642                      -4.321794930510362E-4
3643.0000000000005        -4.3288064404022584E-4
3644                      -4.3325374352690225E-4
3645                      -4.333682113680242E-4
3646                      -4.333355584140914E-4
3647.0000000000005        -4.332223015283955E-4
3648                      -4.3297789976637564E-4
3649                      -4.325390245537035E-4
3650                      -4.3181437246767485E-4
3651.0000000000005        -4.3080538350311016E-4
3652                      -4.296278253651633E-4
3653                      -4.285002375794389E-4
3654                      -4.276887351233994E-4
3655.0000000000005        -4.273939136509113E-4
3656                      -4.277908294981452E-4
3657                      -4.289007469067193E-4
3658                      -4.3050290998675346E-4
3659.0000000000005        -4.3230825919122974E-4
3660                      -4.340380524844333E-4
3661                      -4.354786779016709E-4
3662                      -4.365338921785702E-4
3663.0000000000005        -4.372117878700762E-4
3664                      -4.375695640611786E-4
3665                      -4.3767847139461355E-4
3666                      -4.376499997298735E-4
3667.0000000000005        -4.3754675617119465E-4
3668                      -4.373154344945977E-4
3669                      -4.368932940419137E-4
3670                      -4.3618368093697324E-4
3671.0000000000005        -4.351862183640286E-4
3672                      -4.3401633163297045E-4
3673                      -4.32894963495739E-4
3674                      -4.320877293129997E-4
3675.0000000000005        -4.3179449977070767E-4
3676                      -4.321863628673547E-4
3677                      -4.332819322453671E-4
3678                      -4.348626588496616E-4
3679.0000000000005        -4.366417957644958E-4
3680                      -4.383438147191983E-4
3681                      -4.397562877813162E-4
3682                      -4.407868490327496E-4
3683.0000000000005        -4.414444331820032E-4
3684                      -4.4178872137507516E-4
3685                      -4.4189258414569453E-4
3686                      -4.418676341942511E-4
3687.0000000000005        -4.4177216723672035E-4
3688                      -4.415504633345899E-4
3689                      -4.4113915214000167E-4
3690                      -4.4044042368489967E-4
3691.0000000000005        -4.3945155957820007E-4
3692                      -4.382876524429527E-4
3693                      -4.3717171069739745E-4
3694                      -4.3636833488002407E-4
3695.0000000000005        -4.3607658525293046E-4
3696                      -4.36463495832622E-4
3697                      -4.3754518922957126E-4
3698                      -4.391053038003195E-4
3699.0000000000005        -4.408597404548064E-4
3700                      -4.4253615609142564E-4
3701                      -4.439232792694937E-4
3702                      -4.449325974451983E-4
3703.0000000000005        -4.45572722307276E-4
3704                      -4.459050940472549E-4
3705                      -4.4600457441509433E-4
3706                      -4.459826310107437E-4
3707.0000000000005        -4.458931833677842E-4
3708                      -4.4567822537483086E-4
3709                      -4.452738361403399E-4
3710                      -4.445827351676629E-4
3711.0000000000005        -4.43600281434209E-4
3712                      -4.4244126385611937E-4
3713                      -4.4133025885135043E-4
3714                      -4.4053058043857786E-4
3715                      -4.4024030793201983E-4
3716                      -4.406223296632716E-4
3717                      -4.416904035219138E-4
3718                      -4.432303998279895E-4
3719                      -4.449611325105355E-4
3720                      -4.4661361537820163E-4
3721                      -4.479777117317144E-4
3722                      -4.489686782802217E-4
3723                      -4.4959322852828156E-4
3724                      -4.499147166303128E-4
3725                      -4.500104548339099E-4
3726                      -4.499909095828068E-4
3727                      -4.4990627168781566E-4
3728                      -4.4969588636875694E-4
3729                      -4.4929562126919576E-4
3730                      -4.486094244331548E-4
3731                      -4.4763167934738096E-4
3732                      -4.4647700491891345E-4
3733                      -4.4537071816420855E-4
3734                      -4.445749826918338E-4
3735                      -4.442862935272513E-4
3736                      -4.4466344410873577E-4
3737                      -4.457179715653622E-4
3738                      -4.472381111089665E-4
3739                      -4.489457675047205E-4
3740                      -4.505754736720798E-4
3741                      -4.519185958109078E-4
3742                      -4.5289355280194864E-4
3743                      -4.5350405594782604E-4
3744                      -4.5381620579248544E-4
3745                      -4.5390869891569284E-4
3746                      -4.5389105641732594E-4
3747                      -4.538102109480635E-4
3748                      -4.536027017695671E-4
3749                      -4.5320454956367416E-4
3750                      -4.5252135056488853E-4
3751                      -4.515474046345912E-4
3752                      -4.503969776394481E-4
3753                      -4.4929577692067184E-4
3754                      -4.485044939828379E-4
3755                      -4.482175825032185E-4
3756                      -4.485898561281056E-4
3757                      -4.496307514132899E-4
3758                      -4.5113110121270875E-4
3759                      -4.528158226670448E-4
3760.0000000000005        -4.544236113614689E-4
3761                      -4.5574748740429276E-4
3762                      -4.5670812637671563E-4
3763                      -4.5730598100555644E-4
3764.0000000000005        -4.5760991657596583E-4
3765                      -4.5769946711091326E-4
3766                      -4.576833747655834E-4
3767                      -4.5760542670712984E-4
3768.0000000000005        -4.573995220076389E-4
3769                      -4.570022292618587E-4
3770                      -4.563210229568064E-4
3771                      -4.5535056678589137E-4
3772.0000000000005        -4.5420442250139714E-4
3773                      -4.5310900848071796E-4
3774                      -4.5232270802574026E-4
3775                      -4.520377811512587E-4
3776.0000000000005        -4.524051364581831E-4
3777                      -4.534322271316533E-4
3778                      -4.5491256546894334E-4
3779                      -4.5657431056560623E-4
3780.0000000000005        -4.581604140436252E-4
3781                      -4.594658508984472E-4
3782                      -4.6041271665946267E-4
3783                      -4.6099930462024566E-4
3784.0000000000005        -4.6129566013530614E-4
3785                      -4.6138254992067164E-4
3786                      -4.613677227134543E-4
3787                      -4.6129194521634835E-4
3788.0000000000005        -4.610869264109168E-4
3789                      -4.606896896740625E-4
3790                      -4.600102416829955E-4
3791                      -4.590434273414535E-4
3792.0000000000005        -4.5790239271608924E-4
3793                      -4.5681361328786703E-4
3794                      -4.5603292810399637E-4
3795                      -4.5575021859833555E-4
3796.0000000000005        -4.561125772818434E-4
3797                      -4.571256437106195E-4
3798                      -4.585855769173011E-4
3799                      -4.6022400320214066E-4
3800.0000000000005        -4.6178828276426754E-4
3801                      -4.6307557256898785E-4
3802                      -4.640087600105368E-4
3803                      -4.6458487648791153E-4
3804.0000000000005        -4.6487415097037964E-4
3805                      -4.6495859233850514E-4
3806                      -4.6494480649755967E-4
3807                      -4.648706898895252E-4
3808.0000000000005        -4.646656188205515E-4
3809                      -4.642677376121342E-4
3810                      -4.635903451031246E-4
3811                      -4.6262762224571005E-4
3812.0000000000005        -4.614927928164086E-4
3813                      -4.6041168092173575E-4
3814                      -4.5963741360377356E-4
3815                      -4.593573185952009E-4
3816.0000000000005        -4.597144668456441E-4
3817                      -4.607132502188393E-4
3818                      -4.621522781349677E-4
3819                      -4.637667797441515E-4
3820.0000000000005        -4.6530877710698575E-4
3821                      -4.6657746423307063E-4
3822                      -4.6749663376845983E-4
3823                      -4.6806276112919715E-4
3824.0000000000005        -4.683452632718391E-4
3825                      -4.684273469018683E-4
3826                      -4.684144383139246E-4
3827                      -4.6834182804155665E-4
3828.0000000000005        -4.6813646965262735E-4
3829                      -4.677376539283345E-4
3830                      -4.6706283691753004E-4
3831                      -4.6610496645432776E-4
3832.0000000000005        -4.6497773219310654E-4
3833                      -4.639054820130206E-4
3834                      -4.631387107437854E-4
3835                      -4.6286147005063596E-4
3836.0000000000005        -4.6321320796198755E-4
3837                      -4.6419732026567137E-4
3838                      -4.656149730248186E-4
3839                      -4.6720503335224745E-4
3840                      -4.687239623278577E-4
3841                      -4.6997389439701846E-4
3842                      -4.7087892982451706E-4
3843                      -4.7143476170560784E-4
3844                      -4.7171049085277067E-4
3845                      -4.717901963486421E-4
3846                      -4.717780377604022E-4
3847                      -4.71707394669805E-4
3848                      -4.715019289230062E-4
3849                      -4.7110250427127295E-4
3850                      -4.704308790380786E-4
3851                      -4.694789206433908E-4
3852                      -4.683607756664909E-4
3853                      -4.6729866195447214E-4
3854                      -4.665402115798679E-4
3855                      -4.6626613795835515E-4
3856                      -4.6661228555424815E-4
3857                      -4.6758107465002765E-4
3858                      -4.689766347325327E-4
3859                      -4.7054129967508086E-4
3860                      -4.720361243384848E-4
3861                      -4.732670953310389E-4
3862                      -4.7415776218119664E-4
3863                      -4.747025545010347E-4
3864                      -4.749715553482154E-4
3865                      -4.7504881471780613E-4
3866                      -4.750374491537269E-4
3867                      -4.749687050293602E-4
3868                      -4.7476361633832283E-4
3869                      -4.7436418978848193E-4
3870                      -4.7369651091842786E-4
3871                      -4.727518653810767E-4
3872                      -4.716444484296253E-4
3873                      -4.705942968583434E-4
3874                      -4.6984513772178215E-4
3875                      -4.695745756561602E-4
3876                      -4.699149435103733E-4
3877                      -4.7086747762797344E-4
3878                      -4.7224011461843645E-4
3879                      -4.737783314579409E-4
3880                      -4.7524775396317926E-4
3881                      -4.764592780173581E-4
3882                      -4.7733508018604813E-4
3883                      -4.778685928980958E-4
3884                      -4.7813041722763244E-4
3885.0000000000005        -4.782051943408872E-4
3886                      -4.781945408771394E-4
3887                      -4.781277537910648E-4
3888                      -4.779233970631124E-4
3889.0000000000005        -4.775248187279051E-4
3890                      -4.7686208896576454E-4
3891                      -4.75926423334203E-4
3892                      -4.7483156893015835E-4
3893.0000000000005        -4.7379501963368736E-4
3894                      -4.730561969014237E-4
3895                      -4.7278950597151153E-4
3896                      -4.7312390286664445E-4
3897.0000000000005        -4.7405964858496263E-4
3898                      -4.754084429833931E-4
3899                      -4.769191742194147E-4
3900                      -4.78361767963467E-4
3901.0000000000005        -4.795532161233477E-4
3902                      -4.8041337978112984E-4
3903                      -4.80934763308184E-4
3904                      -4.8118910381432295E-4
3905.0000000000005        -4.812613736108119E-4
3906                      -4.812515126621743E-4
3907                      -4.811867699410996E-4
3908                      -4.809839168859207E-4
3909.0000000000005        -4.8058727135179627E-4
3910                      -4.799303948467032E-4
3911                      -4.79005636284776E-4
3912                      -4.7792519866122075E-4
3913.0000000000005        -4.769038174480774E-4
3914                      -4.7617641011524794E-4
3915                      -4.759139496286423E-4
3916                      -4.762421874259442E-4
3917.0000000000005        -4.771605509981169E-4
3918                      -4.784843925340881E-4
3919                      -4.799665087501498E-4
3920                      -4.813810946412003E-4
3921.0000000000005        -4.8255150869954853E-4
3922                      -4.833950507810664E-4
3923                      -4.839035823846895E-4
3924                      -4.841500831038919E-4
3925.0000000000005        -4.842197496372993E-4
3926                      -4.842108044763287E-4
3927                      -4.8414848831894284E-4
3928                      -4.8394821090830904E-4
3929.0000000000005        -4.835547993227931E-4
3930                      -4.829054293096698E-4
3931                      -4.8199376779275267E-4
3932                      -4.809298164011206E-4
3933.0000000000005        -4.799253048642302E-4
3934                      -4.792104161261136E-4
3935                      -4.7895256033135834E-4
3936                      -4.79274455007003E-4
3937.0000000000005        -4.801748430900986E-4
3938                      -4.814725968879066E-4
3939                      -4.8292479892989606E-4
3940                      -4.8431004934978576E-4
3941.0000000000005        -4.854581747325558E-4
3942                      -4.862836427548308E-4
3943                      -4.8677853903506105E-4
3944                      -4.8701672812117056E-4
3945.0000000000005        -4.870836220852653E-4
3946                      -4.870757457514484E-4
3947                      -4.870164196592504E-4
3948                      -4.8682003592000444E-4
3949.0000000000005        -4.8643136424009057E-4
3950                      -4.857914606670544E-4
3951                      -4.8489529427375944E-4
3952                      -4.838501259640502E-4
3953.0000000000005        -4.8286426225127533E-4
3954                      -4.8216299331014666E-4
3955                      -4.8191010477034724E-4
3956                      -4.8222548241040115E-4
3957.0000000000005        -4.831073206546982E-4
3958                      -4.843776961202715E-4
3959                      -4.857986116959597E-4
3960                      -4.871531012137603E-4
3961.0000000000005        -4.8827741640640476E-4
3962                      -4.890826173647342E-4
3963                      -4.895626059033431E-4
3964                      -4.897918404661445E-4
3965.0000000000005        -4.898557376867141E-4
3966                      -4.898490820553389E-4
3967                      -4.897932658511209E-4
3968                      -4.896018136528395E-4
3969                      -4.892195872436212E-4
3970                      -4.885913530087836E-4
3971                      -4.877132113393921E-4
3972                      -4.8668969535666445E-4
3973                      -4.857242816696029E-4
3974                      -4.850377163575143E-4
3975                      -4.8479014656177473E-4
3976                      -4.850988475168678E-4
3977                      -4.859615949508555E-4
3978                      -4.8720348289760565E-4
3979                      -4.885916830416187E-4
3980                      -4.899139287590198E-4
3981                      -4.910125932614068E-4
3982                      -4.917955851003932E-4
3983                      -4.922594438853657E-4
3984                      -4.924789810284136E-4
3985                      -4.925395409767354E-4
3986                      -4.925343104333622E-4
3987                      -4.924825801314526E-4
3988                      -4.922973719382089E-4
3989                      -4.919234481386022E-4
3990                      -4.913092156407045E-4
3991                      -4.904516354780128E-4
3992                      -4.894519002469958E-4
3993                      -4.885086715405257E-4
3994                      -4.8783783999813965E-4
3995                      -4.875958778880337E-4
3996                      -4.878977629551504E-4
3997                      -4.887409391305462E-4
3998                      -4.899534254831037E-4
3999                      -4.913074714703837E-4
4000                      -4.925960229635477E-4
4001.0000000000005        -4.936667591154199E-4
4002                      -4.944256956805128E-4
4003                      -4.948722588454902E-4
4004.0000000000005        -4.950813210890609E-4
4005                      -4.951382932295233E-4
4006                      -4.951348336972965E-4
4006.9999999999995        -4.950881666926034E-4
4008                      -4.949105501430865E-4
4009.0000000000005        -4.94547122604889E-4
4010                      -4.939493156542193E-4
4011                      -4.931148199470989E-4
4012.0000000000005        -4.921410565943137E-4
4013                      -4.912216711518563E-4
4014.0000000000005        -4.905673706824449E-4
4014.9999999999995        -4.903312638643038E-4
4016                      -4.906261626044365E-4
4017.0000000000005        -4.914493613460772E-4
4018                      -4.926315960566635E-4
4019                      -4.939499662513834E-4
4020.0000000000005        -4.952035247186776E-4
4021                      -4.962443817987601E-4
4022.0000000000005        -4.969774780912365E-4
4022.9999999999995        -4.9740528655987E-4
4024                      -4.976027297287621E-4
4025.0000000000005        -4.976558842176997E-4
4026                      -4.976544683276093E-4
4027                      -4.976137236641562E-4
4028.0000000000005        -4.974454135191303E-4
4029                      -4.97094685608387E-4
4030.0000000000005        -4.965158228354716E-4
4030.9999999999995        -4.957069468732894E-4
4032                      -4.947612880901355E-4
4033.0000000000005        -4.938672878505805E-4
4034                      -4.932303024411999E-4
4035                      -4.930003482031556E-4
4036.0000000000005        -4.93288114981031E-4
4037                      -4.940910179574583E-4
4038.0000000000005        -4.952422700235568E-4
4038.9999999999995        -4.965236936754464E-4
4040                      -4.977409936266277E-4
4041.0000000000005        -4.987497798583377E-4
4042                      -4.994550723657191E-4
4043                      -4.998624471259209E-4
4044.0000000000005        -5.000474257530325E-4
4045                      -5.000965055524327E-4
4046.0000000000005        -5.00097422704047E-4
4046.9999999999995        -5.000634506816258E-4
4048                      -4.999060111209139E-4
4049.0000000000005        -4.995703016646444E-4
4050                      -4.990129120725655E-4
4051                      -4.982321130502959E-4
4052.0000000000005        -4.973165600675845E-4
4053                      -4.964493309382298E-4
4054.0000000000005        -4.958305294169781E-4
4054.9999999999995        -4.956069884020195E-4
4056                      -4.958875693597251E-4
4057.0000000000005        -4.966699515536365E-4
4058                      -4.977896408831223E-4
4059                      -4.990330044499858E-4
4060.0000000000005        -5.002127375753839E-4
4061                      -5.011873356911657E-4
4062.0000000000005        -5.018630041647549E-4
4062.9999999999995        -5.022483137877496E-4
4064                      -5.024200217620111E-4
4065.0000000000005        -5.024647577794278E-4
4066                      -5.02468345710748E-4
4067                      -5.02442016463743E-4
4068.0000000000005        -5.022971704753786E-4
4069                      -5.0197873568807E-4
4070.0000000000005        -5.014452767876868E-4
4070.9999999999995        -5.006949159352496E-4
4072                      -4.99811292794621E-4
4073.0000000000005        -4.989716778517029E-4
4074                      -4.983717556793909E-4
4075                      -4.981548478872214E-4
4076.0000000000005        -4.984282260769914E-4
4077                      -4.991897199503344E-4
4078.0000000000005        -5.002774260046937E-4
4078.9999999999995        -5.014817788092004E-4
4080                      -5.02622575691723E-4
4081.0000000000005        -5.035610441745781E-4
4082                      -5.04205364130632E-4
4083                      -5.04567102946848E-4
4084.0000000000005        -5.047247112304582E-4
4085                      -5.04764860037109E-4
4086.0000000000005        -5.047714493256775E-4
4086.9999999999995        -5.047537049150001E-4
4088                      -5.046231306720511E-4
4089.0000000000005        -5.043239973582421E-4
4090                      -5.038168829448635E-4
4091                      -5.030992089284839E-4
4092.0000000000005        -5.02249131921515E-4
4093                      -5.014382366188027E-4
4094.0000000000005        -5.00857708195684E-4
4094.9999999999995        -5.00647610737273E-4
4096                      -5.009138025368633E-4
4097                      -5.016543298231005E-4
4098                      -5.027097923374094E-4
4099                      -5.038743866679084E-4
4100                      -5.049748794823515E-4
4101                      -5.058753936031522E-4
4102                      -5.064866479219017E-4
4103                      -5.06823438319205E-4
4104                      -5.069661600795485E-4
4105                      -5.070014882733753E-4
4106                      -5.070114077026182E-4
4107                      -5.070032057132877E-4
4108                      -5.068885379617035E-4
4109                      -5.066108190440664E-4
4110                      -5.061323688228941E-4
4111                      -5.054494190800043E-4
4112                      -5.046342723091526E-4
4113                      -5.038530137001531E-4
4114                      -5.032922050308419E-4
4115                      -5.030889833418871E-4
4116                      -5.033480403452025E-4
4117                      -5.040676707904626E-4
4118                      -5.050908000250189E-4
4119                      -5.062151615643196E-4
4120                      -5.072740753158651E-4
4121                      -5.081350672953397E-4
4122                      -5.087116753699809E-4
4123                      -5.090222628925978E-4
4124                      -5.091494113193997E-4
4125                      -5.09179690953211E-4
4126                      -5.091932728051777E-4
4127                      -5.09195574926491E-4
4128                      -5.090983923746097E-4
4129                      -5.088441095695918E-4
4130                      -5.083963966611248E-4
4131                      -5.077500285982955E-4
4132                      -5.069709309852268E-4
4133                      -5.062199670387582E-4
4134                      -5.05679216959724E-4
4135                      -5.054828802832992E-4
4136                      -5.057348823319086E-4
4137                      -5.064337903555304E-4
4138                      -5.07424685840121E-4
4139                      -5.085083808883314E-4
4140                      -5.095246879955211E-4
4141                      -5.103447052977608E-4
4142                      -5.10885267590077E-4
4143                      -5.111684995389289E-4
4144                      -5.112794429700725E-4
4145.000000000001         -5.113044553570472E-4
4146                      -5.113220318555089E-4
4147                      -5.113359127768864E-4
4148                      -5.112577347600208E-4
4149                      -5.110287513569074E-4
4150                      -5.106135688029823E-4
4151                      -5.100053899729274E-4
4152                      -5.092631280692726E-4
4153.000000000001         -5.085428182020072E-4
4154                      -5.080221020086932E-4
4155                      -5.078326065242863E-4
4156                      -5.080777359264911E-4
4157                      -5.087562057978035E-4
4158                      -5.097151329326841E-4
4159                      -5.107579946728479E-4
4160                      -5.117309300663471E-4
4161.000000000001         -5.125085314529381E-4
4162                      -5.130116948872679E-4
4163                      -5.132662904912331E-4
4164                      -5.133604570637004E-4
4165                      -5.133800411824697E-4
4166                      -5.134019369321793E-4
4167                      -5.134286314076816E-4
4168                      -5.13370893188331E-4
4169.000000000001         -5.131689558174706E-4
4170                      -5.127878333538505E-4
4171                      -5.122188296901129E-4
4172                      -5.115136290703534E-4
4173                      -5.108240385518988E-4
4174                      -5.103231818593096E-4
4175                      -5.101404334927812E-4
4176                      -5.103788429817248E-4
4177.000000000001         -5.110372620882932E-4
4178                      -5.119643358789368E-4
4179                      -5.12966594119702E-4
4180                      -5.138956655839383E-4
4181                      -5.146300333946815E-4
4182                      -5.150945502266739E-4
4183                      -5.153194220601522E-4
4184                      -5.15396314753166E-4
4185.000000000001         -5.154103106284346E-4
4186                      -5.15436838631853E-4
4187                      -5.154772709985335E-4
4188                      -5.154412879818475E-4
4189                      -5.152675995539785E-4
4190                      -5.149218190792947E-4
4191                      -5.143927102306798E-4
4192                      -5.137249557902095E-4
4193.000000000001         -5.13065884497445E-4
4194                      -5.1258456245104E-4
4195                      -5.124084215093858E-4
4196                      -5.126402890543096E-4
4197                      -5.132791379778109E-4
4198                      -5.141749125532286E-4
4199                      -5.151370026239431E-4
4200                      -5.16022109652693E-4
4201.000000000001         -5.167126322502539E-4
4202                      -5.171372648208735E-4
4203                      -5.173319294961193E-4
4204                      -5.173912892694378E-4
4205                      -5.173995179013162E-4
4206                      -5.174309689799229E-4
4207                      -5.174859115054601E-4
4208                      -5.174728623565744E-4
4209.000000000001         -5.173287709592548E-4
4210                      -5.170193043099501E-4
4211                      -5.165305149407886E-4
4212                      -5.159003181003688E-4
4213                      -5.152713152281155E-4
4214                      -5.148090768232331E-4
4215                      -5.146393639603488E-4
4216                      -5.148648891773092E-4
4217.000000000001         -5.154847018668535E-4
4218                      -5.163498954205063E-4
4219                      -5.172724656116794E-4
4220                      -5.181137957567615E-4
4221                      -5.187601833496911E-4
4222                      -5.191441962849032E-4
4223                      -5.193083347192621E-4
4224                      -5.193496628309979E-4
4225                      -5.193518973635619E-4
4226                      -5.19388533028211E-4
4227                      -5.194586831459181E-4
4228                      -5.19469599098657E-4
4229                      -5.193563178329694E-4
4230                      -5.190838180300645E-4
4231                      -5.18635471054744E-4
4232                      -5.180426001281528E-4
4233                      -5.174430428648225E-4
4234                      -5.169993264380259E-4
4235                      -5.168358279094238E-4
4236                      -5.170552296533649E-4
4237                      -5.176566249712651E-4
4238                      -5.184920761565551E-4
4239                      -5.193759316337593E-4
4240                      -5.20173934840688E-4
4241                      -5.207762122370666E-4
4242                      -5.211192789493437E-4
4243                      -5.212526770518407E-4
4244                      -5.212755146575793E-4
4245                      -5.212715279864653E-4
4246                      -5.213136141196841E-4
4247                      -5.213995833343249E-4
4248                      -5.214352593781618E-4
4249                      -5.213535882124597E-4
4250                      -5.21118435264732E-4
4251                      -5.207103170727763E-4
4252                      -5.201542357380704E-4
4253                      -5.195834512078426E-4
4254                      -5.191576092986925E-4
4255                      -5.190000854892812E-4
4256                      -5.192135958192356E-4
4257                      -5.197972391641312E-4
4258                      -5.20603879115196E-4
4259                      -5.214500219276247E-4
4260                      -5.222053731164638E-4
4261                      -5.227637930573467E-4
4262                      -5.230661212715311E-4
4263                      -5.231686103592976E-4
4264                      -5.231724878164814E-4
4265                      -5.231620957405708E-4
4266                      -5.232098627288072E-4
4267                      -5.233121731437183E-4
4268                      -5.233732044665606E-4
4269                      -5.23323606115526E-4
4270.000000000001         -5.231259669995281E-4
4271                      -5.227575082180947E-4
4272                      -5.222374328360663E-4
4273                      -5.216946646413235E-4
4274                      -5.21285982826602E-4
4275                      -5.211341745869652E-4
4276                      -5.21342034371799E-4
4277                      -5.219086860220748E-4
4278.000000000001         -5.226875173237214E-4
4279                      -5.234970910333406E-4
4280                      -5.242106630909269E-4
4281                      -5.247258632635153E-4
4282                      -5.249878481667121E-4
4283                      -5.250595114173359E-4
4284                      -5.250440607477056E-4
4285                      -5.250271148014207E-4
4286.000000000001         -5.250806900649971E-4
4287                      -5.251997523206037E-4
4288                      -5.252865474919913E-4
4289                      -5.252693438053362E-4
4290                      -5.251090479846638E-4
4291                      -5.247792835111006E-4
4292                      -5.242942250022875E-4
4293                      -5.237784182759737E-4
4294.000000000001         -5.233861266613038E-4
4295                      -5.23239759078376E-4
4296                      -5.234422156693557E-4
4297                      -5.239927089221319E-4
4298                      -5.24744783496319E-4
4299                      -5.25519009193056E-4
4300                      -5.261918520487841E-4
4301                      -5.266641466087644E-4
4302.000000000001         -5.2688655087816E-4
4303                      -5.269274787561241E-4
4304                      -5.268924849645409E-4
4305                      -5.26868871829161E-4
4306                      -5.269283507234152E-4
4307                      -5.27064422914642E-4
4308                      -5.271773277105725E-4
4309                      -5.27192775898968E-4
4310.000000000001         -5.270693980095777E-4
4311                      -5.267770689319014E-4
4312                      -5.263259020413438E-4
4313                      -5.258359119655378E-4
4314                      -5.254591989004811E-4
4315                      -5.253179857522206E-4
4316                      -5.255152898172267E-4
4317                      -5.260503506335338E-4
4318.000000000001         -5.26776770524052E-4
4319                      -5.275169810777737E-4
4320                      -5.281502945061816E-4
4321                      -5.285806987790552E-4
4322                      -5.287644803526149E-4
4323                      -5.287746687216528E-4
4324                      -5.287200358152133E-4
4325                      -5.286896906697434E-4
4326.000000000001         -5.287551202101084E-4
4327                      -5.289083394193589E-4
4328                      -5.290475689437227E-4
4329                      -5.29095491148895E-4
4330                      -5.290083755916417E-4
4331                      -5.287520105203852E-4
4332                      -5.283334643698212E-4
4333                      -5.278680747578386E-4
4334.000000000001         -5.275061010081161E-4
4335                      -5.273697494089525E-4
4336                      -5.275621518480975E-4
4337                      -5.280825138948549E-4
4338                      -5.287844083756069E-4
4339                      -5.29492001928436E-4
4340                      -5.300871076340625E-4
4341                      -5.304768345997654E-4
4342.000000000001         -5.306229417090521E-4
4343                      -5.306025761980618E-4
4344                      -5.30528314862051E-4
4345                      -5.304912122646322E-4
4346                      -5.305625929086501E-4
4347                      -5.307331379829187E-4
4348                      -5.308986342166986E-4
4349                      -5.309786062815961E-4
4350.000000000001         -5.309268998973013E-4
4351                      -5.307049326680534E-4
4352                      -5.30317636172911E-4
4353                      -5.29875579390541E-4
4354                      -5.295274948422373E-4
4355                      -5.293957106384965E-4
4356                      -5.295834586132098E-4
4357                      -5.300898467387376E-4
4358                      -5.307683495755836E-4
4359                      -5.314446509006297E-4
4360                      -5.320029677999775E-4
4361                      -5.323533509366385E-4
4362                      -5.324626499143694E-4
4363                      -5.32412195192631E-4
4364                      -5.323184432532537E-4
4365                      -5.322746319182313E-4
4366                      -5.323519298083034E-4
4367                      -5.325396940285457E-4
4368                      -5.327312107742809E-4
4369                      -5.32842678652905E-4
4370                      -5.328253694463082E-4
4371                      -5.32636495741496E-4
4372                      -5.322789760236243E-4
4373                      -5.318589774137219E-4
4374                      -5.315239318439747E-4
4375                      -5.313964230244016E-4
4376                      -5.31579757407626E-4
4377                      -5.320728758199676E-4
4378                      -5.327290888881419E-4
4379                      -5.333756041571894E-4
4380                      -5.338985948440929E-4
4381                      -5.342110670919349E-4
4382                      -5.342844355283728E-4
4383                      -5.34204591264747E-4
4384                      -5.340916051796236E-4
4385                      -5.340411645666188E-4
4386                      -5.341243140853278E-4
4387                      -5.343291883991445E-4
4388                      -5.345463517099199E-4
4389                      -5.346885809574712E-4
4390                      -5.347045234090135E-4
4391                      -5.345473752411908E-4
4392                      -5.342181381567894E-4
4393                      -5.338189064405983E-4
4394                      -5.334960581447398E-4
4395.000000000001         -5.333725403529776E-4
4396                      -5.335516940183237E-4
4397                      -5.340322361588798E-4
4398                      -5.346672648449538E-4
4399                      -5.35285438748069E-4
4400                      -5.357745674915983E-4
4401                      -5.360504117862912E-4
4402                      -5.360888721119096E-4
4403.000000000001         -5.359803477920501E-4
4404                      -5.358485029932732E-4
4405                      -5.357915533282088E-4
4406                      -5.358804563875911E-4
4407                      -5.361021481614204E-4
4408                      -5.36344493357945E-4
4409                      -5.365166285917747E-4
4410                      -5.36564547493451E-4
4411.000000000001         -5.364378507842591E-4
4412                      -5.361353511312213E-4
4413                      -5.357555885414274E-4
4414                      -5.354441055499425E-4
4415                      -5.353242979387147E-4
4416                      -5.354994980129842E-4
4417                      -5.359681353502265E-4
4418                      -5.365830686790692E-4
4419.000000000001         -5.371743308406091E-4
4420                      -5.376309764452768E-4
4421                      -5.378717374955405E-4
4422                      -5.378765015564453E-4
4423                      -5.377401057187466E-4
4424                      -5.375898729307185E-4
4425                      -5.375266212254558E-4
4426                      -5.376211534872527E-4
4427.000000000001         -5.378592804431477E-4
4428                      -5.381262742625349E-4
4429                      -5.383273557698865E-4
4430                      -5.384058766026905E-4
4431                      -5.383080982406725E-4
4432                      -5.380307650316079E-4
4433                      -5.376691845822779E-4
4434                      -5.373682605180465E-4
4435.000000000001         -5.37251884822743E-4
4436                      -5.374233530114688E-4
4437                      -5.378807337135785E-4
4438                      -5.38476628680433E-4
4439                      -5.390423794625196E-4
4440                      -5.39468106153189E-4
4441                      -5.396753587104281E-4
4442                      -5.396479425385318E-4
4443.000000000001         -5.394845560337623E-4
4444                      -5.393165116648669E-4
4445                      -5.392471522030075E-4
4446                      -5.393472013484377E-4
4447                      -5.396013160744386E-4
4448                      -5.398922788712163E-4
4449                      -5.401211554892663E-4
4450                      -5.402286965313851E-4
4451.000000000001         -5.401582510104351E-4
4452                      -5.399045082710305E-4
4453                      -5.395598457303135E-4
4454                      -5.392686811115794E-4
4455                      -5.391554591206565E-4
4456                      -5.393234032597454E-4
4457                      -5.397701517716693E-4
4458                      -5.403480769627127E-4
4459.000000000001         -5.408896860529704E-4
4460                      -5.412860375383348E-4
4461                      -5.414613835120212E-4
4462                      -5.414032201547344E-4
4463                      -5.412138154646303E-4
4464                      -5.410287246166032E-4
4465                      -5.40953463625377E-4
4466                      -5.410588894690903E-4
4467.000000000001         -5.413284866456402E-4
4468                      -5.416427710298191E-4
4469                      -5.418981820412808E-4
4470                      -5.420332731259867E-4
4471                      -5.419885496440026E-4
4472                      -5.417568328585893E-4
4473                      -5.414278555768862E-4
4474                      -5.41145653207656E-4
4475.000000000001         -5.410353254439203E-4
4476                      -5.411999346621826E-4
4477                      -5.416366501113739E-4
4478                      -5.421976264562914E-4
4479                      -5.427164242003666E-4
4480                      -5.430849259936548E-4
4481                      -5.432299553445911E-4
4482                      -5.431421185324121E-4
4483                      -5.42927703298952E-4
4484                      -5.427262412053566E-4
4485                      -5.4264529851469E-4
4486                      -5.42755927056266E-4
4487                      -5.430404433971423E-4
4488                      -5.433773871950239E-4
4489                      -5.436581473701579E-4
4490                      -5.438192987808501E-4
4491                      -5.437986953477676E-4
4492                      -5.435877865222649E-4
4493                      -5.432733068152936E-4
4494                      -5.429993139379096E-4
4495                      -5.428916328243463E-4
4496                      -5.430530945545033E-4
4497                      -5.434803447740806E-4
4498                      -5.440253393918346E-4
4499                      -5.445226070115498E-4
4500                      -5.44864750365542E-4
4501                      -5.449810424337904E-4
4502                      -5.448647370613552E-4
4503                      -5.44626363228461E-4
4504                      -5.444092260504033E-4
4505                      -5.443228293529904E-4
4506                      -5.444384746332742E-4
4507                      -5.447373149556802E-4
4508                      -5.450960209739052E-4
4509                      -5.454010096180152E-4
4510                      -5.455867360366865E-4
4511                      -5.455886756609434E-4
4512                      -5.453970955326667E-4
4513                      -5.450959868999425E-4
4514                      -5.44829494535223E-4
4515                      -5.447242251036935E-4
4516                      -5.448827148600829E-4
4517                      -5.453010423267852E-4
4518                      -5.458311215939966E-4
4519                      -5.463080829259976E-4
4520.000000000001         -5.466253128255233E-4
4521                      -5.467143322780816E-4
4522                      -5.465709074723277E-4
4523                      -5.463096517691092E-4
4524                      -5.460775427182489E-4
4525                      -5.459859199033196E-4
4526                      -5.461063864983202E-4
4527                      -5.464189325874092E-4
4528.000000000001         -5.467984274060516E-4
4529                      -5.471266943528276E-4
4530                      -5.473355158428398E-4
4531                      -5.47358450957431E-4
4532                      -5.47184744417214E-4
4533                      -5.468959145277809E-4
4534                      -5.466362479788514E-4
4535                      -5.465331689170458E-4
4536.000000000001         -5.466888502407844E-4
4537                      -5.470987595781114E-4
4538                      -5.476148077001507E-4
4539                      -5.480726288625569E-4
4540                      -5.483663403003013E-4
4541                      -5.484295798739754E-4
4542                      -5.482604161978526E-4
4543                      -5.479773638511189E-4
4544.000000000001         -5.477309822376685E-4
4545                      -5.476343616873841E-4
4546                      -5.47759448263231E-4
4547                      -5.480851141239371E-4
4548                      -5.484844153467764E-4
4549                      -5.48834529523477E-4
4550                      -5.490649756974294E-4
4551                      -5.491073992529914E-4
4552.000000000001         -5.489501568473028E-4
4553                      -5.486725263884379E-4
4554                      -5.4841905145565E-4
4555                      -5.483179543099569E-4
4556                      -5.484709793568434E-4
4557                      -5.488729071590835E-4
4558                      -5.493757184383523E-4
4559                      -5.498155057961797E-4
4560.000000000001         -5.500870342089641E-4
4561                      -5.501261937466385E-4
4562                      -5.499326488398057E-4
4563                      -5.496291266990954E-4
4564                      -5.49369152689196E-4
4565                      -5.492677614452844E-4
4566                      -5.493972600884704E-4
4567                      -5.497355243029683E-4
4568.000000000001         -5.50153652562558E-4
4569                      -5.505240387516175E-4
4570                      -5.507747012157211E-4
4571                      -5.508351590971954E-4
4572                      -5.506930184664672E-4
4573                      -5.504255710244167E-4
4574                      -5.501776922155091E-4
4575                      -5.500783832204715E-4
4576.000000000001         -5.502288906932827E-4
4577                      -5.506232654991036E-4
4578                      -5.51113594153746E-4
4579                      -5.515363887966752E-4
4580                      -5.517870051994384E-4
4581                      -5.518035037237024E-4
4582                      -5.515869168816667E-4
4583                      -5.512640183468864E-4
4584.000000000001         -5.509911098453197E-4
4585                      -5.508851696489114E-4
4586                      -5.510188733530772E-4
4587                      -5.513691278069263E-4
4588                      -5.518051456865999E-4
4589                      -5.521946720200586E-4
4590                      -5.524641719049865E-4
4591                      -5.525412634344302E-4
4592.000000000001         -5.52412922328199E-4
4593                      -5.521547074637778E-4
4594                      -5.519118722807417E-4
4595                      -5.518141732763251E-4
4596                      -5.519622899879871E-4
4597                      -5.523495065055617E-4
4598                      -5.528280769551342E-4
4599                      -5.532348585673546E-4
4600.000000000001         -5.534657809838406E-4
4601                      -5.534609226610101E-4
4602                      -5.53222722777571E-4
4603                      -5.528815042030667E-4
4604                      -5.525963029389664E-4
4605                      -5.524860282025024E-4
4606                      -5.526237320461278E-4
4607                      -5.529853729512145E-4
4608.000000000001         -5.534384387945866E-4
4609                      -5.538459751422905E-4
4610                      -5.541329662987277E-4
4611                      -5.542253357497926E-4
4612                      -5.541094990401199E-4
4613                      -5.538596209564744E-4
4614                      -5.536213232030238E-4
4615                      -5.535250722105168E-4
4616                      -5.536709130085248E-4
4617                      -5.540513332404297E-4
4618                      -5.545188355394715E-4
4619                      -5.549105227943071E-4
4620                      -5.551228916447067E-4
4621                      -5.5509778670292E-4
4622                      -5.5483916034514E-4
4623                      -5.544806357056509E-4
4624                      -5.541837552674806E-4
4625                      -5.540693522112562E-4
4626                      -5.542108527666062E-4
4627                      -5.545832836410926E-4
4628                      -5.55052457769831E-4
4629                      -5.554769829849514E-4
4630                      -5.557801657991767E-4
4631                      -5.558865140366474E-4
4632                      -5.557819547074729E-4
4633                      -5.55539578701003E-4
4634                      -5.55305359409537E-4
4635                      -5.552104108143693E-4
4636                      -5.553540781627629E-4
4637                      -5.557280289095918E-4
4638                      -5.561850523102548E-4
4639                      -5.565624806463946E-4
4640                      -5.567573891618433E-4
4641                      -5.567131914724916E-4
4642                      -5.564352505586896E-4
4643                      -5.560604139952625E-4
4644                      -5.557524395579963E-4
4645.000000000001         -5.556341063270616E-4
4646                      -5.557792023064164E-4
4647                      -5.561618354800175E-4
4648                      -5.566461730795464E-4
4649                      -5.570867688500783E-4
4650                      -5.574048900892477E-4
4651                      -5.575239794435513E-4
4652                      -5.574295489994591E-4
4653.000000000001         -5.571938882627085E-4
4654                      -5.569633342490906E-4
4655                      -5.568695583585139E-4
4656                      -5.570111426398918E-4
4657                      -5.573789145515506E-4
4658                      -5.578259824048905E-4
4659                      -5.581899415975488E-4
4660                      -5.583684327594868E-4
4661.000000000001         -5.583062595085256E-4
4662                      -5.580100536912591E-4
4663                      -5.576198078920318E-4
4664                      -5.573012936589012E-4
4665                      -5.571792196277267E-4
4666                      -5.573277131554991E-4
4667                      -5.577199731073468E-4
4668                      -5.582185536278553E-4
4669.000000000001         -5.586741341974108E-4
4670                      -5.590060068478899E-4
4671                      -5.591366733203298E-4
4672                      -5.59051289546707E-4
4673                      -5.588215998022679E-4
4674                      -5.585943450817557E-4
4675                      -5.585016287918816E-4
4676                      -5.586412077709244E-4
4677.000000000001         -5.590030556368393E-4
4678                      -5.594406752976182E-4
4679                      -5.597919130439545E-4
4680                      -5.599549579400046E-4
4681                      -5.598762002182881E-4
4682                      -5.59562706242376E-4
4683                      -5.591578889678122E-4
4684                      -5.588293583271091E-4
4685.000000000001         -5.587037525689169E-4
4686                      -5.588554504484337E-4
4687                      -5.592567892734027E-4
4688                      -5.597687112398088E-4
4689                      -5.602383172353395E-4
4690                      -5.605826754385084E-4
4691                      -5.607238204647821E-4
4692                      -5.606464226128549E-4
4693.000000000001         -5.604220003470872E-4
4694                      -5.601977267850875E-4
4695                      -5.601059740916472E-4
4696                      -5.602436127758026E-4
4697                      -5.605997551395367E-4
4698                      -5.610283307896561E-4
4699                      -5.613675225278762E-4
4700                      -5.615160337724266E-4
4701.000000000001         -5.614218941666655E-4
4702                      -5.610920279694169E-4
4703                      -5.606734202407538E-4
4704                      -5.603353716220681E-4
4705                      -5.602064126864977E-4
4706                      -5.603611267726282E-4
4707                      -5.607710010162228E-4
4708                      -5.612953892446884E-4
4709.000000000001         -5.61778317769671E-4
4710                      -5.621340146992428E-4
4711                      -5.622846048992489E-4
4712                      -5.622142693691436E-4
4713                      -5.619944623112063E-4
4714                      -5.617728979590081E-4
4715                      -5.616820299726478E-4
4716                      -5.618177802435108E-4
4717.000000000001         -5.621683983402982E-4
4718                      -5.625882968252292E-4
4719                      -5.629160560746102E-4
4720                      -5.630508998283635E-4
4721                      -5.62942382193772E-4
4722                      -5.625969918295983E-4
4723                      -5.621653024097081E-4
4724                      -5.618182081321416E-4
4725.000000000001         -5.616860599416416E-4
4726                      -5.618436068699987E-4
4727                      -5.622614760078597E-4
4728                      -5.627974924543306E-4
4729                      -5.632928207502125E-4
4730                      -5.636588780750964E-4
4731                      -5.638179437042957E-4
4732                      -5.63753816692369E-4
4733.000000000001         -5.635380391676687E-4
4734                      -5.633189531876533E-4
4735                      -5.632289075734606E-4
4736                      -5.633628080194563E-4
4737                      -5.637080471824593E-4
4738                      -5.641195900778548E-4
4739                      -5.644364690181937E-4
4740                      -5.645584855087845E-4
4741                      -5.644365211376399E-4
4742                      -5.640766148001544E-4
4743                      -5.6363251615492E-4
4744                      -5.632769179268068E-4
4745                      -5.631417384118564E-4
4746                      -5.633019715044295E-4
4747                      -5.637273232996825E-4
4748                      -5.64274329991594E-4
4749                      -5.647811487753294E-4
4750                      -5.651566136218361E-4
4751                      -5.653232434708735E-4
4752                      -5.65264536462397E-4
4753                      -5.650522950283915E-4
4754                      -5.648354863604503E-4
4755                      -5.647462150158632E-4
4756                      -5.648782916052722E-4
4757                      -5.652183195601976E-4
4758                      -5.656217752085928E-4
4759                      -5.659282629800658E-4
4760                      -5.66038173284469E-4
4761                      -5.659036285586252E-4
4762                      -5.655299697561757E-4
4763                      -5.650740917504913E-4
4764                      -5.647104302233699E-4
4765                      -5.645723720355981E-4
4766                      -5.647351217896034E-4
4767                      -5.651674640247308E-4
4768                      -5.657247186609029E-4
4769                      -5.662421555532996E-4
4770.000000000001         -5.666261261661475E-4
4771                      -5.667994755028532E-4
4772                      -5.667454722857581E-4
4773                      -5.665364193715332E-4
4774                      -5.663217122199339E-4
4775                      -5.66233180279086E-4
4776                      -5.663634451085587E-4
4777                      -5.6669835096506E-4
4778.000000000001         -5.670939232935648E-4
4779                      -5.673904414411954E-4
4780                      -5.674888660229277E-4
4781                      -5.673425178373302E-4
4782                      -5.669558068994188E-4
4783                      -5.664887408607181E-4
4784                      -5.661174278422348E-4
4785                      -5.659766396807786E-4
4786.000000000001         -5.661417383170039E-4
4787                      -5.665805967603882E-4
4788                      -5.671473886863815E-4
4789                      -5.676746322955381E-4
4790                      -5.680662690540868E-4
4791                      -5.682455771001688E-4
4792                      -5.681956415253153E-4
4793                      -5.679894671004183E-4
4794.000000000001         -5.67776715551064E-4
4795                      -5.676889000317116E-4
4796                      -5.678173504189129E-4
4797                      -5.681471744844534E-4
4798                      -5.685350032965776E-4
4799                      -5.68821898764815E-4
4800                      -5.689093933042962E-4
4801                      -5.687518811806037E-4
4802.000000000001         -5.683527584774298E-4
4803                      -5.678750600108917E-4
4804                      -5.674964922626365E-4
4805                      -5.673531193893761E-4
4806                      -5.675204053686412E-4
4807                      -5.679653253791606E-4
4808                      -5.68540978005113E-4
4809                      -5.690772316282918E-4
4810.000000000001         -5.694757573532915E-4
4811                      -5.696603291556126E-4
4812                      -5.696139105106294E-4
4813                      -5.694103865756373E-4
4814                      -5.691994856168642E-4
4815                      -5.691123736984537E-4
4816                      -5.692389916698454E-4
4817                      -5.695637261936586E-4
4818.000000000001         -5.69943886026018E-4
4819                      -5.702214287341489E-4
4820                      -5.702985233148102E-4
4821                      -5.701303750619141E-4
4822                      -5.697194258364443E-4
4823                      -5.692316181941718E-4
4824                      -5.688461777501462E-4
4825                      -5.6870035728501E-4
4826.000000000001         -5.688696757383663E-4
4827                      -5.69320223275504E-4
4828                      -5.699040957036706E-4
4829                      -5.704485993563356E-4
4830                      -5.708532989606083E-4
4831                      -5.71042513686536E-4
4832                      -5.709991521616958E-4
4833                      -5.707981379693182E-4
4834.000000000001         -5.705890401922402E-4
4835                      -5.705026321238719E-4
4836                      -5.706273836265266E-4
4837                      -5.709469714518962E-4
4838                      -5.713194676091784E-4
4839                      -5.71587845699795E-4
4840                      -5.716550154723584E-4
4841                      -5.714766450027323E-4
4842.000000000001         -5.710544005073803E-4
4843                      -5.705569753756551E-4
4844                      -5.701650284897139E-4
4845                      -5.700168945354116E-4
4846                      -5.701880975552964E-4
4847                      -5.706438727470608E-4
4848                      -5.712353624604008E-4
4849                      -5.717874161291175E-4
4850.000000000001         -5.721976272063669E-4
4851                      -5.723909598246984E-4
4852                      -5.723502934008535E-4
4853                      -5.721517410915331E-4
4854                      -5.719444688065476E-4
4855                      -5.718587841045291E-4
4856                      -5.71981631193486E-4
4857                      -5.722959657568954E-4
4858.000000000001         -5.72660730594271E-4
4859                      -5.729200456217224E-4
4860                      -5.729777067824996E-4
4861                      -5.727894034423692E-4
4862                      -5.723563379065578E-4
4863                      -5.71849754348988E-4
4864                      -5.714516502484546E-4
4865                      -5.713013316368627E-4
4866                      -5.714742787696862E-4
4867                      -5.71934896947665E-4
4868                      -5.7253344708196E-4
4869                      -5.730924106325774E-4
4870                      -5.735075151532942E-4
4871                      -5.737045342366932E-4
4872                      -5.736663071051808E-4
4873                      -5.734702673587573E-4
4874                      -5.732649836624036E-4
4875                      -5.731800660906903E-4
4876                      -5.733009588866843E-4
4877                      -5.736098822756183E-4
4878                      -5.739667711071498E-4
4879                      -5.742170308016362E-4
4880                      -5.74265533916291E-4
4881                      -5.740674984190268E-4
4882                      -5.736240369177684E-4
4883                      -5.731087195032602E-4
4884                      -5.72704787102534E-4
4885                      -5.725524059966778E-4
4886                      -5.727269647614972E-4
4887                      -5.731920582991119E-4
4888                      -5.737971517314474E-4
4889                      -5.743624507096778E-4
4890                      -5.747819545735394E-4
4891                      -5.749823200974908E-4
4892                      -5.749463913127373E-4
4893                      -5.747530182039971E-4
4894                      -5.745499141294927E-4
4895.000000000001         -5.744658462825605E-4
4896                      -5.745847054236732E-4
4897                      -5.748880047252803E-4
4898                      -5.752367887760127E-4
4899                      -5.7547791356045E-4
4900                      -5.755175289978537E-4
4901                      -5.753099131737496E-4
4902                      -5.748564071688867E-4
4903.000000000001         -5.743327757424092E-4
4904                      -5.739233193342066E-4
4905                      -5.73768989794063E-4
4906                      -5.739450365507333E-4
4907                      -5.74414271224952E-4
4908                      -5.750254342360334E-4
4909                      -5.75596562406954E-4
4910                      -5.760200274812732E-4
4911.000000000001         -5.762234958450361E-4
4912                      -5.761898520822439E-4
4913                      -5.759994109196743E-4
4914                      -5.75798748658343E-4
4915                      -5.757156472219381E-4
4916                      -5.758323718319183E-4
4917                      -5.761297771281287E-4
4918                      -5.764701952921269E-4
4919.000000000001         -5.767019961352462E-4
4920                      -5.76732870220986E-4
4921                      -5.765157201382867E-4
4922                      -5.760524541929174E-4
4923                      -5.755209462602229E-4
4924                      -5.751062453152402E-4
4925                      -5.749500733834552E-4
4926                      -5.75127493113635E-4
4927.000000000001         -5.75600643348334E-4
4928                      -5.762174503794093E-4
4929                      -5.767940954536516E-4
4930                      -5.772211923781316E-4
4931                      -5.774276530929113E-4
4932                      -5.773964180311742E-4
4933                      -5.772092896528702E-4
4934                      -5.770114059182276E-4
4935.000000000001         -5.769294042396156E-4
4936                      -5.770438727364673E-4
4937                      -5.773350568440853E-4
4938                      -5.776667445118196E-4
4939                      -5.778889099769581E-4
4940                      -5.779109919343054E-4
4941                      -5.776842039886454E-4
4942                      -5.772113899010512E-4
4943.000000000001         -5.766722804841177E-4
4944                      -5.762525826688502E-4
4945                      -5.760946640224888E-4
4946                      -5.762733523007904E-4
4947                      -5.767501401994298E-4
4948                      -5.773722236740854E-4
4949                      -5.779541223286728E-4
4950                      -5.783846156088656E-4
4951.000000000001         -5.785941860473179E-4
4952                      -5.78565640155369E-4
4953                      -5.783823274123359E-4
4954                      -5.781876384084146E-4
4955                      -5.781068967479463E-4
4956                      -5.782189668122668E-4
4957                      -5.78503543489088E-4
4958                      -5.788260005812408E-4
4959.000000000001         -5.790381100864907E-4
4960                      -5.790510724527001E-4
4961                      -5.788145043447194E-4
4962                      -5.783322794527641E-4
4963                      -5.777858061996749E-4
4964                      -5.773613256960648E-4
4965                      -5.772017451405251E-4
4966                      -5.773816085801501E-4
4967.000000000001         -5.778617827055916E-4
4968                      -5.784888357203616E-4
4969                      -5.79075789409971E-4
4970                      -5.79509559189425E-4
4971                      -5.797224026552343E-4
4972                      -5.796969937349317E-4
4973                      -5.795181327659406E-4
4974                      -5.793271412160125E-4
4975.000000000001         -5.792478489007013E-4
4976                      -5.793573576498559E-4
4977                      -5.796348803816385E-4
4978                      -5.799475141686599E-4
4979                      -5.801490083956501E-4
4980                      -5.801522696863711E-4
4981                      -5.799055149746873E-4
4982                      -5.794139288619516E-4
4983.000000000001         -5.788602503180665E-4
4984                      -5.784311586529516E-4
4985                      -5.782699871180063E-4
4986                      -5.78450945977957E-4
4987                      -5.789342968220601E-4
4988                      -5.79566085659907E-4
4989                      -5.801579490182263E-4
4990                      -5.80594979418443E-4
4991.000000000001         -5.808114073799509E-4
4992                      -5.807897659716516E-4
4993                      -5.806161303332949E-4
4994                      -5.804294280896746E-4
4995                      -5.803518038097099E-4
4996                      -5.804585677367817E-4
4997                      -5.80728529962538E-4
4998                      -5.810306355453865E-4
4999                      -5.812208953858795E-4
5000                      -5.812137875406078E-4
5001                      -5.809567842196468E-4
5002                      -5.804557836827488E-4
5003                      -5.798949625807191E-4
5004                      -5.794613786829154E-4
5005                      -5.792986696624585E-4
5006                      -5.794806596182002E-4
5007                      -5.799670248879833E-4
5008                      -5.80603398165108E-4
5009                      -5.811998524332211E-4
5010                      -5.816403650463097E-4
5011                      -5.818608761401012E-4
5012                      -5.818438891392028E-4
5013                      -5.816763972351836E-4
5014                      -5.814946688668097E-4
5015                      -5.814189600747718E-4
5016                      -5.815227736294372E-4
5017                      -5.81784601312087E-4
5018                      -5.820753991766285E-4
5019                      -5.822536068533514E-4
5020.000000000001         -5.822354733725268E-4
5021                      -5.819679663085856E-4
5022                      -5.814573802432625E-4
5023                      -5.808893793248877E-4
5024                      -5.804513611683407E-4
5025                      -5.802871480447917E-4
5026                      -5.804701232657045E-4
5027                      -5.809593971275147E-4
5028.000000000001         -5.816003004971624E-4
5029                      -5.822013437147025E-4
5030                      -5.826458040735309E-4
5031                      -5.828710982788123E-4
5032                      -5.828597786812977E-4
5033                      -5.826994935716104E-4
5034                      -5.825235083637146E-4
5035                      -5.824499943100044E-4
5036.000000000001         -5.82550631625342E-4
5037                      -5.828036911744802E-4
5038                      -5.830823208832559E-4
5039                      -5.83247474243303E-4
5040                      -5.83217352185482E-4
5041                      -5.829387654793768E-4
5042                      -5.824182488255011E-4
5043                      -5.81842918854548E-4
5044.000000000001         -5.814004552666532E-4
5045                      -5.812347484165408E-4
5046                      -5.814186840129071E-4
5047                      -5.819108240604373E-4
5048                      -5.825563108051181E-4
5049                      -5.831621529920528E-4
5050                      -5.836110744314684E-4
5051                      -5.838420642274409E-4
5052.000000000001         -5.838376711547004E-4
5053                      -5.836857973709161E-4
5054                      -5.835164191718123E-4
5055                      -5.834454076781079E-4
5056                      -5.835426259602956E-4
5057                      -5.837862266786151E-4
5058                      -5.8405169199766E-4
5059                      -5.842026398521518E-4
5060.000000000001         -5.841594345443361E-4
5061                      -5.838690053866518E-4
5062                      -5.833382393509857E-4
5063                      -5.827553144515656E-4
5064                      -5.823083210778284E-4
5065                      -5.821411063634353E-4
5066                      -5.823259994789156E-4
5067                      -5.828210511151353E-4
5068.000000000001         -5.834714255660016E-4
5069                      -5.840823468047278E-4
5070                      -5.84536410025478E-4
5071                      -5.84774208640788E-4
5072                      -5.847782518350533E-4
5073                      -5.846361115804294E-4
5074                      -5.844742782438068E-4
5075                      -5.844061005009093E-4
5076.000000000001         -5.844996427550098E-4
5077                      -5.847330475153722E-4
5078                      -5.84984306751266E-4
5079                      -5.851197637808235E-4
5080                      -5.85062239407361E-4
5081                      -5.847590932231506E-4
5082                      -5.842177608471952E-4
5083                      -5.836268516771605E-4
5084.000000000001         -5.831751645254966E-4
5085                      -5.830064008399383E-4
5086                      -5.831922724046645E-4
5087                      -5.836903452457838E-4
5088                      -5.843457464189313E-4
5089                      -5.849622022997945E-4
5090                      -5.854223038669351E-4
5091                      -5.856682477929843E-4
5092.000000000001         -5.856823413228096E-4
5093                      -5.855513735239337E-4
5094                      -5.853980917207911E-4
5095                      -5.853331001449632E-4
5096                      -5.854226974261398E-4
5097                      -5.8564512241579E-4
5098                      -5.858810023580345E-4
5099                      -5.859995531127154E-4
5100.000000000001         -5.859263166027149E-4
5101                      -5.856093592798453E-4
5102                      -5.85056667526441E-4
5103                      -5.844572417455819E-4
5104                      -5.840006036861523E-4
5105                      -5.838302182255626E-4
5106                      -5.840171183030813E-4
5107                      -5.845184024546896E-4
5108.000000000001         -5.851791899675765E-4
5109                      -5.858019029822935E-4
5110                      -5.862691811227656E-4
5111                      -5.865248767889828E-4
5112                      -5.865508462542917E-4
5113                      -5.864326013487402E-4
5114                      -5.862889411011548E-4
5115                      -5.862275071875654E-4
5116.000000000001         -5.863128807977192E-4
5117                      -5.865235123554055E-4
5118                      -5.867427718763898E-4
5119                      -5.868428743137148E-4
5120                      -5.867523512846853E-4
5121                      -5.864202254544244E-4
5122                      -5.858552374398702E-4
5123                      -5.852466111068717E-4
5124                      -5.847846635841308E-4
5125                      -5.846125486154154E-4
5126                      -5.848005596755306E-4
5127                      -5.853053416943411E-4
5128                      -5.859719911348088E-4
5129                      -5.866018419679257E-4
5130                      -5.870776510193861E-4
5131                      -5.873450191185038E-4
5132                      -5.873849225207049E-4
5133                      -5.872810548852032E-4
5134                      -5.871481375220899E-4
5135                      -5.870906475060638E-4
5136                      -5.871715123401505E-4
5137                      -5.873695118855737E-4
5138                      -5.875708360699809E-4
5139                      -5.876508352751769E-4
5140                      -5.875412967843481E-4
5141                      -5.87192440103785E-4
5142                      -5.866140841353559E-4
5143                      -5.859954156094048E-4
5144                      -5.855276910539532E-4
5145.000000000001         -5.853537008369851E-4
5146                      -5.855429409506414E-4
5147                      -5.860516124198963E-4
5148                      -5.86724720920017E-4
5149                      -5.873628066718909E-4
5150                      -5.878487937222162E-4
5151                      -5.881300274994763E-4
5152                      -5.88186025765462E-4
5153.000000000001         -5.880982700589059E-4
5154                      -5.879772509521095E-4
5155                      -5.879240997207682E-4
5156                      -5.880001688353145E-4
5157                      -5.881846859507732E-4
5158                      -5.883667175865687E-4
5159                      -5.884248684523854E-4
5160                      -5.882944562230191E-4
5161.000000000001         -5.879270982515442E-4
5162                      -5.873340139721069E-4
5163                      -5.867043050343947E-4
5164                      -5.862302213449003E-4
5165                      -5.860541695486787E-4
5166                      -5.862447950997643E-4
5167                      -5.867578618179075E-4
5168                      -5.874381939438228E-4
5169.000000000001         -5.880858538409059E-4
5170                      -5.885839273711391E-4
5171                      -5.888812831871974E-4
5172                      -5.889556695913344E-4
5173                      -5.88885813108174E-4
5174                      -5.887778593573763E-4
5175                      -5.887294426052219E-4
5176                      -5.88800432649109E-4
5177.000000000001         -5.889706211479468E-4
5178                      -5.891319862268424E-4
5179                      -5.891664851520862E-4
5180                      -5.890132323698788E-4
5181                      -5.886254827547656E-4
5182                      -5.880162214918405E-4
5183                      -5.873743296474685E-4
5184                      -5.8689318993105E-4
5185.000000000001         -5.86714848734591E-4
5186                      -5.869070561171096E-4
5187                      -5.874251382015446E-4
5188                      -5.881137846287953E-4
5189                      -5.887725984757759E-4
5190                      -5.892849376751349E-4
5191                      -5.89600679749174E-4
5192                      -5.896958454989084E-4
5193.000000000001         -5.896457002407612E-4
5194                      -5.895519690454555E-4
5195                      -5.895086763995218E-4
5196                      -5.895743130568816E-4
5197                      -5.897293499518131E-4
5198                      -5.898686848450533E-4
5199                      -5.898777051439568E-4
5200                      -5.896995127623203E-4
5201.000000000001         -5.892894746818068E-4
5202                      -5.886623503190178E-4
5203                      -5.880069990862075E-4
5204                      -5.875179951824356E-4
5205                      -5.873370956203548E-4
5206                      -5.875311218060462E-4
5207                      -5.880549521186766E-4
5208                      -5.887531294050902E-4
5209.000000000001         -5.894249027778757E-4
5210                      -5.899539450206922E-4
5211                      -5.90290485450775E-4
5212                      -5.904088623080247E-4
5213                      -5.903802287963253E-4
5214                      -5.90301841954554E-4
5215                      -5.902640481795676E-4
5216                      -5.903240717507367E-4
5217.000000000001         -5.90463171429721E-4
5218                      -5.905791439247956E-4
5219                      -5.905608731737773E-4
5220                      -5.903556061345421E-4
5221                      -5.899211323540203E-4
5222                      -5.892742680319719E-4
5223                      -5.886040805626641E-4
5224                      -5.881063026411474E-4
5225.000000000001         -5.879225368209156E-4
5226                      -5.881186582969838E-4
5227                      -5.886490783289957E-4
5228                      -5.893580970352328E-4
5229                      -5.900448351662642E-4
5230                      -5.905931122875235E-4
5231                      -5.909530348905331E-4
5232                      -5.910970514150085E-4
5233.000000000001         -5.910916765549825E-4
5234                      -5.910296929538199E-4
5235                      -5.909977488647838E-4
5236                      -5.910519196165951E-4
5237                      -5.911743477839042E-4
5238                      -5.91265700151619E-4
5239                      -5.912183798846412E-4
5240                      -5.909841449372177E-4
5241.000000000001         -5.905230352573176E-4
5242                      -5.898544466376674E-4
5243                      -5.891679677294472E-4
5244                      -5.88660418729896E-4
5245                      -5.88473444777253E-4
5246                      -5.886719736626291E-4
5247                      -5.892099281242927E-4
5248                      -5.899312660209266E-4
5249                      -5.906353707687464E-4
5250                      -5.912055332543604E-4
5251                      -5.915915282322851E-4
5252                      -5.917635502575781E-4
5253                      -5.917830905012986E-4
5254                      -5.917384850527828E-4
5255                      -5.917127104536423E-4
5256                      -5.917608134123498E-4
5257                      -5.918659061372093E-4
5258                      -5.919314770649278E-4
5259                      -5.918534431117918E-4
5260                      -5.915881806216965E-4
5261                      -5.910982248241211E-4
5262                      -5.904058636780447E-4
5263                      -5.897016590316816E-4
5264                      -5.891832801801099E-4
5265                      -5.889927303392182E-4
5266                      -5.89194008501342E-4
5267                      -5.897404958973376E-4
5268                      -5.904757656596711E-4
5269                      -5.911995309621087E-4
5270.000000000001         -5.917943557026522E-4
5271                      -5.922090997311202E-4
5272                      -5.924113599811251E-4
5273                      -5.924573354029186E-4
5274                      -5.924309739417273E-4
5275                      -5.924116493096485E-4
5276                      -5.924534990069405E-4
5277                      -5.92540676783332E-4
5278.000000000001         -5.92579429115335E-4
5279                      -5.924692834454031E-4
5280                      -5.921710331195283E-4
5281                      -5.916500699942621E-4
5282                      -5.90931862790718E-4
5283                      -5.902084984578664E-4
5284                      -5.896781938728208E-4
5285                      -5.894836834828849E-4
5286.000000000001         -5.89688075809034E-4
5287                      -5.902441538090786E-4
5288                      -5.909950610449904E-4
5289                      -5.917408249584735E-4
5290                      -5.923632359526365E-4
5291                      -5.928092793763845E-4
5292                      -5.930438240444253E-4
5293                      -5.931175864785799E-4
5294.000000000001         -5.931102109515361E-4
5295                      -5.930975729355549E-4
5296                      -5.931330164401287E-4
5297                      -5.932017953595996E-4
5298                      -5.932128363799736E-4
5299                      -5.930693754433869E-4
5300                      -5.927363362551666E-4
5301                      -5.921823123778895E-4
5302.000000000001         -5.914364480658815E-4
5303                      -5.906925081213042E-4
5304                      -5.901491855311657E-4
5305                      -5.899503276743059E-4
5306                      -5.901582106246375E-4
5307                      -5.907249798950404E-4
5308                      -5.914931130395326E-4
5309                      -5.922631876604364E-4
5310.000000000001         -5.929157905317605E-4
5311                      -5.933957122671425E-4
5312                      -5.936643472924028E-4
5313                      -5.937670498324741E-4
5314                      -5.93779265432817E-4
5315                      -5.937735029892986E-4
5316                      -5.938024219730964E-4
5317                      -5.938524199654357E-4
5318.000000000001         -5.938350252630156E-4
5319                      -5.936571034863638E-4
5320                      -5.932876939182286E-4
5321                      -5.926987213131447E-4
5322                      -5.919235324692861E-4
5323                      -5.911576522996786E-4
5324                      -5.90600261091275E-4
5325                      -5.903966804186084E-4
5326.000000000001         -5.906084302152086E-4
5327                      -5.911869612287099E-4
5328                      -5.919739347810375E-4
5329                      -5.927705278163209E-4
5330                      -5.93455681757688E-4
5331                      -5.939716464333938E-4
5332                      -5.942759863632612E-4
5333                      -5.94408566516661E-4
5334.000000000001         -5.944408343599633E-4
5335                      -5.944421103559021E-4
5336                      -5.944644222246702E-4
5337                      -5.944953636955567E-4
5338                      -5.94449116151518E-4
5339                      -5.942357984986812E-4
5340                      -5.938285707447861E-4
5341                      -5.932029844269028E-4
5342.000000000001         -5.923967743513605E-4
5343                      -5.916075157719699E-4
5344                      -5.910350951430076E-4
5345                      -5.9082644441694E-4
5346                      -5.910424247912604E-4
5347                      -5.916336305541827E-4
5348                      -5.92441134992479E-4
5349                      -5.932662849484825E-4
5350.000000000001         -5.939860810435055E-4
5351                      -5.945398663778259E-4
5352                      -5.948812896650915E-4
5353                      -5.950444653522269E-4
5354                      -5.95097166509908E-4
5355                      -5.951055765948766E-4
5356                      -5.951212458064803E-4
5357                      -5.951329597696268E-4
5358.000000000001         -5.95057455237701E-4
5359                      -5.94808027255062E-4
5360                      -5.94361904155037E-4
5361                      -5.936982863490691E-4
5362                      -5.928595438266997E-4
5363                      -5.920455493077423E-4
5364                      -5.914572752913741E-4
5365                      -5.912432434654497E-4
5366.000000000001         -5.914637813916861E-4
5367                      -5.920685190938272E-4
5368                      -5.92898106031506E-4
5369                      -5.93753654559103E-4
5370                      -5.945098343975909E-4
5371                      -5.951029052930072E-4
5372                      -5.954823343128921E-4
5373                      -5.956767653954975E-4
5374.000000000001         -5.95750115774474E-4
5375                      -5.957657095857305E-4
5376                      -5.957747313454634E-4
5377                      -5.957672019371672E-4
5378                      -5.956621877149554E-4
5379                      -5.953761412032018E-4
5380                      -5.948900733994143E-4
5381                      -5.941872958563563E-4
5382                      -5.933147481448211E-4
5383                      -5.924748231369553E-4
5384                      -5.918699463389862E-4
5385                      -5.916502681197153E-4
5386                      -5.918756836485014E-4
5387                      -5.924947530410596E-4
5388                      -5.933478143389032E-4
5389                      -5.942353544017812E-4
5390                      -5.950293174736822E-4
5391                      -5.956628054887621E-4
5392                      -5.960808726492788E-4
5393                      -5.963068425838602E-4
5394                      -5.964009961389495E-4
5395.000000000001         -5.964237972052348E-4
5396                      -5.964261820894051E-4
5397                      -5.963994574065983E-4
5398                      -5.962648285674905E-4
5399                      -5.959419237521388E-4
5400                      -5.954153308203399E-4
5401                      -5.946725390198049E-4
5402                      -5.937651617811133E-4
5403.000000000001         -5.92898298393053E-4
5404                      -5.922762231556147E-4
5405                      -5.920506892474279E-4
5406                      -5.922812563296256E-4
5407                      -5.929153804494422E-4
5408                      -5.93793116131387E-4
5409                      -5.947139646616207E-4
5410                      -5.955468989420176E-4
5411.000000000001         -5.962216233775039E-4
5412                      -5.966786830083227E-4
5413                      -5.969363453330929E-4
5414                      -5.970512619753656E-4
5415                      -5.970812541286811E-4
5416                      -5.970770408652724E-4
5417                      -5.970312238697265E-4
5418                      -5.968670078374485E-4
5419.000000000001         -5.965071494329139E-4
5420                      -5.959396983043235E-4
5421                      -5.95156303370863E-4
5422                      -5.942133232081692E-4
5423                      -5.933187221448183E-4
5424                      -5.926789856168887E-4
5425                      -5.924474093115999E-4
5426                      -5.926833573580142E-4
5427.000000000001         -5.933331624090315E-4
5428                      -5.942365593159027E-4
5429                      -5.951917440840025E-4
5430                      -5.960644789232948E-4
5431                      -5.967809964169242E-4
5432                      -5.972771505260676E-4
5433                      -5.975664811704022E-4
5434                      -5.977020154972063E-4
5435.000000000001         -5.977391361643526E-4
5436                      -5.977284010534061E-4
5437                      -5.976636874184475E-4
5438                      -5.97470028075397E-4
5439                      -5.970732600660673E-4
5440                      -5.964648393577915E-4
5441                      -5.95640501251023E-4
5442                      -5.946613791666188E-4
5443.000000000001         -5.937384591333039E-4
5444                      -5.930807235639939E-4
5445                      -5.928429750720319E-4
5446                      -5.930844865006372E-4
5447                      -5.937504868194597E-4
5448                      -5.946803069280231E-4
5449                      -5.956705689116004E-4
5450                      -5.965834805837416E-4
5451.000000000001         -5.973419788859928E-4
5452                      -5.978771080045788E-4
5453                      -5.981978757891125E-4
5454                      -5.983538001345059E-4
5455                      -5.983979599312883E-4
5456                      -5.983807768286375E-4
5457                      -5.982973680874951E-4
5458                      -5.980745099729406E-4
5459.000000000001         -5.976410178022426E-4
5460                      -5.969917251838929E-4
5461                      -5.961263343118073E-4
5462                      -5.951107654504453E-4
5463                      -5.941591644088736E-4
5464                      -5.934832094042705E-4
5465                      -5.932392029737175E-4
5466                      -5.934864123846373E-4
5467.000000000001         -5.941690004042704E-4
5468                      -5.951257741556649E-4
5469                      -5.961515785942622E-4
5470                      -5.971048194278488E-4
5471                      -5.97905230289153E-4
5472                      -5.98479025192266E-4
5473                      -5.988308732991886E-4
5474                      -5.99006891587517E-4
5475.000000000001         -5.990579800184853E-4
5476                      -5.990344379766049E-4
5477                      -5.98932593623609E-4
5478                      -5.986808652201019E-4
5479                      -5.982109444219757E-4
5480                      -5.975210518675231E-4
5481                      -5.966146981920846E-4
5482                      -5.95562598439254E-4
5483.000000000001         -5.945821521789838E-4
5484                      -5.938878621560362E-4
5485                      -5.936375515179334E-4
5486                      -5.938905477480704E-4
5487                      -5.94589993489335E-4
5488                      -5.955740553781362E-4
5489                      -5.966356153133436E-4
5490                      -5.976291517651363E-4
5491.000000000001         -5.984711994657894E-4
5492                      -5.990831964224108E-4
5493                      -5.994656669145142E-4
5494                      -5.99661429539211E-4
5495                      -5.99719318843243E-4
5496                      -5.996895186018377E-4
5497                      -5.9956952078494E-4
5498                      -5.992893174173897E-4
5499.000000000001         -5.987833852577686E-4
5500                      -5.980532963459004E-4
5501                      -5.971062363951286E-4
5502                      -5.96017702622269E-4
5503                      -5.950084161493148E-4
5504                      -5.942957674939355E-4
5505                      -5.940391407978608E-4
5506                      -5.942979708175466E-4
5507                      -5.950144284215361E-4
5508                      -5.960259235514685E-4
5509                      -5.971232314298228E-4
5510                      -5.981568174239151E-4
5511                      -5.99040065420696E-4
5512                      -5.996897375786538E-4
5513                      -6.001022951807473E-4
5514                      -6.003174120632061E-4
5515                      -6.003819618860849E-4
5516                      -6.003460130550374E-4
5517                      -6.002081704959456E-4
5518                      -5.998999730125218E-4
5519                      -5.993585999466032E-4
5520.000000000001         -5.985888225422302E-4
5521                      -5.976014492318313E-4
5522                      -5.964767294702917E-4
5523                      -5.954387483494037E-4
5524                      -5.947077978382918E-4
5525                      -5.944448728985918E-4
5526                      -5.947095465286208E-4
5527                      -5.954430646645274E-4
5528.000000000001         -5.964819704446341E-4
5529                      -5.976148309930829E-4
5530                      -5.986880467685231E-4
5531                      -5.996119576901146E-4
5532                      -6.002987049628617E-4
5533                      -6.007407575510805E-4
5534                      -6.009748100662293E-4
5535                      -6.010458713264317E-4
5536.000000000001         -6.010038896991222E-4
5537                      -6.008485303437405E-4
5538                      -6.005128965804287E-4
5539                      -5.999366323849069E-4
5540                      -5.99127752248273E-4
5541                      -5.981005621852305E-4
5542                      -5.969400270283846E-4
5543                      -5.95873610764055E-4
5544.000000000001         -5.951244846271868E-4
5545                      -5.948553044754568E-4
5546                      -5.951257996489382E-4
5547                      -5.958763346016193E-4
5548                      -5.969424819378449E-4
5549                      -5.98110545697429E-4
5550                      -5.992228330371485E-4
5551                      -6.001866793864104E-4
5552.000000000001         -6.009097511697978E-4
5553                      -6.013806670839852E-4
5554                      -6.016332180105025E-4
5555                      -6.017106361363502E-4
5556                      -6.016627417084193E-4
5557                      -6.014902070502222E-4
5558                      -6.011276426055986E-4
5559                      -6.005170821697595E-4
5560.000000000001         -5.996697438717945E-4
5561                      -5.986033242019585E-4
5562                      -5.974075169522534E-4
5563                      -5.96313015022794E-4
5564                      -5.955458983226933E-4
5565                      -5.952705270213808E-4
5566                      -5.955467952579702E-4
5567                      -5.963142253735292E-4
5568.000000000001         -5.974073237284235E-4
5569                      -5.98610117538486E-4
5570                      -5.997608125803028E-4
5571                      -6.007638126191912E-4
5572                      -6.015224120783294E-4
5573                      -6.020215335188837E-4
5574                      -6.022921346859268E-4
5575                      -6.023757519566929E-4
5576.000000000001         -6.023220672114077E-4
5577                      -6.021327073961557E-4
5578                      -6.017437348487861E-4
5579                      -6.010995118110935E-4
5580                      -6.00214400021503E-4
5581                      -5.99109386043025E-4
5582                      -5.978789373115541E-4
5583                      -5.967567688141229E-4
5584.000000000001         -5.959718956290165E-4
5585                      -5.956904145583175E-4
5586                      -5.959723860795058E-4
5587                      -5.967565259579956E-4
5588                      -5.978762567346985E-4
5589                      -5.991132086620875E-4
5590                      -6.00301573876729E-4
5591                      -6.013428925548259E-4
5592.000000000001         -6.021361930932657E-4
5593                      -6.026628465911237E-4
5594                      -6.029510461605577E-4
5595                      -6.030407034596677E-4
5596                      -6.029813523915618E-4
5597                      -6.027755223481844E-4
5598                      -6.023606747310973E-4
5599                      -6.016834474443669E-4
5600.000000000001         -6.00761272644096E-4
5601                      -5.996183527291041E-4
5602                      -5.983538945222523E-4
5603                      -5.972045298913204E-4
5604                      -5.964021735305952E-4
5605                      -5.961146777873594E-4
5606                      -5.964022663194074E-4
5607                      -5.972028804555084E-4
5608.000000000001         -5.983488053210684E-4
5609                      -5.996192691179602E-4
5610                      -6.008445094407228E-4
5611                      -6.019232822209562E-4
5612                      -6.027504478279029E-4
5613                      -6.033039555560696E-4
5614                      -6.036092995972476E-4
5615                      -6.037048383297148E-4
5616.000000000001         -6.036399447720668E-4
5617                      -6.034180076179846E-4
5618                      -6.029778343721364E-4
5619                      -6.022682983257605E-4
5620                      -6.013097852974626E-4
5621                      -6.001296812874493E-4
5622                      -5.98831777543134E-4
5623                      -5.976557232098615E-4
5624.000000000001         -5.96836187350614E-4
5625                      -5.965427824621776E-4
5626                      -5.968358899313368E-4
5627                      -5.97652705944257E-4
5628                      -5.988243385919125E-4
5629                      -6.001276134341073E-4
5630                      -6.013888918809308E-4
5631                      -6.025042428120543E-4
5632                      -6.033644586060749E-4
5633                      -6.039441471201101E-4
5634                      -6.042661869437258E-4
5635                      -6.043674506087444E-4
5636                      -6.042971377656977E-4
5637                      -6.040594542159292E-4
5638                      -6.035945011420948E-4
5639                      -6.028533267377401E-4
5640                      -6.018591618042305E-4
5641                      -6.006426907136552E-4
5642                      -5.993119460364826E-4
5643                      -5.981097339009979E-4
5644                      -5.972733459032403E-4
5645.000000000001         -5.969741453513846E-4
5646                      -5.972726650924301E-4
5647                      -5.981053830473489E-4
5648                      -5.993022115465555E-4
5649                      -6.006375803112865E-4
5650                      -6.019340455814718E-4
5651                      -6.030851068642799E-4
5652                      -6.039775412626185E-4
5653.000000000001         -6.045827453080209E-4
5654                      -6.049210389969537E-4
5655                      -6.050278736097901E-4
5656                      -6.04952263797072E-4
5657                      -6.046991874029656E-4
5658                      -6.042099897758364E-4
5659                      -6.034378457386099E-4
5660                      -6.024087823429496E-4
5661.000000000001         -6.011567006923891E-4
5662                      -5.997937661078974E-4
5663                      -5.985659406187752E-4
5664                      -5.977130428654546E-4
5665                      -5.974081649882947E-4
5666                      -5.977119849895018E-4
5667                      -5.985602871115103E-4
5668                      -5.997817668552581E-4
5669.000000000001         -6.011485317221159E-4
5670                      -6.024793471475866E-4
5671                      -6.036653543921667E-4
5672                      -6.045891876611646E-4
5673                      -6.052192533023136E-4
5674                      -6.055733671027778E-4
5675                      -6.056856216147818E-4
5676                      -6.056048386224788E-4
5677.000000000001         -6.053367186800271E-4
5678                      -6.048238070135325E-4
5679                      -6.040214511149135E-4
5680                      -6.029582162607234E-4
5681                      -6.016712633551457E-4
5682                      -6.002768076791443E-4
5683                      -5.990239179842312E-4
5684                      -5.981548620006796E-4
5685.000000000001         -5.978444278820491E-4
5686                      -5.981534329012285E-4
5687                      -5.990169900160306E-4
5688                      -6.002625644215197E-4
5689                      -6.016600274663201E-4
5690                      -6.030244006951483E-4
5691                      -6.0424448649131E-4
5692                      -6.051989147019611E-4
5693.000000000001         -6.058532020294897E-4
5694                      -6.062227116568419E-4
5695                      -6.063402389608597E-4
5696                      -6.062544065757497E-4
5697                      -6.059715871234827E-4
5698                      -6.054354852281498E-4
5699                      -6.046035589953857E-4
5700                      -6.035068174482439E-4
5701.000000000001         -6.021857272414231E-4
5702                      -6.007604214478417E-4
5703                      -5.994830151695965E-4
5704                      -5.985981563991964E-4
5705                      -5.982822879660745E-4
5706                      -5.985963619187197E-4
5707                      -5.994748402682947E-4
5708                      -6.007439520799994E-4
5709.000000000001         -6.021713721739672E-4
5710                      -6.035686052049542E-4
5711                      -6.048219210756324E-4
5712                      -6.058061586948543E-4
5713                      -6.064840461012584E-4
5714                      -6.068685374415869E-4
5715                      -6.069911935137952E-4
5716                      -6.06900428668824E-4
5717.000000000001         -6.06603247701393E-4
5718                      -6.06044471163789E-4
5719                      -6.051836056851532E-4
5720                      -6.040539408371806E-4
5721                      -6.026994376851863E-4
5722                      -6.012439483937517E-4
5723                      -5.999425671646549E-4
5724                      -5.990422606737835E-4
5725.000000000001         -5.987210792157921E-4
5726                      -5.990401067541805E-4
5727                      -5.999331724335239E-4
5728                      -6.012252691000793E-4
5729                      -6.02681912302177E-4
5730                      -6.041114143119562E-4
5731                      -6.053971311511991E-4
5732                      -6.064104113920086E-4
5733.000000000001         -6.071113142772525E-4
5734                      -6.075103827159839E-4
5735                      -6.07638026680015E-4
5736                      -6.075424440133455E-4
5737                      -6.072312326504704E-4
5738                      -6.066502875808245E-4
5739                      -6.057611016756611E-4
5740                      -6.045992117153461E-4
5741.000000000001         -6.032120254975508E-4
5742                      -6.017270019873123E-4
5743                      -6.004021734201878E-4
5744                      -5.994867672100707E-4
5745                      -5.991603911546489E-4
5746                      -5.994842590333479E-4
5747                      -6.003915815558887E-4
5748                      -6.017061205527213E-4
5749.000000000001         -6.031912603367916E-4
5750                      -6.046522895632356E-4
5751                      -6.059696008211152E-4
5752                      -6.070111816665292E-4
5753                      -6.077345050606965E-4
5754                      -6.081477556274069E-4
5755                      -6.082802499771653E-4
5756                      -6.081799620818634E-4
5757.000000000001         -6.078550452454476E-4
5758                      -6.072524291297215E-4
5759                      -6.06335528957614E-4
5760                      -6.051420980257703E-4
5761                      -6.037230651135784E-4
5762                      -6.022091403930515E-4
5763                      -6.008613797273088E-4
5764                      -5.999312143093309E-4
5765                      -5.995997592017182E-4
5766                      -5.999283567235905E-4
5767                      -6.008496096013506E-4
5768                      -6.021860609902439E-4
5769                      -6.036989948303806E-4
5770.000000000001         -6.051907724530989E-4
5771                      -6.065389157236546E-4
5772                      -6.076080811396548E-4
5773                      -6.083532441410871E-4
5774                      -6.08780290985362E-4
5775                      -6.089175014125715E-4
5776                      -6.088126189714164E-4
5777                      -6.084743157627151E-4
5778.000000000001         -6.078505180242079E-4
5779                      -6.069065005407053E-4
5780                      -6.056821982237365E-4
5781                      -6.042319376127935E-4
5782                      -6.02689732306323E-4
5783                      -6.013195432542653E-4
5784                      -6.003749509156377E-4
5785                      -6.000385293161477E-4
5786.000000000001         -6.003717488123058E-4
5787                      -6.013066100068427E-4
5788                      -6.026644584594936E-4
5789                      -6.04204630061471E-4
5790                      -6.057263902054719E-4
5791                      -6.071046089820195E-4
5792                      -6.082006686565828E-4
5793                      -6.089671031360655E-4
5794.000000000001         -6.094075687682129E-4
5795                      -6.095493639109477E-4
5796                      -6.094399959924462E-4
5797                      -6.090886205789662E-4
5798                      -6.084441238647018E-4
5799                      -6.074735766610481E-4
5800                      -6.062190627437714E-4
5801                      -6.047381784107219E-4
5802.000000000001         -6.031682973586586E-4
5803                      -6.017761687157797E-4
5804                      -6.00817470317422E-4
5805                      -6.004761908208366E-4
5806                      -6.008139284480334E-4
5807                      -6.017620816960746E-4
5808                      -6.031408298173233E-4
5809                      -6.047075912153716E-4
5810.000000000001         -6.062586094426043E-4
5811                      -6.076661676811232E-4
5812                      -6.087884558937919E-4
5813                      -6.095756065415857E-4
5814                      -6.100291219789073E-4
5815                      -6.101753734855406E-4
5816                      -6.100616274416294E-4
5817                      -6.096974887983184E-4
5818.000000000001         -6.090327685483607E-4
5819                      -6.080362691384051E-4
5820                      -6.0675219582149E-4
5821                      -6.052413016174788E-4
5822                      -6.036443352657662E-4
5823                      -6.022307412544255E-4
5824                      -6.012582460450457E-4
5825                      -6.00912213353344E-4
5826.000000000001         -6.012543689707418E-4
5827                      -6.022155032016668E-4
5828                      -6.036146711730394E-4
5829                      -6.05207388392938E-4
5830                      -6.067869807563698E-4
5831                      -6.082231650958343E-4
5832                      -6.093710374693845E-4
5833                      -6.101783610641769E-4
5834.000000000001         -6.106445655266553E-4
5835                      -6.107951479678168E-4
5836                      -6.10677129423729E-4
5837                      -6.103005313294625E-4
5838                      -6.096160557006995E-4
5839                      -6.085941714025024E-4
5840                      -6.072811787986378E-4
5841                      -6.057408990663138E-4
5842.000000000001         -6.041174224598739E-4
5843                      -6.026827264152066E-4
5844                      -6.016967324781103E-4
5845                      -6.0134604766987E-4
5846                      -6.016925246826977E-4
5847                      -6.026662930687106E-4
5848                      -6.040854180579878E-4
5849                      -6.057034880248686E-4
5850.000000000001         -6.073110008415401E-4
5851                      -6.087751216635636E-4
5852                      -6.099479529546239E-4
5853                      -6.107749169034727E-4
5854                      -6.112534577712885E-4
5855                      -6.114082486806195E-4
5856                      -6.112860618645394E-4
5857                      -6.108973039096063E-4
5858.000000000001         -6.101935355173532E-4
5859                      -6.091468260957727E-4
5860                      -6.078055453646843E-4
5861                      -6.062365024711111E-4
5862                      -6.045870779146366E-4
5863                      -6.031316736453803E-4
5864                      -6.021324696260095E-4
5865                      -6.017772307507469E-4
5866.000000000001         -6.021279356164134E-4
5867                      -6.03113976498155E-4
5868                      -6.045526088194605E-4
5869                      -6.06195461429652E-4
5870                      -6.078302567899379E-4
5871                      -6.093216416824672E-4
5872                      -6.105188206951426E-4
5873                      -6.113649033262382E-4
5874.000000000001         -6.118554346836786E-4
5875                      -6.120143140661308E-4
5876                      -6.118880621463008E-4
5877                      -6.114874407704138E-4
5878                      -6.107648383477186E-4
5879                      -6.096938584841502E-4
5880                      -6.083249144551977E-4
5881                      -6.067277238576197E-4
5882.000000000001         -6.050529046778596E-4
5883                      -6.035772677873377E-4
5884                      -6.025651331113636E-4
5885                      -6.022054351897162E-4
5886                      -6.025602773590852E-4
5887                      -6.035583274235716E-4
5888                      -6.050160307610832E-4
5889                      -6.066831100871571E-4
5890                      -6.083445655750471E-4
5891                      -6.098625714994856E-4
5892                      -6.110834973985637E-4
5893                      -6.119481824403628E-4
5894                      -6.124503633008889E-4
5895.000000000001         -6.126132128559201E-4
5896                      -6.124829978649252E-4
5897                      -6.12070806144428E-4
5898                      -6.113298239521821E-4
5899                      -6.102351434965989E-4
5900                      -6.088391341977072E-4
5901                      -6.072144042737679E-4
5902                      -6.055147343453797E-4
5903.000000000001         -6.04019326947984E-4
5904                      -6.029945317322271E-4
5905                      -6.026304666702741E-4
5906                      -6.029893584617563E-4
5907                      -6.039991625502376E-4
5908                      -6.054755108898878E-4
5909                      -6.071662733748911E-4
5910                      -6.08853822764612E-4
5911.000000000001         -6.103978221171636E-4
5912                      -6.116419030898475E-4
5913                      -6.125246798556315E-4
5914                      -6.130381738713999E-4
5915                      -6.132048771356106E-4
5916                      -6.130708001392231E-4
5917                      -6.126473282997801E-4
5918                      -6.118884169315499E-4
5919.000000000001         -6.1077058861205E-4
5920                      -6.093481577259474E-4
5921                      -6.076964835097379E-4
5922                      -6.059724970252132E-4
5923                      -6.044577653204375E-4
5924                      -6.034205709436623E-4
5925                      -6.030522277220669E-4
5926                      -6.034150841047288E-4
5927.000000000001         -6.044363945876636E-4
5928                      -6.059309614276269E-4
5929                      -6.076448780883156E-4
5930                      -6.093579394045753E-4
5931                      -6.10927299489301E-4
5932                      -6.12193953310607E-4
5933                      -6.130943174446616E-4
5934                      -6.136187935399656E-4
5935.000000000001         -6.13789236014806E-4
5936                      -6.136513969802922E-4
5937                      -6.132169320385208E-4
5938                      -6.124405378844452E-4
5939                      -6.113001041695306E-4
5940                      -6.098518714916944E-4
5941                      -6.081738330700064E-4
5942                      -6.064261576263893E-4
5943.000000000001         -6.048925310533239E-4
5944                      -6.038431908691927E-4
5945                      -6.034706557672277E-4
5946                      -6.038373938796875E-4
5947                      -6.048699693444942E-4
5948                      -6.063823084907281E-4
5949                      -6.081188593025605E-4
5950                      -6.098568315237511E-4
5951.000000000001         -6.114509304194898E-4
5952                      -6.127395824020617E-4
5953                      -6.13657034630367E-4
5954                      -6.141921662820578E-4
5955                      -6.143662375781084E-4
5956                      -6.142247353393513E-4
5957                      -6.137795610206303E-4
5958                      -6.129861260376319E-4
5959.000000000001         -6.118236297085104E-4
5960                      -6.10350161652989E-4
5961                      -6.08646314900872E-4
5962                      -6.068754330945765E-4
5963                      -6.053233268155536E-4
5964                      -6.042620882002357E-4
5965                      -6.038854459478447E-4
5966                      -6.042559851465708E-4
5967.000000000001         -6.052995907837511E-4
5968                      -6.068293638314512E-4
5969                      -6.08588029314389E-4
5970                      -6.103503322259486E-4
5971                      -6.1196855799239E-4
5972                      -6.132786403529546E-4
5973                      -6.142126867956513E-4
5974                      -6.147581524903587E-4
5975.000000000001         -6.149357453399185E-4
5976                      -6.147906776534219E-4
5977                      -6.143350745847974E-4
5978                      -6.135250366807617E-4
5979                      -6.123410237585346E-4
5980                      -6.108429017004453E-4
5981                      -6.091137920781623E-4
5982                      -6.073201743508926E-4
5983.000000000001         -6.057499862472526E-4
5984                      -6.046770884090729E-4
5985                      -6.042964142572821E-4
5986                      -6.046706761977278E-4
5987                      -6.057250850093518E-4
5988                      -6.072719230465305E-4
5989                      -6.090521972701333E-4
5990                      -6.108382669691066E-4
5991.000000000001         -6.124800192441555E-4
5992                      -6.138110103268057E-4
5993                      -6.147611656075744E-4
5994                      -6.153166505071985E-4
5995                      -6.15497656340024E-4
5996                      -6.153491195389111E-4
5997                      -6.148833642495708E-4
5998                      -6.140571558136399E-4
5999.000000000001         -6.128522058084797E-4
6000                      -6.113300121260523E-4
