# Supplementary material for: Modeling of core-shell magneto-electric nanoparticles for biomedical applications: Effect of composition, dimension, and magnetic field features on magnetoelectric response
Source: PLoS One. 2022 Sep 23;17(9):e0274676. doi: 10.1371/journal.pone.0274676 (PMC9506614; doi:10.1371/journal.pone.0274676)
Supplement: S1 Data — (ZIP) [file pone.0274676.s001.zip › Data/Vb AC signal.txt]

% Model:              CoFeO2 50 nm_Hystheresis_proveSolver_ALL_1.mph
% Version:            COMSOL 5.6.0.401
% Date:               Jun 24 2022, 12:18
% Dimension:          1
% Nodes:              6001
% Expressions:        1
% Description:        Point graph
% r                       Height
0                         0.0026227162466838103
1                         0.002622811479790044
2                         0.0026228143956675554
3                         0.0026228143956675797
4                         0.00262281439566759
5                         0.0026228143956675623
6                         0.002622814395667611
7                         0.0026228143956675844
8                         0.002622814395667605
9.000000000000002         0.0026228143956675784
10                        0.002622814395667628
11                        0.0026228143956676104
12                        0.0026228143956675927
13.000000000000002        0.002622814395667609
14                        0.002622814395667591
15                        0.0026228143956676542
16                        0.0026228143956676573
17                        0.0026228143956676412
18.000000000000004        0.0026228143956676647
19                        0.0026228143956676464
20                        0.002622814395667645
21                        0.0026228143956676833
22                        0.00262281439566767
23                        0.0026228143956676564
24                        0.002622814395667649
25                        0.0026228143956676486
26.000000000000004        0.002622814395667699
27                        0.002622814395667692
28                        0.002622814395667681
29                        0.002622814395667697
30                        0.002622814395667695
31                        0.00262281439566769
32                        0.002622814395667666
33                        0.002622814395667708
34                        0.002622814395667714
35                        0.002622814395667704
36.00000000000001         0.0026228143956677132
37                        0.0026228143956677653
38                        0.0026228143956677557
39                        0.0026228143956677327
40                        0.002622814395667696
41                        0.002622814395667772
42                        0.0026228143956677262
43                        0.0026228143956677674
44                        0.0026228143956677544
45                        0.0026228143956677696
46                        0.002622814395667762
47                        0.0026228143956678047
48                        0.0026228143956677687
49                        0.0026228143956677835
50                        0.0026228143956677605
51.00000000000001         0.0026228143956677926
52.00000000000001         0.0026228143956678095
53                        0.002622814395667791
54                        0.0026228143956677843
55                        0.002622814395667786
56                        0.002622814395667831
57                        0.002622814395667851
58                        0.002622814395667816
59.00000000000001         0.0026228143956677687
60                        0.0026228143956677887
61                        0.002622814395667844
62                        0.0026228143956678364
63                        0.0026228143956678455
64                        0.0026228143956678242
65                        0.0026228143956678134
66                        0.0026228143956678733
67                        0.0026228143956678568
68                        0.0026228143956678303
69                        0.0026228143956678824
70                        0.002622814395667815
71.00000000000001         0.002622814395667871
72.00000000000001         0.00262281439566788
73                        0.0026228143956679066
74                        0.0026228143956678923
75                        0.0026228143956678676
76                        0.002622814395667882
77                        0.0026228143956678936
78                        0.002622814395667885
79                        0.002622814395667887
80                        0.002622814395667938
81                        0.002622814395667878
82                        0.002622814395667921
83                        0.0026228143956679184
84                        0.002622814395667919
85                        0.0026228143956679097
86                        0.002622814395667919
87.00000000000001         0.0026228143956679444
88                        0.002622814395667934
89                        0.0026228143956679396
90                        0.0026228143956679635
91                        0.0026228143956679726
92                        0.0026228143956679526
93                        0.00262281439566799
94                        0.002622814395667937
95                        0.002622814395667967
96                        0.0026228143956679552
97                        0.0026228143956679964
98                        0.0026228143956680025
99                        0.0026228143956679843
100                       0.002622814395668008
101                       0.0026228143956679713
102.00000000000001        0.0026228143956680354
103.00000000000001        0.0026228143956680133
104.00000000000001        0.0026228143956680606
105                       0.0026228143956680333
106                       0.0026228143956680008
107                       0.0026228143956680203
108                       0.0026228143956680146
109                       0.002622814395668043
110                       0.0026228143956680532
111                       0.0026228143956680476
112                       0.0026228143956680233
113                       0.0026228143956680094
114                       0.0026228143956680463
115                       0.0026228143956680563
116                       0.0026228143956680515
117                       0.0026228143956680684
118.00000000000001        0.0026228143956680866
119.00000000000001        0.0026228143956680753
120                       0.0026228143956680758
121                       0.002622814395668074
122                       0.0026228143956680823
123                       0.002622814395668085
124                       0.00262281439566808
125                       0.0026228143956681205
126                       0.002622814395668079
127                       0.0026228143956681152
128                       0.002622814395668074
129                       0.002622814395668114
130                       0.002622814395668125
131                       0.00262281439566817
132                       0.0026228143956681348
133                       0.002622814395668095
134                       0.0026228143956681235
135                       0.0026228143956681395
136                       0.0026228143956681525
137                       0.002622814395668137
138                       0.002622814395668158
139                       0.0026228143956681937
140                       0.002622814395668186
141                       0.0026228143956681595
142.00000000000003        0.0026228143956681356
143.00000000000003        0.0026228143956681976
144.00000000000003        0.00262281439566814
145                       0.002622814395668183
146                       0.0026228143956682076
147                       0.0026228143956681985
148                       0.002622814395668216
149                       0.002622814395668208
150                       0.0026228143956681963
151                       0.002622814395668203
152                       0.0026228143956682185
153                       0.00262281439566822
154                       0.002622814395668245
155                       0.0026228143956682146
156                       0.0026228143956682224
157                       0.0026228143956682254
158                       0.002622814395668283
159                       0.0026228143956682506
160                       0.002622814395668221
161                       0.0026228143956682514
162                       0.002622814395668268
163                       0.0026228143956682475
164                       0.0026228143956682944
165                       0.002622814395668288
166                       0.0026228143956682735
167                       0.00262281439566828
168                       0.0026228143956682883
169                       0.0026228143956682987
170                       0.0026228143956682883
171                       0.0026228143956682757
172                       0.0026228143956682944
173.00000000000003        0.002622814395668325
174.00000000000003        0.0026228143956682896
175.00000000000003        0.0026228143956683247
176                       0.0026228143956683555
177                       0.002622814395668317
178                       0.0026228143956683334
179                       0.002622814395668328
180                       0.002622814395668321
181                       0.002622814395668339
182                       0.002622814395668322
183                       0.002622814395668346
184                       0.0026228143956683863
185                       0.002622814395668372
186                       0.0026228143956684015
187                       0.002622814395668326
188                       0.002622814395668377
189                       0.0026228143956683486
190                       0.0026228143956684
191                       0.0026228143956683976
192                       0.002622814395668374
193                       0.002622814395668355
194                       0.002622814395668428
195                       0.002622814395668408
196                       0.0026228143956684067
197                       0.0026228143956683893
198                       0.0026228143956684167
199                       0.0026228143956684544
200                       0.0026228143956684115
201                       0.0026228143956684457
202                       0.002622814395668385
203                       0.0026228143956684036
204.00000000000003        0.0026228143956684713
205.00000000000003        0.0026228143956684787
206.00000000000003        0.0026228143956684717
207.00000000000003        0.0026228143956684323
208.00000000000003        0.0026228143956684115
209                       0.002622814395668456
210                       0.002622814395668478
211                       0.0026228143956684726
212                       0.0026228143956684834
213                       0.002622814395668486
214                       0.002622814395668478
215                       0.002622814395668484
216                       0.0026228143956684453
217                       0.0026228143956685043
218                       0.0026228143956684878
219                       0.0026228143956684943
220                       0.0026228143956685372
221                       0.002622814395668518
222                       0.0026228143956685316
223                       0.0026228143956685515
224                       0.0026228143956685324
225                       0.0026228143956685337
226                       0.0026228143956685134
227                       0.0026228143956685134
228                       0.0026228143956685533
229                       0.002622814395668536
230                       0.002622814395668521
231                       0.0026228143956684934
232                       0.0026228143956685723
233                       0.0026228143956685975
234                       0.0026228143956685767
235.00000000000003        0.002622814395668534
236.00000000000003        0.0026228143956685515
237.00000000000003        0.002622814395668603
238.00000000000003        0.0026228143956685684
239.00000000000003        0.002622814395668566
240                       0.002622814395668585
241                       0.0026228143956685945
242                       0.002622814395668608
243                       0.002622814395668592
244                       0.0026228143956686036
245                       0.0026228143956686227
246                       0.002622814395668601
247                       0.002622814395668632
248                       0.0026228143956686556
249                       0.0026228143956686227
250                       0.002622814395668611
251                       0.0026228143956686448
252                       0.0026228143956686227
253                       0.0026228143956686435
254                       0.0026228143956687033
255                       0.0026228143956686396
256                       0.0026228143956686673
257                       0.002622814395668703
258                       0.0026228143956686686
259                       0.0026228143956686977
260                       0.0026228143956686803
261                       0.0026228143956686543
262                       0.0026228143956686604
263                       0.0026228143956687146
264                       0.002622814395668701
265                       0.002622814395668693
266                       0.0026228143956687332
267                       0.00262281439566872
268                       0.0026228143956687363
269                       0.0026228143956687263
270                       0.002622814395668697
271                       0.0026228143956687463
272                       0.002622814395668688
273                       0.0026228143956687306
274                       0.0026228143956687285
275                       0.002622814395668756
276                       0.002622814395668741
277                       0.0026228143956687614
278                       0.0026228143956687783
279                       0.002622814395668761
280                       0.002622814395668748
281                       0.0026228143956687315
282                       0.0026228143956688096
283.00000000000006        0.002622814395668789
284.00000000000006        0.0026228143956687866
285.00000000000006        0.0026228143956688
286.00000000000006        0.0026228143956688113
287.00000000000006        0.0026228143956687974
288.00000000000006        0.002622814395668813
289                       0.0026228143956687896
290                       0.0026228143956688243
291                       0.002622814395668809
292                       0.00262281439566885
293                       0.002622814395668805
294                       0.0026228143956688026
295                       0.0026228143956688174
296                       0.0026228143956688443
297                       0.0026228143956688174
298                       0.002622814395668829
299                       0.00262281439566885
300                       0.002622814395668851
301                       0.002622814395668866
302                       0.002622814395668865
303                       0.002622814395668881
304                       0.002622814395668838
305                       0.0026228143956688525
306                       0.0026228143956688646
307                       0.0026228143956688378
308                       0.0026228143956688508
309                       0.0026228143956688655
310                       0.0026228143956689163
311                       0.0026228143956688434
312                       0.002622814395668885
313                       0.0026228143956688885
314                       0.0026228143956688542
315                       0.002622814395668918
316                       0.002622814395668946
317                       0.0026228143956688998
318                       0.002622814395668922
319                       0.0026228143956689032
320                       0.0026228143956689275
321                       0.0026228143956689466
322                       0.002622814395668925
323                       0.0026228143956688976
324                       0.002622814395668962
325                       0.0026228143956689536
326                       0.0026228143956689787
327                       0.002622814395669
328                       0.0026228143956689713
329                       0.0026228143956689718
330                       0.002622814395669005
331                       0.0026228143956690047
332                       0.0026228143956689566
333                       0.0026228143956689835
334                       0.002622814395669004
335                       0.0026228143956689726
336                       0.002622814395669033
337                       0.0026228143956689956
338                       0.0026228143956690004
339                       0.0026228143956690377
340                       0.0026228143956690065
341                       0.0026228143956690078
342                       0.002622814395669042
343                       0.0026228143956690277
344                       0.0026228143956690134
345.00000000000006        0.0026228143956690364
346.00000000000006        0.002622814395669035
347.00000000000006        0.0026228143956690663
348.00000000000006        0.0026228143956690763
349.00000000000006        0.0026228143956690555
350.00000000000006        0.0026228143956690936
351.00000000000006        0.0026228143956690676
352                       0.0026228143956690685
353                       0.002622814395669041
354                       0.002622814395669091
355                       0.0026228143956690832
356                       0.0026228143956690503
357                       0.002622814395669112
358                       0.0026228143956690945
359                       0.002622814395669062
360                       0.0026228143956691166
361                       0.002622814395669163
362                       0.002622814395669125
363                       0.0026228143956691288
364                       0.0026228143956691344
365                       0.00262281439566914
366                       0.002622814395669108
367                       0.002622814395669132
368                       0.002622814395669138
369                       0.00262281439566915
370                       0.0026228143956691617
371                       0.002622814395669121
372                       0.0026228143956691413
373                       0.002622814395669153
374                       0.002622814395669172
375                       0.0026228143956691604
376                       0.0026228143956691908
377                       0.0026228143956691804
378                       0.002622814395669159
379                       0.0026228143956691843
380                       0.002622814395669213
381                       0.002622814395669193
382                       0.0026228143956691908
383                       0.0026228143956692064
384                       0.002622814395669221
385                       0.0026228143956691973
386                       0.002622814395669203
387                       0.0026228143956692393
388                       0.002622814395669221
389                       0.002622814395669218
390                       0.002622814395669246
391                       0.002622814395669276
392                       0.0026228143956692593
393                       0.0026228143956692615
394                       0.002622814395669242
395                       0.0026228143956692706
396                       0.002622814395669271
397                       0.0026228143956692697
398                       0.0026228143956692584
399                       0.0026228143956692858
400                       0.0026228143956692645
401                       0.002622814395669249
402                       0.0026228143956693105
403                       0.002622814395669257
404                       0.0026228143956693087
405                       0.0026228143956693174
406                       0.0026228143956693144
407                       0.0026228143956693183
408.00000000000006        0.0026228143956693066
409.00000000000006        0.0026228143956692684
410.00000000000006        0.0026228143956693417
411.00000000000006        0.00262281439566935
412.00000000000006        0.002622814395669297
413.00000000000006        0.002622814395669355
414.00000000000006        0.002622814395669355
415.00000000000006        0.002622814395669406
416.00000000000006        0.0026228143956693044
417                       0.0026228143956693196
418                       0.0026228143956693564
419                       0.0026228143956693465
420                       0.002622814395669372
421                       0.0026228143956693773
422                       0.002622814395669413
423                       0.0026228143956693564
424                       0.0026228143956693695
425                       0.002622814395669404
426                       0.0026228143956694024
427                       0.002622814395669429
428                       0.0026228143956693773
429                       0.002622814395669446
430                       0.0026228143956694146
431                       0.002622814395669357
432                       0.0026228143956694267
433                       0.0026228143956694076
434                       0.002622814395669456
435                       0.002622814395669471
436                       0.0026228143956694423
437                       0.0026228143956694124
438                       0.0026228143956694783
439                       0.0026228143956694623
440                       0.002622814395669425
441                       0.0026228143956694657
442                       0.0026228143956694935
443                       0.0026228143956694818
444                       0.0026228143956694436
445                       0.002622814395669498
446                       0.0026228143956694666
447                       0.0026228143956695026
448                       0.0026228143956695147
449                       0.00262281439566949
450                       0.0026228143956695356
451                       0.002622814395669508
452                       0.002622814395669511
453                       0.0026228143956695104
454                       0.002622814395669516
455                       0.0026228143956695104
456                       0.002622814395669518
457                       0.002622814395669475
458                       0.002622814395669533
459                       0.00262281439566952
460                       0.0026228143956695117
461                       0.002622814395669524
462                       0.002622814395669567
463                       0.0026228143956695316
464                       0.002622814395669547
465                       0.0026228143956695308
466                       0.002622814395669563
467                       0.0026228143956695594
468                       0.0026228143956695802
469                       0.002622814395669593
470.00000000000006        0.002622814395669584
471.00000000000006        0.0026228143956695963
472.00000000000006        0.0026228143956695794
473.00000000000006        0.002622814395669603
474.00000000000006        0.002622814395669583
475.00000000000006        0.002622814395669627
476.00000000000006        0.0026228143956696193
477.00000000000006        0.0026228143956695932
478.00000000000006        0.002622814395669594
479.00000000000006        0.002622814395669599
480                       0.002622814395669582
481                       0.002622814395669637
482                       0.002622814395669624
483                       0.0026228143956696344
484                       0.0026228143956696184
485                       0.0026228143956696305
486                       0.002622814395669657
487                       0.0026228143956696552
488                       0.0026228143956696383
489                       0.002622814395669651
490                       0.00262281439566969
491                       0.0026228143956696934
492                       0.0026228143956696474
493                       0.0026228143956696765
494                       0.002622814395669696
495                       0.002622814395669697
496                       0.0026228143956696735
497                       0.0026228143956697095
498                       0.0026228143956696925
499                       0.002622814395669716
500                       0.0026228143956696977
501                       0.002622814395669689
502                       0.002622814395669704
503                       0.0026228143956697563
504                       0.0026228143956697424
505                       0.002622814395669725
506                       0.0026228143956697316
507                       0.0026228143956697385
508                       0.0026228143956697645
509                       0.0026228143956697385
510                       0.002622814395669734
511                       0.002622814395669769
512                       0.0026228143956697632
513                       0.002622814395669784
514                       0.002622814395669781
515                       0.0026228143956697593
516                       0.0026228143956697814
517                       0.002622814395669753
518                       0.002622814395669771
519                       0.0026228143956697697
520                       0.002622814395669784
521                       0.0026228143956698053
522                       0.0026228143956697723
523                       0.002622814395669825
524                       0.0026228143956697893
525                       0.002622814395669831
526                       0.0026228143956698144
527                       0.002622814395669799
528                       0.0026228143956698144
529                       0.0026228143956698643
530                       0.002622814395669858
531                       0.0026228143956698534
532                       0.0026228143956698383
533                       0.002622814395669854
534                       0.0026228143956697893
535                       0.0026228143956698803
536                       0.002622814395669844
537                       0.0026228143956698374
538                       0.0026228143956698855
539                       0.0026228143956698604
540                       0.002622814395669853
541                       0.0026228143956699155
542                       0.002622814395669907
543                       0.002622814395669921
544                       0.002622814395669908
545                       0.0026228143956699246
546                       0.0026228143956699085
547                       0.002622814395669892
548                       0.0026228143956699137
549                       0.0026228143956699423
550                       0.0026228143956699428
551                       0.0026228143956699445
552                       0.0026228143956699068
553                       0.00262281439566995
554                       0.002622814395669948
555                       0.0026228143956699376
556                       0.0026228143956699506
557                       0.0026228143956699935
558                       0.0026228143956699788
559                       0.002622814395669985
560                       0.002622814395669991
561                       0.0026228143956699987
562                       0.0026228143956699974
563                       0.002622814395669974
564                       0.0026228143956699922
565.0000000000001         0.002622814395669978
566.0000000000001         0.002622814395670022
567.0000000000001         0.0026228143956699987
568.0000000000001         0.0026228143956700182
569.0000000000001         0.0026228143956699944
570.0000000000001         0.0026228143956700503
571.0000000000001         0.002622814395670029
572.0000000000001         0.0026228143956700317
573.0000000000001         0.002622814395670009
574.0000000000001         0.0026228143956700226
575.0000000000001         0.0026228143956700113
576.0000000000001         0.002622814395670046
577                       0.00262281439567007
578                       0.002622814395669997
579                       0.0026228143956700486
580                       0.002622814395670072
581                       0.002622814395670089
582                       0.0026228143956700672
583                       0.002622814395670064
584                       0.002622814395670075
585                       0.002622814395670065
586                       0.002622814395670076
587                       0.0026228143956700716
588                       0.0026228143956700547
589                       0.0026228143956700894
590                       0.002622814395670085
591                       0.002622814395670081
592                       0.0026228143956700907
593                       0.0026228143956701145
594                       0.0026228143956700976
595                       0.0026228143956701427
596                       0.0026228143956701306
597                       0.0026228143956701353
598                       0.0026228143956701236
599                       0.0026228143956701466
600                       0.0026228143956701466
601                       0.002622814395670117
602                       0.0026228143956701644
603                       0.002622814395670121
604                       0.0026228143956701583
605                       0.0026228143956701566
606                       0.0026228143956701735
607                       0.0026228143956701986
608                       0.002622814395670187
609                       0.002622814395670182
610                       0.0026228143956701783
611                       0.0026228143956702095
612                       0.002622814395670227
613                       0.0026228143956701826
614                       0.0026228143956702104
615                       0.0026228143956701696
616                       0.002622814395670202
617                       0.0026228143956702156
618                       0.0026228143956701934
619                       0.002622814395670193
620                       0.0026228143956702646
621                       0.002622814395670203
622                       0.002622814395670225
623                       0.0026228143956702464
624                       0.002622814395670258
625                       0.0026228143956702117
626                       0.0026228143956702065
627                       0.002622814395670257
628                       0.0026228143956702737
629                       0.0026228143956702854
630                       0.0026228143956702724
631                       0.00262281439567028
632                       0.002622814395670285
633                       0.0026228143956702984
634                       0.002622814395670317
635                       0.002622814395670283
636                       0.002622814395670277
637                       0.002622814395670308
638                       0.002622814395670329
639                       0.0026228143956702724
640                       0.002622814395670346
641                       0.0026228143956703053
642                       0.002622814395670337
643                       0.00262281439567033
644                       0.0026228143956703214
645                       0.002622814395670341
646                       0.0026228143956703183
647                       0.002622814395670338
648                       0.002622814395670359
649                       0.0026228143956703647
650                       0.0026228143956703582
651                       0.00262281439567038
652                       0.0026228143956703704
653                       0.0026228143956704
654                       0.0026228143956703717
655                       0.0026228143956703643
656                       0.0026228143956703474
657                       0.0026228143956703778
658                       0.0026228143956703674
659                       0.002622814395670405
660                       0.002622814395670425
661                       0.0026228143956704107
662                       0.0026228143956704064
663                       0.002622814395670387
664                       0.0026228143956704138
665                       0.002622814395670435
666                       0.0026228143956703964
667                       0.0026228143956704367
668                       0.002622814395670388
669                       0.0026228143956704307
670                       0.00262281439567046
671                       0.0026228143956704493
672                       0.002622814395670446
673                       0.0026228143956704445
674                       0.002622814395670476
675                       0.0026228143956704775
676                       0.00262281439567046
677                       0.0026228143956704693
678                       0.0026228143956704753
679                       0.0026228143956704883
680                       0.002622814395670478
681                       0.0026228143956704367
682                       0.002622814395670502
683                       0.0026228143956704975
684                       0.002622814395670515
685                       0.0026228143956705118
686                       0.002622814395670528
687                       0.0026228143956705395
688                       0.002622814395670493
689                       0.002622814395670507
690.0000000000001         0.0026228143956705265
691.0000000000001         0.002622814395670523
692.0000000000001         0.002622814395670552
693.0000000000001         0.0026228143956705196
694.0000000000001         0.0026228143956705274
695.0000000000001         0.0026228143956705707
696.0000000000001         0.002622814395670557
697.0000000000001         0.0026228143956705586
698.0000000000001         0.0026228143956705465
699.0000000000001         0.0026228143956705655
700.0000000000001         0.002622814395670567
701.0000000000001         0.002622814395670547
702.0000000000001         0.00262281439567058
703.0000000000001         0.002622814395670633
704                       0.0026228143956705924
705                       0.002622814395670571
706                       0.002622814395670574
707                       0.002622814395670599
708                       0.0026228143956706224
709                       0.0026228143956706263
710                       0.002622814395670592
711                       0.002622814395670595
712                       0.0026228143956705946
713                       0.002622814395670642
714                       0.0026228143956706497
715                       0.002622814395670631
716                       0.002622814395670648
717                       0.0026228143956706592
718                       0.0026228143956706397
719                       0.00262281439567062
720                       0.002622814395670656
721                       0.00262281439567065
722                       0.002622814395670703
723                       0.0026228143956706653
724                       0.0026228143956706904
725                       0.0026228143956706852
726                       0.0026228143956707026
727                       0.0026228143956706935
728                       0.0026228143956706996
729                       0.0026228143956706766
730                       0.002622814395670649
731                       0.0026228143956706974
732                       0.0026228143956706987
733                       0.0026228143956707043
734                       0.002622814395670704
735                       0.0026228143956707217
736                       0.002622814395670747
737                       0.002622814395670751
738                       0.002622814395670748
739                       0.002622814395670718
740                       0.00262281439567073
741                       0.0026228143956707295
742                       0.0026228143956707538
743                       0.0026228143956707603
744                       0.0026228143956707754
745                       0.002622814395670776
746                       0.0026228143956707616
747                       0.0026228143956707624
748                       0.0026228143956707663
749                       0.0026228143956707633
750                       0.0026228143956707733
751                       0.002622814395670785
752                       0.002622814395670796
753                       0.0026228143956708062
754                       0.0026228143956708036
755                       0.002622814395670799
756                       0.0026228143956708366
757                       0.0026228143956707702
758                       0.0026228143956708023
759                       0.002622814395670834
760                       0.0026228143956708166
761                       0.002622814395670846
762                       0.002622814395670864
763                       0.002622814395670863
764                       0.002622814395670865
765                       0.002622814395670849
766                       0.0026228143956708388
767                       0.0026228143956708765
768                       0.00262281439567085
769                       0.0026228143956708813
770                       0.0026228143956708552
771                       0.002622814395670878
772                       0.0026228143956708804
773                       0.002622814395670904
774                       0.002622814395670891
775                       0.002622814395670922
776                       0.002622814395670925
777                       0.002622814395670895
778                       0.002622814395670931
779                       0.0026228143956709142
780                       0.002622814395670869
781                       0.002622814395670945
782                       0.002622814395670916
783                       0.0026228143956709454
784                       0.002622814395670932
785                       0.002622814395670936
786                       0.0026228143956709624
787                       0.0026228143956709307
788                       0.002622814395670919
789                       0.002622814395670935
790                       0.002622814395670916
791                       0.0026228143956709697
792                       0.0026228143956709775
793                       0.0026228143956709715
794                       0.0026228143956709667
795                       0.0026228143956710153
796                       0.0026228143956710326
797                       0.002622814395671003
798                       0.0026228143956710326
799                       0.0026228143956709893
800                       0.002622814395671004
801                       0.0026228143956709992
802                       0.0026228143956709836
803                       0.00262281439567099
804                       0.002622814395671039
805                       0.0026228143956710144
806                       0.002622814395671008
807                       0.0026228143956710417
808                       0.0026228143956710413
809                       0.002622814395671021
810                       0.0026228143956710617
811                       0.00262281439567103
812                       0.002622814395671063
813                       0.0026228143956710417
814                       0.002622814395671001
815.0000000000001         0.0026228143956710716
816.0000000000001         0.002622814395671082
817.0000000000001         0.002622814395671047
818.0000000000001         0.002622814395671092
819.0000000000001         0.0026228143956710786
820.0000000000001         0.0026228143956710825
821.0000000000001         0.002622814395671086
822.0000000000001         0.002622814395671072
823.0000000000001         0.0026228143956710925
824.0000000000001         0.0026228143956710764
825.0000000000001         0.0026228143956710747
826.0000000000001         0.0026228143956710894
827.0000000000001         0.0026228143956711454
828.0000000000001         0.002622814395671163
829.0000000000001         0.0026228143956711475
830.0000000000001         0.0026228143956711068
831.0000000000001         0.0026228143956711454
832.0000000000001         0.002622814395671113
833                       0.002622814395671125
834                       0.002622814395671171
835                       0.002622814395671156
836                       0.0026228143956711493
837                       0.0026228143956711627
838                       0.0026228143956711905
839                       0.0026228143956711814
840                       0.002622814395671204
841                       0.002622814395671159
842                       0.0026228143956712083
843                       0.0026228143956712052
844                       0.002622814395671169
845                       0.0026228143956711905
846                       0.002622814395671197
847                       0.002622814395671184
848                       0.0026228143956711853
849                       0.002622814395671204
850                       0.002622814395671213
851                       0.002622814395671228
852                       0.002622814395671259
853                       0.002622814395671192
854                       0.0026228143956712052
855                       0.0026228143956712174
856                       0.002622814395671246
857                       0.0026228143956712625
858                       0.002622814395671237
859                       0.0026228143956712768
860                       0.0026228143956712633
861                       0.002622814395671244
862                       0.0026228143956712447
863                       0.0026228143956712694
864                       0.0026228143956712776
865                       0.002622814395671288
866                       0.002622814395671292
867                       0.0026228143956712503
868                       0.0026228143956712824
869                       0.0026228143956713345
870                       0.002622814395671292
871                       0.0026228143956713024
872                       0.0026228143956713037
873                       0.002622814395671359
874                       0.0026228143956713245
875                       0.002622814395671285
876                       0.002622814395671318
877                       0.0026228143956713162
878                       0.0026228143956713184
879                       0.0026228143956713336
880                       0.002622814395671335
881                       0.0026228143956713084
882                       0.0026228143956713535
883                       0.002622814395671343
884                       0.0026228143956713392
885                       0.0026228143956713527
886                       0.0026228143956713605
887                       0.002622814395671383
888                       0.00262281439567138
889                       0.0026228143956713895
890                       0.0026228143956713956
891                       0.0026228143956713978
892                       0.002622814395671397
893                       0.002622814395671423
894                       0.002622814395671411
895                       0.0026228143956714494
896                       0.0026228143956714143
897                       0.0026228143956714104
898                       0.0026228143956714147
899                       0.0026228143956714173
900                       0.0026228143956714208
901                       0.0026228143956714203
902                       0.0026228143956714104
903                       0.0026228143956714385
904                       0.002622814395671452
905                       0.002622814395671441
906                       0.002622814395671476
907                       0.0026228143956714424
908                       0.0026228143956714555
909                       0.0026228143956714377
910                       0.002622814395671465
911                       0.002622814395671481
912                       0.002622814395671498
913                       0.0026228143956715023
914                       0.0026228143956714797
915                       0.002622814395671464
916                       0.002622814395671492
917                       0.0026228143956714845
918                       0.0026228143956715296
919                       0.0026228143956715353
920                       0.002622814395671496
921                       0.0026228143956715266
922                       0.002622814395671531
923                       0.0026228143956715535
924                       0.0026228143956715396
925                       0.0026228143956715483
926                       0.0026228143956715604
927                       0.0026228143956715335
928                       0.002622814395671545
929                       0.0026228143956715487
930                       0.0026228143956715543
931                       0.0026228143956715513
932                       0.0026228143956715582
933                       0.002622814395671593
934                       0.002622814395671571
935                       0.0026228143956715695
936                       0.0026228143956715925
937                       0.0026228143956716138
938                       0.0026228143956716077
939                       0.0026228143956715565
940.0000000000001         0.0026228143956715986
941.0000000000001         0.002622814395671597
942.0000000000001         0.002622814395671589
943.0000000000001         0.002622814395671568
944.0000000000001         0.002622814395671585
945.0000000000001         0.0026228143956715986
946.0000000000001         0.0026228143956716406
947.0000000000001         0.002622814395671613
948.0000000000001         0.0026228143956715916
949.0000000000001         0.002622814395671613
950.0000000000001         0.002622814395671603
951.0000000000001         0.002622814395671652
952.0000000000001         0.002622814395671675
953.0000000000001         0.0026228143956716515
954.0000000000001         0.002622814395671697
955.0000000000001         0.002622814395671676
956.0000000000001         0.0026228143956716263
957.0000000000001         0.002622814395671689
958.0000000000001         0.002622814395671651
959.0000000000001         0.0026228143956716927
960                       0.0026228143956716827
961                       0.0026228143956717096
962                       0.002622814395671697
963                       0.002622814395671682
964                       0.002622814395671739
965                       0.0026228143956716966
966                       0.002622814395671742
967                       0.0026228143956717317
968                       0.0026228143956717313
969                       0.0026228143956717525
970                       0.00262281439567173
971                       0.0026228143956717504
972                       0.0026228143956717243
973                       0.0026228143956717725
974                       0.0026228143956717486
975                       0.0026228143956717877
976                       0.0026228143956717755
977                       0.002622814395671719
978                       0.0026228143956718067
979                       0.002622814395671768
980                       0.0026228143956717703
981                       0.0026228143956717543
982                       0.0026228143956717785
983                       0.002622814395671754
984                       0.0026228143956717937
985                       0.002622814395671779
986                       0.0026228143956717616
987                       0.0026228143956718167
988                       0.0026228143956718362
989                       0.0026228143956718293
990                       0.0026228143956717833
991                       0.0026228143956718497
992                       0.0026228143956718653
993                       0.00262281439567185
994                       0.002622814395671844
995                       0.0026228143956718154
996                       0.0026228143956718033
997                       0.002622814395671829
998                       0.0026228143956718965
999                       0.002622814395671844
1000                      0.0026228143956718458
1001.0000000000001        0.0026228143956718523
1002                      0.0026228143956718883
1003.0000000000001        0.002622814395671893
1004                      0.0026228143956718727
1005.0000000000001        0.0026228143956718666
1006                      0.0026228143956718263
1007.0000000000001        0.0026228143956719074
1008                      0.0026228143956718948
1009.0000000000001        0.0026228143956719056
1010                      0.0026228143956718917
1011.0000000000001        0.0026228143956718588
1012                      0.0026228143956718666
1013.0000000000001        0.002622814395671884
1014                      0.002622814395671915
1015.0000000000001        0.002622814395671909
1016                      0.002622814395671926
1017.0000000000001        0.0026228143956719342
1018                      0.0026228143956719637
1019.0000000000001        0.0026228143956719607
1020                      0.002622814395671945
1021.0000000000001        0.002622814395671963
1022                      0.0026228143956719984
1023.0000000000001        0.0026228143956719754
1024                      0.0026228143956719486
1025                      0.002622814395671959
1026                      0.002622814395671977
1027                      0.0026228143956719702
1028                      0.002622814395671954
1029                      0.0026228143956719893
1030                      0.002622814395672014
1031                      0.002622814395672019
1032                      0.0026228143956719707
1033                      0.0026228143956720192
1034                      0.0026228143956719885
1035                      0.0026228143956719733
1036                      0.002622814395672014
1037                      0.002622814395671967
1038                      0.0026228143956720544
1039                      0.0026228143956720023
1040                      0.002622814395671998
1041                      0.0026228143956720444
1042                      0.0026228143956720153
1043                      0.0026228143956720735
1044                      0.0026228143956720435
1045                      0.0026228143956720244
1046                      0.0026228143956720904
1047                      0.002622814395671992
1048                      0.002622814395672094
1049                      0.002622814395672076
1050                      0.0026228143956721142
1051                      0.0026228143956720756
1052                      0.002622814395672081
1053                      0.00262281439567208
1054                      0.002622814395672079
1055                      0.0026228143956720904
1056                      0.002622814395672097
1057                      0.002622814395672095
1058                      0.0026228143956721077
1059                      0.002622814395672122
1060                      0.0026228143956721337
1061                      0.0026228143956721355
1062                      0.002622814395672101
1063                      0.00262281439567211
1064                      0.0026228143956721355
1065                      0.002622814395672125
1066                      0.002622814395672155
1067                      0.002622814395672106
1068                      0.002622814395672131
1069                      0.0026228143956721467
1070                      0.002622814395672167
1071                      0.0026228143956721728
1072                      0.002622814395672206
1073                      0.0026228143956722088
1074                      0.002622814395672176
1075                      0.002622814395672172
1076                      0.002622814395672168
1077                      0.00262281439567219
1078                      0.002622814395672182
1079                      0.002622814395672197
1080                      0.0026228143956721606
1081                      0.0026228143956721784
1082                      0.0026228143956722396
1083                      0.002622814395672225
1084                      0.002622814395672202
1085                      0.0026228143956722014
1086                      0.002622814395672207
1087                      0.002622814395672198
1088                      0.0026228143956722027
1089                      0.0026228143956722708
1090                      0.002622814395672189
1091                      0.0026228143956722656
1092                      0.0026228143956721684
1093                      0.002622814395672268
1094                      0.002622814395672281
1095                      0.0026228143956722695
1096                      0.0026228143956722734
1097                      0.00262281439567231
1098                      0.0026228143956723046
1099                      0.002622814395672277
1100                      0.002622814395672264
1101                      0.0026228143956723306
1102                      0.0026228143956723107
1103                      0.002622814395672268
1104                      0.0026228143956723185
1105                      0.0026228143956723237
1106                      0.0026228143956723193
1107                      0.0026228143956722955
1108                      0.0026228143956723384
1109                      0.00262281439567232
1110                      0.002622814395672326
1111                      0.0026228143956723627
1112                      0.0026228143956723397
1113                      0.0026228143956723306
1114                      0.0026228143956723766
1115                      0.0026228143956723645
1116                      0.0026228143956723666
1117                      0.002622814395672346
1118                      0.002622814395672374
1119                      0.002622814395672386
1120                      0.0026228143956723822
1121                      0.002622814395672346
1122                      0.00262281439567237
1123                      0.002622814395672366
1124                      0.0026228143956724364
1125                      0.0026228143956723827
1126                      0.0026228143956723866
1127                      0.0026228143956724217
1128                      0.0026228143956724182
1129                      0.002622814395672397
1130.0000000000002        0.0026228143956724403
1131                      0.0026228143956724356
1132.0000000000002        0.0026228143956724534
1133                      0.0026228143956724074
1134.0000000000002        0.002622814395672476
1135                      0.002622814395672447
1136.0000000000002        0.002622814395672449
1137                      0.0026228143956724126
1138.0000000000002        0.0026228143956724616
1139                      0.00262281439567244
1140.0000000000002        0.002622814395672422
1141                      0.0026228143956724434
1142.0000000000002        0.0026228143956724447
1143                      0.0026228143956724456
1144.0000000000002        0.0026228143956725128
1145                      0.0026228143956724785
1146.0000000000002        0.002622814395672464
1147                      0.002622814395672463
1148.0000000000002        0.002622814395672489
1149                      0.0026228143956725067
1150.0000000000002        0.0026228143956725284
1151                      0.0026228143956724967
1152.0000000000002        0.002622814395672511
1153                      0.0026228143956725054
1154                      0.002622814395672548
1155                      0.002622814395672549
1156                      0.002622814395672536
1157                      0.002622814395672547
1158                      0.0026228143956725136
1159                      0.0026228143956725557
1160                      0.0026228143956725505
1161                      0.0026228143956725414
1162                      0.002622814395672564
1163                      0.002622814395672556
1164                      0.0026228143956725752
1165                      0.0026228143956725457
1166                      0.002622814395672531
1167                      0.0026228143956725665
1168                      0.0026228143956725904
1169                      0.002622814395672606
1170                      0.002622814395672597
1171                      0.00262281439567261
1172                      0.002622814395672576
1173                      0.002622814395672624
1174                      0.002622814395672572
1175                      0.002622814395672606
1176                      0.0026228143956726125
1177                      0.0026228143956726095
1178                      0.002622814395672635
1179                      0.002622814395672651
1180                      0.002622814395672666
1181                      0.0026228143956725926
1182                      0.0026228143956726346
1183                      0.0026228143956726546
1184                      0.002622814395672656
1185                      0.0026228143956726463
1186                      0.0026228143956726203
1187                      0.0026228143956726485
1188                      0.0026228143956726485
1189                      0.0026228143956726806
1190                      0.0026228143956726685
1191                      0.0026228143956726685
1192                      0.0026228143956726967
1193                      0.0026228143956726724
1194                      0.002622814395672705
1195                      0.002622814395672696
1196                      0.002622814395672713
1197                      0.0026228143956727066
1198                      0.002622814395672723
1199                      0.0026228143956727153
1200                      0.002622814395672698
1201                      0.0026228143956727244
1202                      0.0026228143956727127
1203                      0.002622814395672764
1204                      0.0026228143956727266
1205                      0.0026228143956727183
1206                      0.002622814395672734
1207                      0.0026228143956727235
1208                      0.0026228143956727127
1209                      0.0026228143956727196
1210                      0.002622814395672743
1211                      0.0026228143956727656
1212                      0.002622814395672773
1213                      0.0026228143956727812
1214                      0.0026228143956727643
1215                      0.0026228143956728398
1216                      0.0026228143956727877
1217                      0.002622814395672775
1218                      0.00262281439567278
1219                      0.0026228143956728246
1220                      0.002622814395672832
1221                      0.0026228143956728116
1222                      0.002622814395672804
1223                      0.002622814395672809
1224                      0.0026228143956728294
1225                      0.0026228143956728163
1226                      0.0026228143956728467
1227                      0.0026228143956728168
1228                      0.0026228143956728437
1229                      0.0026228143956728484
1230                      0.002622814395672859
1231                      0.0026228143956728536
1232                      0.0026228143956728606
1233                      0.0026228143956728484
1234                      0.0026228143956728185
1235                      0.002622814395672881
1236                      0.002622814395672894
1237                      0.0026228143956728775
1238                      0.0026228143956728736
1239                      0.002622814395672904
1240                      0.0026228143956728953
1241                      0.002622814395672905
1242                      0.0026228143956728667
1243                      0.0026228143956729165
1244                      0.0026228143956728905
1245                      0.0026228143956728836
1246                      0.0026228143956728875
1247                      0.002622814395672916
1248                      0.0026228143956729183
1249                      0.0026228143956729126
1250                      0.0026228143956729738
1251                      0.0026228143956729274
1252                      0.002622814395672884
1253                      0.0026228143956729534
1254                      0.0026228143956729478
1255.0000000000002        0.0026228143956729543
1256                      0.002622814395672913
1257.0000000000002        0.002622814395673007
1258                      0.0026228143956729903
1259.0000000000002        0.002622814395672976
1260                      0.0026228143956730002
1261.0000000000002        0.0026228143956729885
1262                      0.00262281439567298
1263.0000000000002        0.002622814395672995
1264                      0.002622814395672989
1265.0000000000002        0.002622814395673011
1266                      0.002622814395672972
1267.0000000000002        0.0026228143956730033
1268                      0.0026228143956730024
1269.0000000000002        0.0026228143956729625
1270                      0.002622814395673052
1271.0000000000002        0.0026228143956730566
1272                      0.0026228143956730458
1273.0000000000002        0.0026228143956730137
1274                      0.0026228143956730176
1275.0000000000002        0.0026228143956730458
1276                      0.002622814395673064
1277.0000000000002        0.0026228143956730497
1278                      0.0026228143956730458
1279.0000000000002        0.002622814395673046
1280                      0.0026228143956730384
1281                      0.002622814395673061
1282                      0.0026228143956730883
1283                      0.0026228143956731113
1284                      0.0026228143956731494
1285                      0.0026228143956731073
1286                      0.002622814395673114
1287                      0.0026228143956730783
1288                      0.0026228143956730852
1289                      0.0026228143956730904
1290                      0.002622814395673139
1291                      0.002622814395673129
1292                      0.0026228143956731355
1293                      0.0026228143956730965
1294                      0.0026228143956731073
1295                      0.0026228143956730844
1296                      0.0026228143956730783
1297                      0.002622814395673148
1298                      0.002622814395673121
1299                      0.002622814395673134
1300                      0.0026228143956731173
1301                      0.00262281439567311
1302                      0.0026228143956731225
1303                      0.002622814395673145
1304                      0.002622814395673183
1305                      0.0026228143956731525
1306                      0.0026228143956732166
1307                      0.0026228143956731798
1308                      0.002622814395673194
1309                      0.0026228143956732097
1310                      0.0026228143956732114
1311                      0.0026228143956731954
1312                      0.0026228143956732283
1313                      0.002622814395673234
1314                      0.0026228143956732405
1315                      0.0026228143956731837
1316                      0.0026228143956732097
1317                      0.0026228143956732062
1318                      0.0026228143956732283
1319                      0.00262281439567324
1320                      0.0026228143956732214
1321                      0.002622814395673235
1322                      0.002622814395673261
1323                      0.0026228143956732557
1324                      0.002622814395673247
1325                      0.002622814395673236
1326                      0.0026228143956732444
1327                      0.0026228143956732574
1328                      0.0026228143956732865
1329                      0.0026228143956732583
1330                      0.002622814395673265
1331                      0.0026228143956732956
1332                      0.0026228143956732878
1333                      0.0026228143956733125
1334                      0.00262281439567331
1335                      0.0026228143956733225
1336                      0.002622814395673311
1337                      0.0026228143956732873
1338                      0.0026228143956733073
1339                      0.002622814395673316
1340                      0.0026228143956733233
1341                      0.002622814395673311
1342                      0.002622814395673374
1343                      0.002622814395673305
1344                      0.00262281439567333
1345                      0.002622814395673336
1346                      0.0026228143956733454
1347                      0.0026228143956733186
1348                      0.002622814395673365
1349                      0.002622814395673386
1350                      0.00262281439567337
1351                      0.0026228143956733684
1352                      0.002622814395673405
1353                      0.0026228143956733823
1354                      0.0026228143956733667
1355                      0.0026228143956733563
1356                      0.0026228143956733905
1357                      0.00262281439567342
1358                      0.002622814395673387
1359                      0.0026228143956734105
1360                      0.0026228143956734105
1361                      0.0026228143956734244
1362                      0.002622814395673411
1363                      0.0026228143956734075
1364                      0.0026228143956734213
1365                      0.0026228143956734426
1366                      0.002622814395673439
1367                      0.00262281439567343
1368                      0.002622814395673434
1369                      0.0026228143956734625
1370                      0.002622814395673479
1371                      0.0026228143956734313
1372                      0.0026228143956734734
1373                      0.00262281439567346
1374                      0.002622814395673476
1375                      0.00262281439567349
1376                      0.002622814395673478
1377                      0.002622814395673485
1378                      0.0026228143956734703
1379                      0.0026228143956734894
1380.0000000000002        0.0026228143956735003
1381                      0.0026228143956735198
1382.0000000000002        0.002622814395673475
1383                      0.0026228143956735436
1384.0000000000002        0.0026228143956734864
1385                      0.002622814395673464
1386.0000000000002        0.0026228143956735428
1387                      0.0026228143956734877
1388.0000000000002        0.0026228143956735024
1389                      0.0026228143956735306
1390.0000000000002        0.0026228143956735245
1391                      0.0026228143956735193
1392.0000000000002        0.0026228143956735597
1393                      0.0026228143956735415
1394.0000000000002        0.002622814395673548
1395                      0.0026228143956735423
1396.0000000000002        0.002622814395673531
1397                      0.0026228143956735523
1398.0000000000002        0.0026228143956736048
1399                      0.0026228143956735926
1400.0000000000002        0.0026228143956735935
1401                      0.002622814395673542
1402.0000000000002        0.0026228143956736126
1403                      0.0026228143956735853
1404.0000000000002        0.0026228143956735614
1405                      0.0026228143956736082
1406.0000000000002        0.0026228143956736065
1407                      0.0026228143956736126
1408                      0.0026228143956736638
1409                      0.002622814395673619
1410                      0.002622814395673639
1411                      0.002622814395673615
1412                      0.0026228143956736646
1413                      0.00262281439567363
1414                      0.00262281439567359
1415                      0.002622814395673681
1416                      0.002622814395673678
1417                      0.0026228143956736525
1418                      0.002622814395673615
1419                      0.002622814395673646
1420                      0.0026228143956736356
1421                      0.002622814395673724
1422                      0.002622814395673664
1423                      0.0026228143956736707
1424                      0.0026228143956736646
1425                      0.0026228143956736837
1426                      0.002622814395673702
1427                      0.0026228143956736776
1428                      0.0026228143956736963
1429                      0.002622814395673706
1430                      0.0026228143956737115
1431                      0.0026228143956737227
1432                      0.002622814395673731
1433                      0.002622814395673718
1434                      0.0026228143956737574
1435                      0.002622814395673727
1436                      0.0026228143956737427
1437                      0.002622814395673716
1438                      0.002622814395673732
1439                      0.0026228143956737635
1440                      0.002622814395673751
1441                      0.002622814395673764
1442                      0.0026228143956737743
1443                      0.002622814395673758
1444                      0.0026228143956737856
1445                      0.002622814395673723
1446                      0.002622814395673769
1447                      0.002622814395673747
1448                      0.002622814395673768
1449                      0.002622814395673781
1450                      0.002622814395673801
1451                      0.0026228143956738286
1452                      0.0026228143956738316
1453                      0.0026228143956738108
1454                      0.002622814395673802
1455                      0.0026228143956738242
1456                      0.0026228143956738377
1457                      0.0026228143956738125
1458                      0.002622814395673844
1459                      0.002622814395673865
1460                      0.002622814395673823
1461                      0.0026228143956738364
1462                      0.002622814395673832
1463                      0.0026228143956738377
1464                      0.0026228143956738247
1465                      0.002622814395673882
1466                      0.002622814395673873
1467                      0.0026228143956738576
1468                      0.002622814395673873
1469                      0.0026228143956738676
1470                      0.0026228143956738862
1471                      0.0026228143956738706
1472                      0.002622814395673901
1473                      0.0026228143956738975
1474                      0.0026228143956738867
1475                      0.0026228143956739257
1476                      0.0026228143956738836
1477                      0.002622814395673887
1478                      0.002622814395673934
1479                      0.0026228143956739296
1480                      0.0026228143956739457
1481                      0.002622814395673909
1482                      0.002622814395673937
1483                      0.0026228143956739712
1484                      0.0026228143956739387
1485                      0.0026228143956739587
1486                      0.0026228143956739205
1487                      0.0026228143956739816
1488                      0.0026228143956739504
1489                      0.0026228143956739283
1490                      0.002622814395674002
1491                      0.0026228143956739942
1492                      0.0026228143956739678
1493                      0.002622814395673966
1494                      0.0026228143956739626
1495                      0.0026228143956739704
1496                      0.0026228143956739856
1497                      0.0026228143956739617
1498                      0.0026228143956740064
1499                      0.0026228143956739955
1500                      0.0026228143956740116
1501                      0.002622814395674004
1502                      0.002622814395673985
1503                      0.002622814395674042
1504                      0.002622814395674057
1505.0000000000002        0.002622814395674052
1506                      0.0026228143956740307
1507.0000000000002        0.0026228143956740775
1508                      0.0026228143956740653
1509.0000000000002        0.002622814395674044
1510                      0.002622814395674067
1511.0000000000002        0.002622814395674037
1512                      0.00262281439567404
1513.0000000000002        0.002622814395674067
1514                      0.002622814395674076
1515.0000000000002        0.002622814395674053
1516                      0.002622814395674107
1517.0000000000002        0.00262281439567409
1518                      0.0026228143956740736
1519.0000000000002        0.0026228143956740814
1520                      0.002622814395674064
1521.0000000000002        0.002622814395674082
1522                      0.0026228143956741573
1523.0000000000002        0.0026228143956740693
1524                      0.002622814395674131
1525.0000000000002        0.002622814395674139
1526                      0.0026228143956741087
1527.0000000000002        0.0026228143956741334
1528                      0.0026228143956741447
1529.0000000000002        0.0026228143956741564
1530                      0.0026228143956741417
1531.0000000000002        0.0026228143956741517
1532                      0.0026228143956741625
1533.0000000000002        0.0026228143956741464
1534                      0.0026228143956741664
1535.0000000000002        0.002622814395674155
1536                      0.002622814395674127
1537                      0.002622814395674196
1538                      0.0026228143956741373
1539                      0.002622814395674159
1540                      0.002622814395674189
1541                      0.002622814395674173
1542                      0.0026228143956741876
1543                      0.0026228143956741994
1544                      0.0026228143956741894
1545                      0.0026228143956742137
1546                      0.0026228143956742206
1547                      0.002622814395674189
1548                      0.0026228143956741837
1549                      0.0026228143956742297
1550                      0.00262281439567425
1551                      0.0026228143956742262
1552                      0.00262281439567423
1553                      0.0026228143956742588
1554                      0.002622814395674248
1555                      0.002622814395674227
1556                      0.0026228143956742874
1557                      0.0026228143956743164
1558                      0.0026228143956742757
1559                      0.00262281439567424
1560                      0.002622814395674282
1561                      0.00262281439567425
1562                      0.0026228143956742835
1563                      0.0026228143956742687
1564                      0.0026228143956742787
1565                      0.00262281439567431
1566                      0.0026228143956742913
1567                      0.0026228143956743264
1568                      0.0026228143956742982
1569                      0.0026228143956743
1570                      0.002622814395674313
1571                      0.0026228143956743086
1572                      0.0026228143956743247
1573                      0.0026228143956743325
1574                      0.0026228143956743243
1575                      0.0026228143956743438
1576                      0.0026228143956743715
1577                      0.0026228143956743386
1578                      0.0026228143956743286
1579                      0.0026228143956743134
1580                      0.002622814395674348
1581                      0.0026228143956743264
1582                      0.002622814395674348
1583                      0.0026228143956743676
1584                      0.00262281439567436
1585                      0.0026228143956743416
1586                      0.0026228143956743733
1587                      0.0026228143956743563
1588                      0.002622814395674357
1589                      0.0026228143956743746
1590                      0.0026228143956743984
1591                      0.002622814395674411
1592                      0.00262281439567438
1593                      0.002622814395674423
1594                      0.002622814395674399
1595                      0.0026228143956744322
1596                      0.002622814395674434
1597                      0.0026228143956744097
1598                      0.002622814395674422
1599                      0.002622814395674444
1600                      0.0026228143956744413
1601                      0.002622814395674422
1602                      0.002622814395674431
1603                      0.002622814395674398
1604                      0.0026228143956744374
1605                      0.0026228143956744617
1606                      0.002622814395674517
1607                      0.0026228143956744427
1608                      0.002622814395674436
1609                      0.002622814395674478
1610                      0.002622814395674445
1611                      0.002622814395674513
1612                      0.0026228143956744873
1613                      0.002622814395674524
1614                      0.0026228143956745077
1615                      0.0026228143956744873
1616                      0.002622814395674543
1617                      0.002622814395674528
1618                      0.002622814395674513
1619                      0.0026228143956745107
1620                      0.0026228143956745584
1621                      0.00262281439567455
1622                      0.002622814395674538
1623                      0.0026228143956745402
1624                      0.002622814395674528
1625                      0.002622814395674533
1626                      0.002622814395674506
1627                      0.002622814395674569
1628                      0.0026228143956745337
1629                      0.0026228143956745676
1630.0000000000002        0.002622814395674576
1631                      0.002622814395674572
1632.0000000000002        0.002622814395674554
1633                      0.00262281439567459
1634.0000000000002        0.0026228143956745767
1635                      0.0026228143956745784
1636.0000000000002        0.002622814395674585
1637                      0.002622814395674572
1638.0000000000002        0.0026228143956745597
1639                      0.0026228143956745706
1640.0000000000002        0.002622814395674619
1641                      0.0026228143956746122
1642.0000000000002        0.0026228143956746187
1643                      0.0026228143956746053
1644.0000000000002        0.0026228143956746105
1645                      0.002622814395674631
1646.0000000000002        0.002622814395674652
1647                      0.0026228143956746205
1648.0000000000002        0.0026228143956746356
1649                      0.0026228143956746153
1650.0000000000002        0.0026228143956746304
1651                      0.002622814395674649
1652.0000000000002        0.00262281439567465
1653                      0.0026228143956746573
1654.0000000000002        0.002622814395674678
1655                      0.0026228143956746786
1656.0000000000002        0.0026228143956746604
1657                      0.0026228143956746794
1658.0000000000002        0.0026228143956746964
1659                      0.0026228143956746604
1660.0000000000002        0.002622814395674724
1661                      0.0026228143956746764
1662.0000000000002        0.0026228143956747046
1663                      0.002622814395674717
1664.0000000000002        0.0026228143956747055
1665                      0.0026228143956747085
1666                      0.002622814395674699
1667                      0.0026228143956747363
1668                      0.0026228143956747484
1669                      0.002622814395674761
1670                      0.0026228143956747215
1671                      0.0026228143956747076
1672                      0.0026228143956747722
1673                      0.002622814395674784
1674                      0.0026228143956747952
1675                      0.0026228143956747484
1676                      0.002622814395674742
1677                      0.002622814395674775
1678                      0.0026228143956747506
1679                      0.0026228143956747675
1680                      0.00262281439567473
1681                      0.002622814395674752
1682                      0.002622814395674801
1683                      0.002622814395674803
1684                      0.0026228143956747597
1685                      0.0026228143956748087
1686                      0.002622814395674808
1687                      0.0026228143956748082
1688                      0.00262281439567481
1689                      0.0026228143956748334
1690                      0.002622814395674856
1691                      0.0026228143956748243
1692                      0.0026228143956748243
1693                      0.0026228143956748494
1694                      0.0026228143956748312
1695                      0.0026228143956748273
1696                      0.002622814395674869
1697                      0.0026228143956748586
1698                      0.0026228143956748755
1699                      0.0026228143956748538
1700                      0.002622814395674894
1701                      0.0026228143956748906
1702                      0.002622814395674884
1703                      0.0026228143956748533
1704                      0.002622814395674869
1705                      0.00262281439567488
1706                      0.002622814395674922
1707                      0.002622814395674914
1708                      0.0026228143956748646
1709                      0.002622814395674906
1710                      0.002622814395674923
1711                      0.002622814395674942
1712                      0.0026228143956748915
1713                      0.002622814395674922
1714                      0.002622814395674926
1715                      0.0026228143956749388
1716                      0.002622814395674946
1717                      0.002622814395674982
1718                      0.0026228143956749162
1719                      0.0026228143956748993
1720                      0.0026228143956749748
1721                      0.0026228143956749336
1722                      0.0026228143956749475
1723                      0.0026228143956749735
1724                      0.002622814395674948
1725                      0.0026228143956749665
1726                      0.0026228143956749375
1727                      0.002622814395674968
1728                      0.0026228143956750077
1729                      0.002622814395675027
1730                      0.0026228143956749882
1731                      0.002622814395674997
1732                      0.002622814395674993
1733                      0.00262281439567505
1734                      0.0026228143956750177
1735                      0.002622814395675028
1736                      0.0026228143956750225
1737                      0.0026228143956750294
1738                      0.0026228143956749843
1739                      0.0026228143956750303
1740                      0.0026228143956750316
1741                      0.0026228143956750407
1742                      0.00262281439567507
1743                      0.0026228143956750554
1744                      0.0026228143956750333
1745                      0.0026228143956750828
1746                      0.002622814395675044
1747                      0.0026228143956750624
1748                      0.0026228143956750598
1749                      0.0026228143956751127
1750                      0.002622814395675095
1751                      0.0026228143956751023
1752                      0.0026228143956750394
1753                      0.0026228143956750992
1754                      0.002622814395675102
1755.0000000000002        0.0026228143956751136
1756                      0.002622814395675076
1757.0000000000002        0.0026228143956751344
1758                      0.0026228143956751296
1759.0000000000002        0.002622814395675114
1760                      0.0026228143956751097
1761.0000000000002        0.002622814395675137
1762                      0.002622814395675142
1763.0000000000002        0.0026228143956751673
1764                      0.0026228143956751313
1765.0000000000002        0.0026228143956751517
1766                      0.0026228143956751404
1767.0000000000002        0.002622814395675178
1768                      0.0026228143956751795
1769.0000000000002        0.0026228143956751097
1770                      0.0026228143956751816
1771.0000000000002        0.0026228143956751678
1772                      0.002622814395675191
1773.0000000000002        0.0026228143956751994
1774                      0.0026228143956751678
1775.0000000000002        0.0026228143956751773
1776                      0.0026228143956751474
1777.0000000000002        0.002622814395675232
1778                      0.002622814395675208
1779.0000000000002        0.0026228143956752306
1780                      0.0026228143956752493
1781.0000000000002        0.0026228143956752398
1782                      0.002622814395675257
1783.0000000000002        0.002622814395675189
1784                      0.0026228143956752072
1785.0000000000002        0.002622814395675209
1786                      0.0026228143956752025
1787.0000000000002        0.0026228143956752393
1788                      0.0026228143956752246
1789.0000000000002        0.0026228143956752875
1790                      0.002622814395675254
1791.0000000000002        0.002622814395675277
1792                      0.002622814395675244
1793                      0.002622814395675275
1794                      0.002622814395675279
1795                      0.0026228143956752606
1796                      0.002622814395675275
1797                      0.002622814395675308
1798                      0.0026228143956752714
1799                      0.002622814395675295
1800                      0.002622814395675257
1801                      0.002622814395675298
1802                      0.002622814395675319
1803                      0.002622814395675289
1804                      0.002622814395675312
1805                      0.0026228143956752935
1806                      0.002622814395675315
1807                      0.002622814395675311
1808                      0.0026228143956753157
1809                      0.0026228143956753243
1810                      0.002622814395675328
1811                      0.0026228143956753456
1812                      0.0026228143956753117
1813                      0.0026228143956753425
1814                      0.002622814395675377
1815                      0.0026228143956753516
1816                      0.002622814395675396
1817                      0.002622814395675347
1818                      0.002622814395675398
1819                      0.0026228143956753738
1820                      0.0026228143956753603
1821                      0.0026228143956753967
1822                      0.002622814395675388
1823                      0.002622814395675395
1824                      0.002622814395675434
1825                      0.0026228143956753863
1826                      0.0026228143956754215
1827                      0.002622814395675455
1828                      0.0026228143956754163
1829                      0.0026228143956753837
1830                      0.002622814395675464
1831                      0.0026228143956754345
1832                      0.0026228143956754228
1833                      0.0026228143956754132
1834                      0.0026228143956754674
1835                      0.002622814395675459
1836                      0.0026228143956754622
1837                      0.002622814395675467
1838                      0.0026228143956754098
1839                      0.0026228143956754544
1840                      0.0026228143956754544
1841                      0.0026228143956754536
1842                      0.002622814395675461
1843                      0.0026228143956754913
1844                      0.0026228143956754887
1845                      0.0026228143956755004
1846                      0.002622814395675514
1847                      0.00262281439567551
1848                      0.0026228143956755273
1849                      0.0026228143956755017
1850                      0.002622814395675478
1851                      0.0026228143956755125
1852                      0.00262281439567554
1853                      0.0026228143956755078
1854                      0.002622814395675504
1855                      0.002622814395675534
1856                      0.0026228143956755156
1857                      0.002622814395675535
1858                      0.0026228143956755733
1859                      0.0026228143956755485
1860                      0.002622814395675558
1861                      0.002622814395675587
1862                      0.00262281439567555
1863                      0.002622814395675565
1864                      0.0026228143956755724
1865                      0.0026228143956755754
1866                      0.0026228143956755806
1867                      0.002622814395675565
1868                      0.00262281439567559
1869                      0.002622814395675568
1870                      0.0026228143956756127
1871                      0.002622814395675616
1872                      0.0026228143956756387
1873                      0.002622814395675638
1874                      0.0026228143956756036
1875                      0.00262281439567562
1876                      0.0026228143956756518
1877                      0.0026228143956756296
1878                      0.0026228143956755793
1879                      0.0026228143956756704
1880.0000000000002        0.002622814395675668
1881                      0.002622814395675678
1882.0000000000002        0.002622814395675665
1883                      0.002622814395675664
1884.0000000000002        0.0026228143956756786
1885                      0.002622814395675669
1886.0000000000002        0.0026228143956757086
1887                      0.002622814395675662
1888.0000000000002        0.00262281439567567
1889                      0.0026228143956756786
1890.0000000000002        0.0026228143956756695
1891                      0.0026228143956756886
1892.0000000000002        0.0026228143956756617
1893                      0.0026228143956756943
1894.0000000000002        0.002622814395675673
1895                      0.002622814395675719
1896.0000000000002        0.002622814395675713
1897                      0.0026228143956757324
1898.0000000000002        0.0026228143956757394
1899                      0.002622814395675713
1900.0000000000002        0.0026228143956757216
1901                      0.0026228143956757233
1902.0000000000002        0.002622814395675728
1903                      0.0026228143956757107
1904.0000000000002        0.0026228143956757355
1905                      0.0026228143956757506
1906.0000000000002        0.0026228143956757806
1907                      0.002622814395675775
1908.0000000000002        0.002622814395675749
1909                      0.002622814395675775
1910.0000000000002        0.0026228143956757454
1911                      0.0026228143956757524
1912.0000000000002        0.002622814395675735
1913                      0.0026228143956757875
1914.0000000000002        0.002622814395675795
1915                      0.002622814395675815
1916.0000000000002        0.0026228143956758443
1917                      0.0026228143956757975
1918.0000000000002        0.0026228143956757745
1919                      0.002622814395675797
1920                      0.002622814395675823
1921                      0.0026228143956758005
1922                      0.002622814395675803
1923                      0.002622814395675849
1924                      0.0026228143956758096
1925                      0.0026228143956758343
1926                      0.0026228143956758656
1927                      0.002622814395675839
1928                      0.0026228143956758742
1929                      0.0026228143956758673
1930                      0.0026228143956758703
1931                      0.0026228143956758573
1932                      0.0026228143956758703
1933                      0.0026228143956758656
1934                      0.0026228143956758656
1935                      0.0026228143956758825
1936                      0.0026228143956759085
1937                      0.00262281439567587
1938                      0.0026228143956758955
1939                      0.0026228143956758885
1940                      0.002622814395675902
1941                      0.0026228143956759167
1942                      0.0026228143956758894
1943                      0.002622814395675931
1944                      0.002622814395675898
1945                      0.0026228143956759306
1946                      0.002622814395675938
1947                      0.002622814395675932
1948                      0.0026228143956759007
1949                      0.002622814395675952
1950                      0.0026228143956759454
1951                      0.0026228136765518006
1952                      0.002622808922662858
1953                      0.00262279623765034
1954                      0.0026227719881144777
1955                      0.0026227327945083003
1956                      0.002622675545533157
1957                      0.0026225973964018184
1958                      0.0026224957440384843
1959                      0.0026223681767716077
1960                      0.002622212401470666
1961                      0.002622026156389878
1962                      0.0026218071222212686
1963                      0.0026215528461837096
1964                      0.002621260693822925
1965                      0.0026209278404008985
1966                      0.0026205513085668618
1967                      0.002620128052070126
1968                      0.0026196550775486136
1969                      0.002619129588983858
1970                      0.002618549133326157
1971                      0.002617911721980238
1972                      0.002617215902016841
1973                      0.002616460753583893
1974                      0.0026156457962051047
1975                      0.0026147707963138076
1976                      0.002613835480862552
1977                      0.0026128391760226687
1978                      0.0026117804041064863
1979                      0.0026106564837066566
1980                      0.0026094631853371478
1981                      0.002608194495693083
1982                      0.002606842537074086
1983                      0.0026053976749526014
1984                      0.002603848827784897
1985                      0.002602183971477435
1986                      0.0026003908089931075
1987                      0.0025984575553024466
1988                      0.0025963737700895498
1989                      0.0025941311553140307
1990                      0.002591724221833095
1991                      0.0025891507197510605
1992                      0.0025864117238762383
1993                      0.0025835112736958053
1994                      0.0025804554929019265
1995                      0.0025772511618299718
1996                      0.0025739037877422154
1997                      0.002570415305545975
1998                      0.0025667816293651704
1999                      0.0025629903416001997
2000                      0.0025590188300448676
2001                      0.002554833154533093
2002.0000000000002        0.0025503878480415782
2003                      0.002545626754874089
2004                      0.0025404849104383276
2005                      0.0025348913989012185
2006.0000000000002        0.002528773096527004
2007.0000000000002        0.0025220592078317853
2008                      0.0025146864969697344
2009                      0.0025066050626629025
2010.0000000000002        0.002497784357582909
2011.0000000000002        0.0024882188841309507
2012                      0.0024779326222874897
2013                      0.0024669808435616213
2014.0000000000002        0.002455447706828873
2015.0000000000002        0.002443438151548105
2016                      0.0024310633259248845
2017                      0.0024184201450612158
2018.0000000000002        0.0024055673095972363
2019.0000000000002        0.0023925016008389055
2020                      0.00237913880431351
2021                      0.002365302807854682
2022.0000000000002        0.0023507245344797883
2023.0000000000002        0.002335050260832128
2024                      0.0023178575455590077
2025                      0.002298677087070145
2026.0000000000002        0.0022770203825126256
2027.0000000000002        0.002252415617868555
2028                      0.002224457072271726
2029                      0.002192874316839412
2030.0000000000002        0.0021561222046738316
2031.0000000000002        0.002114162543033952
2032                      0.0020680259995088032
2033                      0.0020195530603618794
2034.0000000000002        0.0019713951492379618
2035.0000000000002        0.001926763641521324
2036                      0.0018888768929216568
2037                      0.0018602097274658743
2038.0000000000002        0.0018418259856162525
2039.0000000000002        0.001833106936705471
2040                      0.001832002520847541
2041                      0.0018350121771982951
2042.0000000000002        0.0018394050658815458
2043.0000000000002        0.001842872224048589
2044                      0.0018435550666294433
2045                      0.0018394249057865361
2046.0000000000002        0.0018292954215879623
2047.0000000000002        0.0018126428018162201
2048                      0.0017894779088831992
2049                      0.0017604053261610162
2050                      0.0017267111167983532
2051                      0.0016905668504198265
2052                      0.0016555141695314577
2053                      0.0016258840789108299
2054                      0.0016059580128047043
2055                      0.0015989286823856707
2056                      0.001604554349290347
2057                      0.0016205129907191603
2058                      0.0016443315569203993
2059                      0.0016726739690736837
2060                      0.0017021043930215865
2061                      0.0017296406180593463
2062                      0.0017530040577922055
2063                      0.0017706281568602062
2064                      0.0017815425799690401
2065                      0.0017852337225539015
2066                      0.0017808906296503451
2067                      0.001767990591452033
2068                      0.0017470251501644884
2069                      0.0017190102497600809
2070                      0.0016856966709513628
2071                      0.0016497619270166744
2072                      0.0016148511646589022
2073                      0.001585296582397966
2074                      0.0015653995573763236
2075                      0.0015583766952723985
2076                      0.0015640706577240765
2077                      0.0015802185969639817
2078                      0.0016043076443936516
2079                      0.0016329534401348749
2080                      0.0016626780185086767
2081                      0.0016904704922626483
2082                      0.0017140371309262317
2083                      0.001731805945681817
2084                      0.001742806315599497
2085                      0.0017465258904677235
2086                      0.001742232481126894
2087                      0.0017294719550691592
2088                      0.0017087103057343552
2089                      0.0016809270487677603
2090                      0.0016478332025191913
2091                      0.0016120726167362025
2092                      0.0015772723774992324
2093                      0.0015477681782284237
2094                      0.0015278835994162912
2095                      0.001520861345148143
2096                      0.001526621827596194
2097                      0.0015429538878491708
2098                      0.0015673054169466232
2099                      0.0015962448548267774
2100                      0.0016262534425407354
2101                      0.001654292813455147
2102                      0.001678054917688578
2103                      0.0016959627775419337
2104                      0.0017070456644559021
2105                      0.0017107925270034778
2106                      0.001706543079574974
2107                      0.0016939056619297707
2108                      0.0016733227616428882
2109                      0.001645740356379822
2110                      0.001612832856819387
2111                      0.0015772132909475693
2112                      0.0015424929617583031
2113                      0.0015130132439292998
2114                      0.0014931230008315662
2115                      0.0014860947369671816
2116                      0.0014919207462105561
2117                      0.0015084337697578592
2118                      0.001533042335031427
2119                      0.001562268166490193
2120                      0.0015925527394147283
2121                      0.0016208313172658725
2122                      0.0016447823734448972
2123                      0.0016628244333775236
2124                      0.0016739868833115497
2125                      0.0016777600442084257
2126                      0.0016735493603087688
2127                      0.0016610200918789307
2128                      0.0016405929138088166
2129                      0.0016131826015856367
2130                      0.0015804293718527868
2131                      0.0015449174031964472
2132                      0.0015102437482363653
2133                      0.0014807577473631964
2134                      0.001460838542994613
2135.0000000000005        0.0014537953849744914
2136                      0.0014596874368462138
2137                      0.0014763821414045173
2138                      0.0015012471503752425
2139.0000000000005        0.0015307567813191664
2140                      0.0015613131913205936
2141                      0.0015898262536251703
2142                      0.0016139618805037165
2143.0000000000005        0.0016321347135938476
2144                      0.0016433745799803964
2145                      0.0016471733117348374
2146                      0.0016429965209329692
2147.0000000000005        0.0016305612685858725
2148                      0.0016102676638806096
2149                      0.0015830008746666475
2150                      0.0015503682745441707
2151.0000000000005        0.0015149258292352582
2152                      0.001480256718564022
2153                      0.0014507209986545607
2154                      0.0014307372012321265
2155.0000000000005        0.0014236650403051654
2156                      0.0014296265753296492
2157                      0.0014465112015647423
2158                      0.0014716414815196428
2159.0000000000005        0.0015014413133693893
2160                      0.0015322728353642902
2161                      0.0015610212740916833
2162                      0.0015853410729883756
2163.0000000000005        0.0016036438712166768
2164                      0.0016149604864987613
2165                      0.0016187845392300747
2166                      0.0016146368069964428
2167.0000000000005        0.001602281307321715
2168                      0.0015820981538864991
2169                      0.0015549433349651455
2170                      0.0015223909701951195
2171.0000000000005        0.0014869671334904375
2172                      0.0014522395124185068
2173                      0.0014225828377098348
2174                      0.0014024726315659093
2175.0000000000005        0.0013953464401850525
2176                      0.0014013863779414398
2177                      0.0014184834272937398
2178                      0.00144390594928011
2179                      0.0014740199397170132
2180                      0.001505144433599928
2181                      0.0015341401812193239
2182                      0.001558651563846706
2183                      0.001577088635261876
2184                      0.001588484211335413
2185                      0.001592334263230625
2186                      0.0015882102650251909
2187                      0.001575918382157053
2188                      0.0015558181550265975
2189                      0.0015287347972629426
2190                      0.0014962056342446525
2191                      0.0014607210218753012
2192                      0.001425828130745186
2193                      0.0013959233224459995
2194                      0.0013755736136551718
2195                      0.001368347394959071
2196                      0.0013744839364563648
2197                      0.0013918407715665926
2198                      0.00141761548895655
2199                      0.0014481008232602227
2200                      0.001479564592067487
2201                      0.001508841519083519
2202                      0.0015335675786768348
2203                      0.0015521535557589663
2204                      0.0015636361282209985
2205                      0.0015675147359381237
2206                      0.001563407565096524
2207                      0.0015511577313985462
2208                      0.001531101630086038
2209                      0.0015040285222674564
2210                      0.00147142987098935
2211                      0.001435747460234142
2212                      0.0014004982391376138
2213                      0.0013701154624012448
2214                      0.0013493240044879621
2215                      0.00134191686843838
2216                      0.0013481808309375122
2217                      0.0013658806602356208
2218                      0.0013921193956238575
2219                      0.0014230901873322794
2220                      0.001454991662688903
2221                      0.001484625763524163
2222                      0.0015096206183803794
2223                      0.001528390931466709
2224                      0.0015399803854377115
2225                      0.0015438939447788129
2226                      0.0015397926904322412
2227                      0.0015275502266754932
2228                      0.001507473861866283
2229                      0.0014803055578407696
2230                      0.0014474727615211888
2231                      0.0014113461494087351
2232                      0.001375401947669019
2233                      0.0013441512206917
2234                      0.0013225958925984222
2235                      0.001314885591189324
2236                      0.0013213178054777015
2237                      0.0013394769128998107
2238                      0.0013663500289206668
2239                      0.001397997346443937
2240                      0.001430515757672495
2241                      0.0014606548417909605
2242                      0.0014860289397070272
2243                      0.0015050582980951713
2244                      0.00151679741243791
2245                      0.0015207598138010437
2246                      0.0015166445541441346
2247                      0.0015043459177920904
2248                      0.0014841307374700585
2249                      0.0014566729877673323
2250                      0.001423306897889385
2251                      0.0013863066292457054
2252                      0.0013491252256117765
2253                      0.0013164646818259634
2254                      0.001293773268006553
2255                      0.0012856370939165916
2256                      0.0012922720486664221
2257                      0.0013109976178072346
2258                      0.001338687645407819
2259                      0.0013712494648233373
2260.0000000000005        0.0014046399745525225
2261                      0.0014355175496550785
2262                      0.0014614589187231734
2263                      0.0014808810364715847
2264.0000000000005        0.0014928487315582532
2265                      0.001496885967279489
2266                      0.0014927203902709535
2267                      0.0014802501321884095
2268.0000000000005        0.0014596837989385315
2269                      0.0014316006592469312
2270                      0.001397219123114275
2271                      0.0013587394493063017
2272.0000000000005        0.001319723209220456
2273                      0.0012852673470214724
2274                      0.0012613071798761727
2275                      0.0012527229483183554
2276.0000000000005        0.001259568890970083
2277                      0.0012788925319909097
2278                      0.0013074767403708587
2279                      0.0013410992927888178
2280.0000000000005        0.00137556982547041
2281                      0.0014074194959294683
2282                      0.001434144757356724
2283                      0.0014541286516018977
2284.0000000000005        0.0014664304118436559
2285                      0.0014705781428082912
2286                      0.001466308030766873
2287                      0.0014534996354972419
2288.0000000000005        0.0014322939883130324
2289                      0.0014031772940304237
2290                      0.0013673055761411026
2291                      0.0013269574441224516
2292.0000000000005        0.0012859848986113047
2293                      0.0012498140084821147
2294                      0.0012245785555688813
2295                      0.0012154874719976687
2296.0000000000005        0.001222573378530156
2297                      0.0012425478696434832
2298                      0.001272058704008857
2299                      0.0013067593823226622
2300.0000000000005        0.0013423489103178785
2301                      0.0013752509698246951
2302                      0.0014028671622646654
2303                      0.001423516453423308
2304.0000000000005        0.0014362268410157773
2305                      0.0014405119426794141
2306                      0.0014360873443850061
2307                      0.0014228058445095158
2308                      0.0014007707919889256
2309                      0.0013704388250315282
2310                      0.0013330051201375518
2311                      0.0012908585876884229
2312                      0.0012478163555439607
2313                      0.00120863525896466
2314                      0.0011786712747376767
2315                      0.001163305423329032
2316                      0.00117118467531898
2317                      0.0011932047214923015
2318                      0.001225274553629407
2319                      0.0012624282693180907
2320                      0.0013001028411132858
2321                      0.0013346859260025827
2322                      0.001363599038649107
2323                      0.0013851752340809168
2324                      0.0013984436156239044
2325                      0.0014029154216698547
2326                      0.0013982581811697336
2327                      0.0013842712272802789
2328                      0.001360987981543543
2329                      0.0013286064291184556
2330                      0.0012872821906388088
2331                      0.0012345621803231933
2332                      0.001159125377533444
2333                      0.0010769476397517871
2334                      0.0010003011270705469
2335                      9.32669548167694E-4
2336                      9.411010452552607E-4
2337                      9.653488623312824E-4
2338                      0.0010024729615613975
2339                      0.0010481158988881229
2340                      0.001097049532855362
2341                      0.0011438357636278482
2342                      0.001183832555385157
2343                      0.001213937617243473
2344                      0.0012324873835231058
2345                      0.0012387367593806441
2346                      0.001229869306366381
2347                      0.001201578819580051
2348                      0.0011490233631515458
2349                      0.001073461067289375
2350                      9.946589021841237E-4
2351                      9.19448775539803E-4
2352                      8.545862085447224E-4
2353                      8.032226256669611E-4
2354                      7.698146388083895E-4
2355                      7.582085410705864E-4
2356                      7.652128318241879E-4
2357                      7.853103259735193E-4
2358                      8.159732695820842E-4
2359                      8.536114002686834E-4
2360                      8.941703042772645E-4
2361                      9.336511814050402E-4
2362                      9.684313816176327E-4
2363                      9.955025525471076E-4
2364                      0.001012647304207321
2365                      0.0010185123254623715
2366                      0.0010103977844501022
2367                      9.864990713987225E-4
2368                      9.486154265590439E-4
2369                      8.998791956390596E-4
2370                      8.444654369626227E-4
2371                      7.871933118907091E-4
2372                      7.330890862167238E-4
2373                      6.874588312020528E-4
2374                      6.562105091166525E-4
2375                      6.450076404269874E-4
2376                      6.515428951938059E-4
2377                      6.702701655356395E-4
2378                      6.987933167419084E-4
2379                      7.337161013234573E-4
2380                      7.712848745831593E-4
2381                      8.078236271032217E-4
2382                      8.400222732427902E-4
2383                      8.651010149279055E-4
2384                      8.809917034893322E-4
2385.0000000000005        8.864291476124562E-4
2386                      8.793525320108458E-4
2387                      8.584718487114568E-4
2388                      8.251081345671678E-4
2389.0000000000005        7.816284223803235E-4
2390                      7.312508755070837E-4
2391                      6.77393994221409E-4
2392                      6.224218847864716E-4
2393.0000000000005        5.723176440801149E-4
2394                      5.326093652330486E-4
2395                      5.199377726783183E-4
2396                      5.25885169417635E-4
2397.0000000000005        5.431260681305341E-4
2398                      5.698766349569131E-4
2399                      6.033726856383335E-4
2400                      6.400651572483855E-4
2401.0000000000005        6.760970164632293E-4
2402                      7.079021021657727E-4
2403                      7.326367884103101E-4
2404                      7.482795501934915E-4
2405.0000000000005        7.536263233873635E-4
2406                      7.466527219264329E-4
2407                      7.25795566062066E-4
2408                      6.913649184376764E-4
2409.0000000000005        6.436383439692466E-4
2410                      5.85635543832481E-4
2411                      5.289879041746812E-4
2412                      4.813172635069429E-4
2413.0000000000005        4.450920349308591E-4
2414                      4.223629092153302E-4
2415                      4.146403907208327E-4
2416                      4.195643073774082E-4
2417.0000000000005        4.338120053206232E-4
2418                      4.558986016436759E-4
2419                      4.835905293061721E-4
2420                      5.141761438204381E-4
2421.0000000000005        5.447342906725617E-4
2422                      5.723602992224593E-4
2423                      5.94364747700059E-4
2424                      6.085399284876611E-4
2425.0000000000005        6.1343225300043E-4
2426                      6.067089129357496E-4
2427                      5.870692524900939E-4
2428                      5.565298018436926E-4
2429.0000000000005        5.184550023238077E-4
2430                      4.768021963137823E-4
2431                      4.3557099499787563E-4
2432                      3.9856540503492127E-4
2433                      3.692577617286933E-4
2434                      3.504883724166204E-4
2435                      3.440517319648242E-4
2436                      3.4842988474715486E-4
2437                      3.6108842592723936E-4
2438                      3.8068059031228733E-4
2439                      4.0519173845872343E-4
2440                      4.3219232503736933E-4
2441                      4.590895632606658E-4
2442                      4.833242032697961E-4
2443                      5.025700468008642E-4
2444                      5.149447288308018E-4
2445                      5.192124551068167E-4
2446                      5.136653009215045E-4
2447                      4.974976660785694E-4
2448                      4.722456500912834E-4
2449                      4.403601021478409E-4
2450                      4.0492868157941073E-4
2451                      3.693858083181202E-4
2452                      3.3721836690181565E-4
2453                      3.116250522758716E-4
2454                      2.951800475378835E-4
2455                      2.895263057442824E-4
2456                      2.9351328201537093E-4
2457                      3.050364671641835E-4
2458                      3.228582923928149E-4
2459                      3.451312555505602E-4
2460                      3.6964735957024393E-4
2461                      3.9405878940952866E-4
2462                      4.16042401222953E-4
2463                      4.3348909075714476E-4
2464                      4.4470001408313735E-4
2465                      4.4856511357983423E-4
2466                      4.436980215659788E-4
2467                      4.295016842255022E-4
2468                      4.07270698847698E-4
2469                      3.7909518834306887E-4
2470                      3.4768665213047244E-4
2471                      3.1610819154675145E-4
2472                      2.8744830701356815E-4
2473                      2.6455933765229695E-4
2474                      2.4979837101169014E-4
2475                      2.447128785904574E-4
2476                      2.483886855760315E-4
2477                      2.590085828977086E-4
2478                      2.7541853988437244E-4
2479                      2.9590180988320775E-4
2480                      3.184236341011765E-4
2481                      3.408283727581803E-4
2482                      3.6099473906732807E-4
2483                      3.769942913845574E-4
2484                      3.872741887071753E-4
2485                      3.9081834443423615E-4
2486                      3.864525179168575E-4
2487                      3.7371791531954767E-4
2488                      3.537639844153301E-4
2489                      3.284493889873255E-4
2490                      3.00172821497539E-4
2491                      2.71647830935393E-4
2492                      2.4564874107518343E-4
2493                      2.2481208360729558E-4
2494                      2.1135106545114207E-4
2495                      2.0671105399510268E-4
2496                      2.101234728178209E-4
2497                      2.1998064188527826E-4
2498                      2.3520934162689873E-4
2499                      2.542114245706048E-4
2500                      2.750831718032755E-4
2501                      2.9582192885507254E-4
2502                      3.1446641821333534E-4
2503                      3.2924815993775854E-4
2504                      3.38744695756847E-4
2505                      3.420186801026473E-4
2506                      3.380571771466623E-4
2507                      3.264995329869589E-4
2508                      3.0837348613965134E-4
2509                      2.8533393377610714E-4
2510.0000000000005        2.5953011949432405E-4
2511                      2.3341466218901438E-4
2512                      2.0956892434834744E-4
2513                      1.9046648007194804E-4
2514.0000000000005        1.7814799992512856E-4
2515                      1.7390663049570617E-4
2516                      1.770784802329191E-4
2517                      1.8624236342071148E-4
2518.0000000000005        2.004049580332159E-4
2519                      2.180868442103464E-4
2520                      2.375169285896246E-4
2521                      2.568144026139071E-4
2522.0000000000005        2.741532447084263E-4
2523                      2.878944911373841E-4
2524                      2.967208812146784E-4
2525                      2.997636034043062E-4
2526.0000000000005        2.9613488499058595E-4
2527                      2.85543313989521E-4
2528                      2.6891626522330985E-4
2529                      2.477467074399958E-4
2530.0000000000005        2.240066757299972E-4
2531                      1.9999419498118698E-4
2532                      1.7812983168550425E-4
2533                      1.6068212750443276E-4
2534.0000000000005        1.494628080758972E-4
2535                      1.4560413076935736E-4
2536                      1.485476395058412E-4
2537                      1.5705236781844608E-4
2538.0000000000005        1.702012240675774E-4
2539                      1.8662733655604828E-4
2540                      2.046913593630145E-4
2541                      2.226494004825726E-4
2542.0000000000005        2.387974860037527E-4
2543                      2.51602264299502E-4
2544                      2.598293298489071E-4
2545                      2.626657778454554E-4
2546.0000000000005        2.593232463320115E-4
2547                      2.495663815581084E-4
2548                      2.3424998571640562E-4
2549                      2.14760528023683E-4
2550.0000000000005        1.9294762333667913E-4
2551                      1.7096438038223532E-4
2552                      1.5103793056681536E-4
2553                      1.3518491632361835E-4
2554.0000000000005        1.2500339664848814E-4
2555                      1.2150153933069378E-4
2556                      1.2423303232489551E-4
2557                      1.3212265626193445E-4
2558.0000000000005        1.4431440194594432E-4
2559                      1.5954071044527727E-4
2560                      1.7628359634087588E-4
2561                      1.9294158994940166E-4
2562                      2.079419104196637E-4
2563                      2.198512828520676E-4
2564                      2.275091943823722E-4
2565                      2.3015035613990707E-4
2566                      2.270722514988206E-4
2567                      2.1809198403188268E-4
2568                      2.0401486775245946E-4
2569                      1.8614723850325396E-4
2570                      1.662180089877679E-4
2571                      1.4620062346960171E-4
2572                      1.280954734549237E-4
2573                      1.1370284259156236E-4
2574                      1.0445317189438471E-4
2575                      1.0126886999636142E-4
2576                      1.0380924995286127E-4
2577                      1.1114196585315455E-4
2578                      1.2246037561517936E-4
2579                      1.3657269442473053E-4
2580                      1.5207820988453243E-4
2581                      1.6750252567682803E-4
2582                      1.8139737050157226E-4
2583                      1.9243978044709948E-4
2584                      1.995454041820852E-4
2585                      2.0199692828607395E-4
2586                      1.9917173879387308E-4
2587                      1.9093890977564252E-4
2588                      1.7805773917388637E-4
2589                      1.617542081696245E-4
2590                      1.436107385493169E-4
2591                      1.254107628166855E-4
2592                      1.0894350062924046E-4
2593                      9.58332832474194E-5
2594                      8.73935135945967E-5
2595                      8.448398167852422E-5
2596                      8.685615465496721E-5
2597                      9.369578582096329E-5
2598                      1.0422945629734898E-4
2599                      1.1734126591384788E-4
2600                      1.3172373139292245E-4
2601                      1.4601440433657017E-4
2602                      1.5887802361757024E-4
2603                      1.6910026227064372E-4
2604                      1.7567933042693013E-4
2605                      1.7794968686638183E-4
2606                      1.7536488518733466E-4
2607                      1.6783955711278153E-4
2608                      1.5608653567054955E-4
2609                      1.4123567772958908E-4
2610                      1.2472065816022647E-4
2611                      1.0814278383383486E-4
2612                      9.311236769654593E-5
2613                      8.111408244400142E-5
2614                      7.336879749845416E-5
2615                      7.069423990910186E-5
2616                      7.291932132050795E-5
2617                      7.932538758576496E-5
2618                      8.91687689193169E-5
2619                      1.0139299239748357E-4
2620                      1.14773628532096E-4
2621                      1.2804174116463492E-4
2622                      1.399675580909812E-4
2623                      1.4943392187032254E-4
2624                      1.5552470343965444E-4
2625                      1.5762630270618402E-4
2626                      1.5526451186664457E-4
2627                      1.4839311464362782E-4
2628                      1.376735624050803E-4
2629                      1.2413652884076234E-4
2630                      1.0907410120762729E-4
2631                      9.39220539290051E-5
2632                      8.014392486397056E-5
2633                      6.910559981250383E-5
2634                      6.195795908132674E-5
2635.0000000000005        5.9485337695858416E-5
2636                      6.158092161150695E-5
2637                      6.760756031353058E-5
2638                      7.684933856170571E-5
2639.0000000000005        8.829282761841743E-5
2640                      1.0078591896307089E-4
2641                      1.1314023152758491E-4
2642                      1.2422080050033036E-4
2643.0000000000005        1.3300207032716796E-4
2644                      1.386470773811272E-4
2645                      1.405940475736338E-4
2646                      1.3843560194745443E-4
2647.0000000000005        1.3215837395060876E-4
2648                      1.2236814056852368E-4
2649                      1.10003378184486E-4
2650                      9.62254179130532E-5
2651.0000000000005        8.232359339177264E-5
2652                      6.96341204653616E-5
2653                      5.942909092371617E-5
2654                      5.280009782426073E-5
2655.0000000000005        5.050266034181043E-5
2656                      5.2485156610930885E-5
2657                      5.818083501486604E-5
2658                      6.689740122397363E-5
2659.0000000000005        7.765651235239639E-5
2660                      8.936044959008044E-5
2661                      1.0089731029954633E-4
2662                      1.1121442231482094E-4
2663.0000000000005        1.1937613724306337E-4
2664                      1.2461689382008219E-4
2665                      1.264233433594172E-4
2666                      1.2444834312665023E-4
2667.0000000000005        1.1870530266796058E-4
2668                      1.0974581379594467E-4
2669                      9.842277534959254E-5
2670                      8.57743400158986E-5
2671.0000000000005        7.29706231938674E-5
2672                      6.123573898541811E-5
2673                      5.1759066808589616E-5
2674                      4.558217443381614E-5
2675.0000000000005        4.343727810917111E-5
2676                      4.5321486914797966E-5
2677                      5.072963896523315E-5
2678                      5.898808528880336E-5
2679.0000000000005        6.914709738266929E-5
2680                      8.014818790318844E-5
2681                      9.095101293083308E-5
2682                      1.005788636920181E-4
2683.0000000000005        1.0817980649436586E-4
2684                      1.1305364326545703E-4
2685                      1.1473242024484443E-4
2686                      1.1292208403786927E-4
2687.0000000000005        1.076576175483143E-4
2688                      9.943943215499767E-5
2689                      8.903991457828402E-5
2690                      7.738974347633045E-5
2691                      6.555562644275033E-5
2692                      5.466056804234649E-5
2693                      4.5820369811636885E-5
2694                      4.0036786877750486E-5
2695                      3.8024372640717946E-5
2696                      3.982356479015569E-5
2697                      4.498118874914576E-5
2698                      5.283650813345974E-5
2699                      6.246349027901682E-5
2700                      7.284149459219846E-5
2701                      8.298558777993424E-5
2702                      9.199274557532578E-5
2703                      9.908699529122645E-5
2704                      1.0362825899952094E-4
2705                      1.0519108877606558E-4
2706                      1.0352828789794764E-4
2707                      9.869196496212904E-5
2708                      9.113464055362651E-5
2709                      8.155180844648015E-5
2710                      7.079299055640468E-5
2711                      5.98156191063663E-5
2712                      4.965497886947418E-5
2713                      4.1366977290521855E-5
2714                      3.5922786468326295E-5
2715                      3.40244435270354E-5
2716                      3.574834057321024E-5
2717                      4.068387532319095E-5
2718                      4.8181636107295965E-5
2719                      5.733615420425572E-5
2720                      6.716109892382221E-5
2721                      7.671357106676504E-5
2722                      8.516456451424347E-5
2723                      9.180277336295972E-5
2724                      9.604348954085604E-5
2725                      9.750138191072115E-5
2726                      9.597059076430869E-5
2727                      9.151661828258207E-5
2728                      8.454789009529886E-5
2729                      7.56966928148265E-5
2730                      6.572432746098543E-5
2731                      5.549518413286503E-5
2732                      4.5969631737685553E-5
2733                      3.8155488231423473E-5
2734                      3.300054768528909E-5
2735                      3.1199176779462316E-5
2736                      3.28566300094467E-5
2737                      3.7596611744852465E-5
2738                      4.4780037291488936E-5
2739                      5.351912561264406E-5
2740                      6.285545047635843E-5
2741                      7.188591038134134E-5
2742                      7.983357233695976E-5
2743                      8.60581385083404E-5
2744                      9.002650649237125E-5
2745                      9.13892529068453E-5
2746                      8.997632890752378E-5
2747                      8.58629702699167E-5
2748                      7.941777271656645E-5
2749                      7.121207325707499E-5
2750                      6.192517364312626E-5
2751                      5.234253186402341E-5
2752                      4.3359172103928056E-5
2753                      3.594541515210388E-5
2754                      3.103308636983826E-5
2755                      2.931278383968821E-5
2756                      3.09127107618851E-5
2757                      3.548336086240481E-5
2758                      4.2394341549881186E-5
2759                      5.0772464618938146E-5
2760.0000000000005        5.968213353484777E-5
2761                      6.825450452939363E-5
2762                      7.576025885674228E-5
2763                      8.161347391895182E-5
2764.0000000000005        8.533597158036363E-5
2765                      8.661265674611755E-5
2766                      8.530448386215443E-5
2767                      8.149293998443553E-5
2768.0000000000005        7.551361432439795E-5
2769                      6.787262904677176E-5
2770                      5.9177382594086586E-5
2771                      5.014493352895E-5
2772.0000000000005        4.1616431776449795E-5
2773                      3.453429313070122E-5
2774                      2.982122228045532E-5
2775                      2.816724517194071E-5
2776.0000000000005        2.9717979400364375E-5
2777                      3.4143863635533654E-5
2778                      4.082200947433361E-5
2779                      4.889059277545313E-5
2780.0000000000005        5.743255916123018E-5
2781                      6.560771937745841E-5
2782                      7.273006098248477E-5
2783                      7.825708927589904E-5
2784.0000000000005        8.176090022658477E-5
2785                      8.296079851358648E-5
2786                      8.174504921590731E-5
2787                      7.820123707069517E-5
2788.0000000000005        7.263053580947636E-5
2789                      6.54774205209428E-5
2790                      5.728467654455876E-5
2791                      4.871141505464822E-5
2792.0000000000005        4.0556089711542586E-5
2793                      3.374182518612195E-5
2794                      2.9188122744097617E-5
2795                      2.7586992475503063E-5
2796.0000000000005        2.909617915864475E-5
2797                      3.3399937353763513E-5
2798                      3.988211339663132E-5
2799                      4.76895774666719E-5
2800.0000000000005        5.591919005109247E-5
2801                      6.375541729613755E-5
2802                      7.054892094985525E-5
2803                      7.579659730794772E-5
2804.0000000000005        7.911027308639756E-5
2805                      8.024275221045589E-5
2806                      7.910863964005556E-5
2807                      7.579984839345499E-5
2808.0000000000005        7.058250826555361E-5
2809                      6.384442229451112E-5
2810                      5.607123155587592E-5
2811                      4.787175094240752E-5
2812.0000000000005        4.001424529250705E-5
2813                      3.340986011717541E-5
2814                      2.8979381290843193E-5
2815                      2.7418817422282295E-5
2816                      2.8893342944101674E-5
2817                      3.309531283201354E-5
2818                      3.941488430860139E-5
2819                      4.700604786706694E-5
2820                      5.497535690359474E-5
2821                      6.252770672847341E-5
2822                      6.904410612209199E-5
2823                      7.405358633622315E-5
2824                      7.720599729395333E-5
2825                      7.828140258949828E-5
2826                      7.721839572349929E-5
2827                      7.411157955999138E-5
2828                      6.919507423658277E-5
2829                      6.280307787971323E-5
2830                      5.537060712557551E-5
2831                      4.74668021138488E-5
2832                      3.9838453882966856E-5
2833                      3.339219899971084E-5
2834                      2.9052258650042243E-5
2835                      2.752138954742775E-5
2836                      2.8967364183008825E-5
2837                      3.308594212780689E-5
2838                      3.9272840489244845E-5
2839                      4.6688524692829635E-5
2840                      5.444619414997237E-5
2841                      6.176596348488651E-5
2842                      6.805204767361712E-5
2843                      7.286256040011146E-5
2844                      7.58792363841767E-5
2845                      7.690638905916718E-5
2846                      7.590399285659216E-5
2847                      7.296807087477982E-5
2848                      6.830205819804183E-5
2849                      6.219220124756411E-5
2850                      5.5027429965485565E-5
2851                      4.735008619344832E-5
2852                      3.9890509217192934E-5
2853                      3.355495658558356E-5
2854                      2.927704689473171E-5
2855                      2.776634764833349E-5
2856                      2.9189149541457042E-5
2857                      3.324045337451204E-5
2858                      3.932187744658527E-5
2859                      4.659937907666812E-5
2860                      5.4189990213684614E-5
2861                      6.132404677542445E-5
2862                      6.742067934522568E-5
2863                      7.20686359142049E-5
2864                      7.49727901441778E-5
2865                      7.595951283252247E-5
2866                      7.500768500692985E-5
2867                      7.221409023530532E-5
2868                      6.775223625555968E-5
2869                      6.186646802169247E-5
2870                      5.49075310836002E-5
2871                      4.739542344529633E-5
2872                      4.0050845206138E-5
2873                      3.3784268273691775E-5
2874                      2.9542870997064748E-5
2875                      2.804391409997284E-5
2876                      2.9448085340435842E-5
2877                      3.3446296725382754E-5
2878                      3.944607983202294E-5
2879                      4.661937995664811E-5
2880                      5.408365523669432E-5
2881                      6.107645560604735E-5
2882                      6.702449959867794E-5
2883                      7.154122803396374E-5
2884                      7.435335325613546E-5
2885.0000000000005        7.53069421398648E-5
2886                      7.439667158670865E-5
2887                      7.171903124406118E-5
2888                      6.742052330141898E-5
2889.0000000000005        6.170743145334248E-5
2890                      5.4898705722157736E-5
2891                      4.749661192005409E-5
2892                      4.021661812229102E-5
2893.0000000000005        3.3981992466995704E-5
2894                      2.9754882947754973E-5
2895                      2.826046060536613E-5
2896                      2.964962264297172E-5
2897.0000000000005        3.360652478592641E-5
2898                      3.954610340050579E-5
2899                      4.6646083967623294E-5
2900                      5.402224672301637E-5
2901.0000000000005        6.0914301124385436E-5
2902                      6.675363601632612E-5
2903                      7.116560743361612E-5
2904                      7.39039565677435E-5
2905.0000000000005        7.483079841052086E-5
2906                      7.395395989434435E-5
2907                      7.136807802965497E-5
2908                      6.719748622725639E-5
2909.0000000000005        6.161215218586159E-5
2910                      5.490307703469351E-5
2911                      4.755869706891911E-5
2912                      4.029749889421564E-5
2913.0000000000005        3.406129032692327E-5
2914                      2.9829375657170005E-5
2915                      2.8333625874820254E-5
2916                      2.9710087697902666E-5
2917.0000000000005        3.363410556623539E-5
2918                      3.9530974109221484E-5
2919                      4.658427917504457E-5
2920                      5.390888601813926E-5
2921.0000000000005        6.073958276428715E-5
2922                      6.650835717749843E-5
2923                      7.084276280853845E-5
2924                      7.352415261629347E-5
2925.0000000000005        7.443021102417679E-5
2926                      7.35796479282843E-5
2927                      7.106479885421617E-5
2928                      6.698892547065988E-5
2929.0000000000005        6.148811935040722E-5
2930                      5.4828496355770813E-5
2931                      4.748727073642353E-5
2932                      4.019926314217453E-5
2933.0000000000005        3.393110588023398E-5
2934                      2.9680536374858334E-5
2935                      2.8180233600508648E-5
2936                      2.9544068531745468E-5
2937.0000000000005        3.343779804237275E-5
2938                      3.930259205800336E-5
2939                      4.633088025226768E-5
2940                      5.363707761530887E-5
2941.0000000000005        6.044558167904897E-5
2942                      6.617968788180695E-5
2943                      7.0467946951002E-5
2944                      7.311135804770586E-5
2945                      7.400285820020911E-5
2946                      7.317140767655778E-5
2947                      7.07059675451847E-5
2948                      6.668652633866635E-5
2949                      6.122059583828316E-5
2950                      5.4551142323712264E-5
2951                      4.715746128304927E-5
2952                      3.980140317996134E-5
2953                      3.3481572885534496E-5
2954                      2.9210039738989334E-5
2955                      2.7706438786497004E-5
2956                      2.905400574915999E-5
2957                      3.2909846921172115E-5
2958                      3.8739179874390125E-5
2959                      4.575318181352727E-5
2960                      5.30683115010083E-5
2961                      5.9894825391861365E-5
2962                      6.563653130149033E-5
2963                      6.991595892737212E-5
2964                      7.254455141527041E-5
2965                      7.342937795803831E-5
2966                      7.260878576778704E-5
2967                      7.01673070044625E-5
2968                      6.616078873048803E-5
2969                      6.0669391061080035E-5
2970                      5.3927199780001794E-5
2971                      4.642775063607184E-5
2972                      3.8975699332484885E-5
2973                      3.2606142793004796E-5
2974                      2.8329513848820034E-5
2975                      2.6830773066259634E-5
2976                      2.815346955546126E-5
2977                      3.194981235036228E-5
2978                      3.7720884433466186E-5
2979                      4.4710165477370864E-5
2980                      5.204371541275522E-5
2981                      5.891435830813446E-5
2982                      6.470210714857718E-5
2983                      6.901422384668241E-5
2984                      7.165647684129967E-5
2985                      7.254461234897331E-5
2986                      7.172391260533432E-5
2987                      6.927335699369976E-5
2988                      6.522286763475741E-5
2989                      5.9638034571752105E-5
2990                      5.275804024850569E-5
2991                      4.5118969698430424E-5
2992                      3.758116474020981E-5
2993                      3.120602238015352E-5
2994                      2.6968282070011628E-5
2995                      2.5492141180308928E-5
2996                      2.6776644668863376E-5
2997                      3.0476772204686074E-5
2998                      3.614002717941178E-5
2999                      4.305858561199153E-5
3000                      5.0382511637928496E-5
3001                      5.729650645428753E-5
3002                      6.314894409734254E-5
3003                      6.752370586174981E-5
3004                      7.02059511257015E-5
3005                      7.110702119991966E-5
3006                      7.027314757571941E-5
3007                      6.777355605234472E-5
3008                      6.362178589261832E-5
3009                      5.788806360924606E-5
3010.0000000000005        5.0842970856625526E-5
3011                      4.3087461420814E-5
3012                      3.553643876913715E-5
3013                      2.924804928074709E-5
3014.0000000000005        2.512039804970802E-5
3015                      2.3692396826594916E-5
3016                      2.4922525140236637E-5
3017                      2.847890501080876E-5
3018.0000000000005        3.3960698258909284E-5
3019                      4.072316381962918E-5
3020                      4.796153032058957E-5
3021                      5.486920695896354E-5
3022.0000000000005        6.0767401990861E-5
3023                      6.520564586732117E-5
3024                      6.793742447535918E-5
3025                      6.88565496634212E-5
3026.0000000000005        6.799866017457169E-5
3027                      6.542265027911877E-5
3028                      6.114356992078215E-5
3029                      5.525347892969594E-5
3030.0000000000005        4.80881536997828E-5
3031                      4.032171426867299E-5
3032                      3.2899868550222335E-5
3033                      2.6827692156820787E-5
3034.0000000000005        2.289231560486505E-5
3035                      2.1539101874450934E-5
3036                      2.2700559343942006E-5
3037                      2.6066464694764874E-5
3038.0000000000005        3.128549589552486E-5
3039                      3.778474694606626E-5
3040                      4.482316877344694E-5
3041                      5.162463604843994E-5
3042.0000000000005        5.7500145946628265E-5
3043                      6.196342842581443E-5
3044                      6.472561119261765E-5
3045                      6.565829286536344E-5
3046.0000000000005        6.477478172654282E-5
3047                      6.21260528327996E-5
3048                      5.7743443158891344E-5
3049                      5.1766604163476706E-5
3050.0000000000005        4.460844930840487E-5
3051                      3.7001539564741235E-5
3052                      2.988120972666707E-5
3053                      2.414951155732389E-5
3054.0000000000005        2.0471393616863283E-5
3055                      1.921183130950831E-5
3056                      2.0295027881715723E-5
3057                      2.3439444981482817E-5
3058.0000000000005        2.8333652447952864E-5
3059                      3.447125231413286E-5
3060                      4.118773528455289E-5
3061                      4.775690264038908E-5
3062.0000000000005        5.350313203317528E-5
3063                      5.7912539823734965E-5
3064                      6.06601539740231E-5
3065                      6.159155483660667E-5
3066.0000000000005        6.0692533961368496E-5
3067                      5.800676592026643E-5
3068                      5.359619932156345E-5
3069                      4.766492406453295E-5
3070.0000000000005        4.069164322618062E-5
3071                      3.343014126944717E-5
3072                      2.675278361958998E-5
3073                      2.1438681313694793E-5
3074                      1.8048050972476346E-5
3075                      1.6889330711056603E-5
3076                      1.7891778922251445E-5
3077                      2.08045835989763E-5
3078                      2.5345899258651527E-5
3079                      3.106486220429876E-5
3080                      3.7368011763702356E-5
3081                      4.358906463670369E-5
3082                      4.909047285280375E-5
3083                      5.335209512919709E-5
3084                      5.602792011992911E-5
3085                      5.693871860148379E-5
3086                      5.6043586951790765E-5
3087                      5.3380706864837016E-5
3088                      4.904961381513727E-5
3089                      4.331868952460482E-5
3090                      3.6700698561966984E-5
3091                      2.9920574509255844E-5
3092                      2.375485881315473E-5
3093                      1.887688856443414E-5
3094                      1.57727653416262E-5
3095                      1.4712910857049888E-5
3096                      1.5637406975312096E-5
3097                      1.8325076069918903E-5
3098                      2.251962567112873E-5
3099                      2.7810148083093188E-5
3100                      3.36620991117618E-5
3101                      3.946551016381943E-5
3102                      4.4633735544069044E-5
3103                      4.866735421101244E-5
3104                      5.121607986982886E-5
3105                      5.208687696494271E-5
3106                      5.121857820350267E-5
3107                      4.864765391750908E-5
3108                      4.4503011452897316E-5
3109                      3.909755566918429E-5
3110                      3.29389345391749E-5
3111                      2.6690219051219953E-5
3112                      2.1037252840364936E-5
3113                      1.657628674581597E-5
3114                      1.374177003581603E-5
3115                      1.2774595982969285E-5
3116                      1.3626232190440316E-5
3117                      1.610342580723761E-5
3118                      1.9972560871960185E-5
3119                      2.485554076723691E-5
3120                      3.026455918409427E-5
3121                      3.56355126995131E-5
3122                      4.043402831833266E-5
3123                      4.419357793446668E-5
3124                      4.65790900312178E-5
3125                      4.7396137581726094E-5
3126                      4.657391385583531E-5
3127                      4.414852472785681E-5
3128                      4.026496671552929E-5
3129                      3.5246109349703196E-5
3130                      2.957182032876896E-5
3131                      2.3840110790741126E-5
3132                      1.8666339254871646E-5
3133                      1.4590677000502094E-5
3134                      1.2005237117768752E-5
3135.0000000000005        1.112386290535154E-5
3136                      1.1908070008518905E-5
3137                      1.4190439737054708E-5
3138                      1.7759436458450437E-5
3139.0000000000005        2.226757756422376E-5
3140                      2.7262114032418596E-5
3141                      3.222128158600937E-5
3142                      3.6655021057107745E-5
3143.0000000000005        4.0131415727770127E-5
3144                      4.234170226666629E-5
3145                      4.309949246130328E-5
3146                      4.233406506281883E-5
3147.0000000000005        4.008026770441554E-5
3148                      3.64856401028708E-5
3149                      3.1857110428271016E-5
3150                      2.6640924524921198E-5
3151.0000000000005        2.1385451471687115E-5
3152                      1.665018864224153E-5
3153                      1.2929547855146356E-5
3154                      1.0574617384909447E-5
3155.0000000000005        9.772808376755116E-6
3156                      1.0494539944112846E-5
3157                      1.2596712308886164E-5
3158                      1.58875303834447E-5
3159.0000000000005        2.0049327055731317E-5
3160                      2.4663017471460724E-5
3161                      2.9245406132943433E-5
3162                      3.334134692414321E-5
3163.0000000000005        3.655064471628812E-5
3164                      3.85909128240853E-5
3165                      3.929063444353423E-5
3166                      3.85841325028631E-5
3167.0000000000005        3.650483748037212E-5
3168                      3.319274618599044E-5
3169                      2.89292984951923E-5
3170                      2.4133040927482365E-5
3171.0000000000005        1.930997290680519E-5
3172                      1.4977786043730077E-5
3173                      1.1586163278259E-5
3174                      9.445652431276514E-6
3175.0000000000005        8.717874311017471E-6
3176                      9.381514542159355E-6
3177                      1.1315469386369412E-5
3178                      1.4345733359852933E-5
3179.0000000000005        1.8186194635677013E-5
3180                      2.244898948341238E-5
3181                      2.668825162149175E-5
3182                      3.0477089400525533E-5
3183.0000000000005        3.3443679932959265E-5
3184                      3.532818640183777E-5
3185                      3.5974525589574567E-5
3186                      3.532435697710885E-5
3187.0000000000005        3.340991129020367E-5
3188                      3.0359199817994357E-5
3189                      2.6429148254073803E-5
3190                      2.2015877489902417E-5
3191.0000000000005        1.7591037796451768E-5
3192                      1.3632775451864516E-5
3193                      1.0547092215638435E-5
3194                      8.60597313547339E-6
3195.0000000000005        7.94690695787019E-6
3196                      8.556235775111167E-6
3197                      1.033261907334318E-5
3198                      1.3119455460649397E-5
3199.0000000000005        1.665959685958019E-5
3200                      2.0597059010868846E-5
3201                      2.4520362271315484E-5
3202                      2.8028909993397703E-5
3203                      3.077528870139299E-5
3204                      3.2518806882956036E-5
3205                      3.311634297863945E-5
3206                      3.251809116509139E-5
3207                      3.075501143879576E-5
3208                      2.7943518446844835E-5
3209                      2.4319161973205744E-5
3210                      2.0259125501631433E-5
3211                      1.6205296936515884E-5
3212                      1.2597125461845967E-5
3213                      9.796198151824715E-6
3214                      8.038794847248751E-6
3215                      7.442715506840948E-6
3216                      8.001798917330412E-6
3217                      9.631967771716726E-6
3218                      1.219234424138795E-5
3219                      1.5451800319241568E-5
3220                      1.9085511719500372E-5
3221                      2.271373947858311E-5
3222                      2.596058594054446E-5
3223                      2.8504657770490507E-5
3224                      3.0118719978015536E-5
3225                      3.067185084599072E-5
3226                      3.0120805961296335E-5
3227                      2.8496563247608516E-5
3228                      2.5904161022999003E-5
3229                      2.2565765704422846E-5
3230                      1.8836093761537885E-5
3231                      1.5131191609664827E-5
3232                      1.1850039323582446E-5
3233                      9.311940584025986E-6
3234                      7.722118038125213E-6
3235                      7.183078963896453E-6
3236                      7.696282781222885E-6
3237                      9.193161783223938E-6
3238                      1.1545623679215528E-5
3239                      1.4544552052569565E-5
3240                      1.789331993480346E-5
3241                      2.1245236229521324E-5
3242                      2.4246405390512244E-5
3243                      2.6601361815801324E-5
3244                      2.809569435101235E-5
3245                      2.8607964514818375E-5
3246                      2.810046430875271E-5
3247                      2.6604808172250555E-5
3248                      2.4216440594615865E-5
3249                      2.1146834298708834E-5
3250                      1.7728847669334163E-5
3251                      1.4351549740576351E-5
3252                      1.137255636896113E-5
3253                      9.072681284593548E-6
3254                      7.632250001168515E-6
3255                      7.14366013077257E-6
3256                      7.615586258067349E-6
3257                      8.991934383529894E-6
3258                      1.115494915413416E-5
3259                      1.3913298009345812E-5
3260.0000000000005        1.6995870674689694E-5
3261                      2.0087351609492694E-5
3262                      2.2857471826471788E-5
3263                      2.5032715638566232E-5
3264.0000000000005        2.6414936839191887E-5
3265                      2.68890332361406E-5
3266                      2.642209952072809E-5
3267                      2.5045930128365775E-5
3268.0000000000005        2.284965158587704E-5
3269                      2.003285981115108E-5
3270                      1.6907507653711026E-5
3271                      1.3832898719918043E-5
3272.0000000000005        1.1127359631078064E-5
3273                      9.038060783245452E-6
3274                      7.727161906358054E-6
3275                      7.281821361866268E-6
3276.0000000000005        7.717468397524313E-6
3277                      8.987500225286432E-6
3278                      1.0981588961874247E-5
3279                      1.35213194431015E-5
3280.0000000000005        1.6359081857209993E-5
3281                      1.9207354851080155E-5
3282                      2.176119047065687E-5
3283                      2.37674544853927E-5
3284.0000000000005        2.5044275566567926E-5
3285                      2.5482466900427166E-5
3286                      2.505350501395751E-5
3287                      2.378911814092413E-5
3288.0000000000005        2.1775080302535205E-5
3289                      1.9194255376110093E-5
3290                      1.6338975585244085E-5
3291                      1.3537234792149418E-5
3292.0000000000005        1.1070714718749096E-5
3293                      9.159614088514034E-6
3294                      7.955406879716172E-6
3295                      7.545138864171994E-6
3296.0000000000005        7.949827399404133E-6
3297                      9.128672259014786E-6
3298                      1.0976118948200088E-5
3299                      1.3322568010301172E-5
3300.0000000000005        1.5940882258643553E-5
3301                      1.856753858974021E-5
3302                      2.092252436269228E-5
3303                      2.2771581627936056E-5
3304.0000000000005        2.394985801615595E-5
3305                      2.4354462751469987E-5
3306                      2.3960847910764402E-5
3307                      2.2800488053178023E-5
3308.0000000000005        2.0955384924872072E-5
3309                      1.8590832414529186E-5
3310                      1.5977657039224338E-5
3311                      1.3412458243474099E-5
3312.0000000000005        1.1144356840786407E-5
3313                      9.37476603991345E-6
3314                      8.251713906243647E-6
3315                      7.867600133523056E-6
3316.0000000000005        8.246574616083577E-6
3317                      9.349462393825745E-6
3318                      1.107397370941718E-5
3319                      1.3256467171880562E-5
3320.0000000000005        1.5685223076873352E-5
3321                      1.8116664734957112E-5
3322                      2.029229284908108E-5
3323                      2.1999208001298467E-5
3324.0000000000005        2.3087160604103402E-5
3325                      2.346088278249803E-5
3326                      2.3099626521859492E-5
3327                      2.203458644773574E-5
3328.0000000000005        2.0341831295220862E-5
3329                      1.8168861090912034E-5
3330                      1.5762447670046133E-5
3331                      1.3389064553545723E-5
3332                      1.1272051905230226E-5
3333                      9.602051649756853E-6
3334                      8.533278638481826E-6
3335                      8.166449244564503E-6
3336                      8.524048759304774E-6
3337                      9.564545761391255E-6
3338                      1.1189523563117188E-5
3339                      1.3239640064268736E-5
3340                      1.5513374943626496E-5
3341                      1.7781342534394323E-5
3342                      1.9802738796989265E-5
3343                      2.138672340238926E-5
3344                      2.2394916959245587E-5
3345                      2.274097943026383E-5
3346                      2.2408271666787908E-5
3347                      2.1427445203296192E-5
3348                      1.9865011196942987E-5
3349                      1.7851036107130075E-5
3350                      1.5606243037721397E-5
3351                      1.3369685772644012E-5
3352                      1.1348951938249807E-5
3353                      9.73689414621472E-6
3354                      8.701009669363787E-6
3355                      8.345740221951124E-6
3356                      8.68373174272233E-6
3357                      9.66929673595251E-6
3358                      1.1211897669217222E-5
3359                      1.3158499812985902E-5
3360                      1.5313385089533626E-5
3361                      1.7455017885067503E-5
3362                      1.9354582371960817E-5
3363                      2.083881771960635E-5
3364                      2.1781363519067553E-5
3365                      2.2103943049414955E-5
3366                      2.179453880036346E-5
3367                      2.0881834783007956E-5
3368                      1.9420422860224996E-5
3369                      1.7521652899508425E-5
3370                      1.537971176492589E-5
3371                      1.3217719564858337E-5
3372                      1.124365774862129E-5
3373                      9.670031015362566E-6
3374                      8.669298765747388E-6
3375                      8.329252214930108E-6
3376                      8.644889104743373E-6
3377                      9.569440651088868E-6
3378                      1.102726741030717E-5
3379                      1.2880488906980427E-5
3380                      1.4942039778758626E-5
3381                      1.699209154735705E-5
3382                      1.880533506534049E-5
3383                      2.02180237769522E-5
3384                      2.11110343498511E-5
3385.0000000000005        2.141628360136273E-5
3386                      2.1122607150080712E-5
3387                      2.0255601451378124E-5
3388                      1.8856101186950786E-5
3389.0000000000005        1.7017546267758936E-5
3390                      1.4918462392295694E-5
3391                      1.278778011929443E-5
3392                      1.0863225810792129E-5
3393.0000000000005        9.36805044067343E-6
3394                      8.44071917023785E-6
3395                      8.12993192541927E-6
3396                      8.416824624296236E-6
3397.0000000000005        9.261188231335961E-6
3398                      1.0606040577896022E-5
3399                      1.2337861190955198E-5
3400                      1.4291309898130138E-5
3401.0000000000005        1.625375303569083E-5
3402                      1.8000488154601553E-5
3403                      1.9364345285052106E-5
3404                      2.0224476168053753E-5
3405.0000000000005        2.0518570251087008E-5
3406                      2.0232381632349544E-5
3407                      1.9385750800013094E-5
3408                      1.8008652109120708E-5
3409.0000000000005        1.618973911214222E-5
3410                      1.412249970871677E-5
3411                      1.2070881446848421E-5
3412                      1.0287019560679482E-5
3413.0000000000005        8.948205965518888E-6
3414                      8.135817931927379E-6
3415                      7.866267802282715E-6
3416                      8.120006771692848E-6
3417.0000000000005        8.869291058143513E-6
3418                      1.0070759533486151E-5
3419                      1.1634183513941686E-5
3420                      1.3424198301057247E-5
3421.0000000000005        1.5252670350561665E-5
3422                      1.690783092953978E-5
3423                      1.8210088294389056E-5
3424                      1.90380072942384E-5
3425.0000000000005        1.93218842192118E-5
3426                      1.9038851636309918E-5
3427                      1.8200907008179217E-5
3428                      1.6847438622919713E-5
3429.0000000000005        1.5086445944435553E-5
3430                      1.3146171197314414E-5
3431                      1.1294925292696844E-5
3432                      9.741840487441911E-6
3433.0000000000005        8.601936960795655E-6
3434                      7.919562724028245E-6
3435                      7.694591752452201E-6
3436                      7.914857737130184E-6
3437.0000000000005        8.56663150089445E-6
3438                      9.616325412564166E-6
3439                      1.09889723559567E-5
3440                      1.257418923148394E-5
3441.0000000000005        1.421278506650953E-5
3442                      1.571867225539472E-5
3443                      1.6916929630570598E-5
3444                      1.768754673537034E-5
3445.0000000000005        1.7953378447288196E-5
3446                      1.768079720499902E-5
3447                      1.6880807639046672E-5
3448                      1.5616683749944475E-5
3449.0000000000005        1.4015371431749895E-5
3450                      1.230832453337456E-5
3451                      1.07233730212683E-5
3452                      9.41967003570774E-6
3453.0000000000005        8.47554146503848E-6
3454                      7.916164188116118E-6
3455                      7.732792053388474E-6
3456                      7.921957738189936E-6
3457                      8.482717796489926E-6
3458                      9.388564485263883E-6
3459                      1.0576531907168682E-5
3460                      1.1952764913503036E-5
3461                      1.3383604453570506E-5
3462                      1.4707988357411833E-5
3463                      1.576737870931624E-5
3464                      1.6455583965362673E-5
3465                      1.66938179195586E-5
3466                      1.644571592015183E-5
3467                      1.5726239931082914E-5
3468                      1.4612864812067405E-5
3469                      1.3228525696779586E-5
3470                      1.1780534187156278E-5
3471                      1.0457428861933979E-5
3472                      9.38377638180155E-6
3473                      8.616079680566934E-6
3474                      8.166636583833704E-6
3475                      8.020383649027428E-6
3476                      8.181522394316439E-6
3477                      8.660076239629966E-6
3478                      9.435403481934385E-6
3479                      1.0454603665886913E-5
3480                      1.1636961836214552E-5
3481                      1.2870278530132481E-5
3482                      1.4011390076763957E-5
3483                      1.4925990848441307E-5
3484                      1.5522921123001223E-5
3485                      1.5729943331290968E-5
3486                      1.551396998303853E-5
3487                      1.4892265288920533E-5
3488                      1.3944305958340102E-5
3489                      1.2778960485710987E-5
3490                      1.1573740107150859E-5
3491                      1.0487419272032618E-5
3492                      9.618841658265388E-6
3493                      9.007636495708069E-6
3494                      8.655538381938541E-6
3495                      8.542164734323503E-6
3496                      8.67811367294854E-6
3497                      9.0827376909213E-6
3498                      9.740586940298303E-6
3499                      1.0607652279601743E-5
3500                      1.1615103816716572E-5
3501                      1.2668401364970859E-5
3502                      1.3640010770673436E-5
3503                      1.441891060676612E-5
3504                      1.4927386287483096E-5
3505                      1.5103975754537566E-5
3506                      1.4920561140289323E-5
3507                      1.43963309112075E-5
3508                      1.360549697641092E-5
3509                      1.2642086750071253E-5
3510.0000000000005        1.1655761230523838E-5
3511                      1.078092898154339E-5
3512                      1.0094690862701769E-5
3513                      9.622375593633716E-6
3514.0000000000005        9.35663284762979E-6
3515                      9.272448865121445E-6
3516                      9.385696619890129E-6
3517                      9.723676304961152E-6
3518.0000000000005        1.027561115853781E-5
3519                      1.1005455875869508E-5
3520                      1.1855005414362319E-5
3521                      1.274535442289049E-5
3522.0000000000005        1.3561643120837224E-5
3523                      1.4216516138867193E-5
3524                      1.4643313762417759E-5
3525                      1.4791686473393449E-5
3526.0000000000005        1.463885763591034E-5
3527                      1.4205079784055377E-5
3528                      1.355780595589581E-5
3529                      1.277748655354016E-5
3530.0000000000005        1.1987529942782654E-5
3531                      1.130177990619323E-5
3532                      1.0778248321318809E-5
3533                      1.0429725905931635E-5
3534.0000000000005        1.0240956177812335E-5
3535                      1.0182793084586564E-5
3536                      1.0275521130579508E-5
3537                      1.055324498543452E-5
3538.0000000000005        1.1009355064375588E-5
3539                      1.161498639649241E-5
3540                      1.2321670397949967E-5
3541                      1.3064194528070243E-5
3542.0000000000005        1.3738926754529913E-5
3543                      1.42808976737919E-5
3544                      1.4633026004439948E-5
3545                      1.4755374872511546E-5
3546.0000000000005        1.4630684094661961E-5
3547                      1.4279637654121714E-5
3548                      1.3762337752979696E-5
3549                      1.314746585043105E-5
3550.0000000000005        1.253441825577692E-5
3551                      1.2018161850689329E-5
3552                      1.1640061358243588E-5
3553                      1.1401933948925666E-5
3554.0000000000005        1.1281816843710962E-5
3555                      1.1246880386690665E-5
3556                      1.1320965501855828E-5
3557                      1.1544002535066968E-5
3558.0000000000005        1.191318514513985E-5
3559                      1.240624068774949E-5
3560                      1.2983452695015975E-5
3561                      1.3591975094823923E-5
3562.0000000000005        1.4138598120064149E-5
3563                      1.4578093463545897E-5
3564                      1.4861479973064656E-5
3565                      1.4959978201661513E-5
3566.0000000000005        1.4860826993338192E-5
3567                      1.4585310352319919E-5
3568                      1.418519454874434E-5
3569                      1.3719673173505336E-5
3570.0000000000005        1.3265749740950761E-5
3571                      1.2901333376210356E-5
3572                      1.2653136647470499E-5
3573                      1.251355255765853E-5
3574.0000000000005        1.245479595646399E-5
3575                      1.2440640643731938E-5
3576                      1.2497719767118058E-5
3577                      1.2670902645623818E-5
3578.0000000000005        1.2960964683266194E-5
3579                      1.3351706942641042E-5
3580                      1.3811402728655451E-5
3581                      1.4298040875564488E-5
3582.0000000000005        1.4729429232074232E-5
3583                      1.5075828292116799E-5
3584                      1.529655297345817E-5
3585                      1.5373349713817177E-5
3586                      1.5297387932153102E-5
3587                      1.509066468935009E-5
3588                      1.4796370277634006E-5
3589                      1.4465615190503085E-5
3590                      1.4154727818524887E-5
3591                      1.3926339380560801E-5
3592                      1.379436588542905E-5
3593                      1.3742924098563487E-5
3594                      1.3739174557417813E-5
3595                      1.3743678754257171E-5
3596                      1.3785165543389002E-5
3597                      1.3912689632951416E-5
3598                      1.4130436584286105E-5
3599                      1.4427820730353289E-5
3600                      1.4780868233962138E-5
3601                      1.515661977803879E-5
3602                      1.548428605842896E-5
3603                      1.5746149428900275E-5
3604                      1.5910092216365815E-5
3605                      1.5967067307705235E-5
3606                      1.5912224631526812E-5
3607                      1.5768063964584906E-5
3608                      1.556946684765664E-5
3609                      1.5360324519338104E-5
3610                      1.51778401948654E-5
3611                      1.5071396899948254E-5
3612                      1.5043573899361339E-5
3613                      1.5071194116045996E-5
3614                      1.5116949550417249E-5
3615                      1.513828101994046E-5
3616                      1.5165393136759371E-5
3617                      1.5250877198608932E-5
3618                      1.5402211277478083E-5
3619                      1.5614180333294467E-5
3620                      1.5870002703265236E-5
3621                      1.6144197778080835E-5
3622                      1.6378267188001482E-5
3623                      1.656349869205511E-5
3624                      1.667592012998242E-5
3625                      1.671492887604609E-5
3626                      1.6679284974708247E-5
3627                      1.6591505214330787E-5
3628                      1.6479347296198428E-5
3629                      1.6379990081953116E-5
3630                      1.6313126127609673E-5
3631                      1.6315888431102163E-5
3632                      1.6381560703009797E-5
3633                      1.6480523112311695E-5
3634                      1.657106549195239E-5
3635.0000000000005        1.6607656332959022E-5
3636                      1.66214308307523E-5
3637                      1.6667952868214116E-5
3638                      1.6757955917465805E-5
3639.0000000000005        1.6891372973888846E-5
3640                      1.705812713944457E-5
3641                      1.7238075745071646E-5
3642                      1.738736803928835E-5
3643.0000000000005        1.750165504468245E-5
3644                      1.7567045145761817E-5
3645                      1.7589604629937508E-5
3646                      1.757145919792009E-5
3647.0000000000005        1.7534511293062656E-5
3648                      1.75002143001067E-5
3649                      1.7499692344804327E-5
3650                      1.7536915365818523E-5
3651.0000000000005        1.7637910662976062E-5
3652                      1.7787899940009264E-5
3653                      1.7951676002587676E-5
3654                      1.8083038914665614E-5
3655.0000000000005        1.8133548823905488E-5
3656                      1.813483708816879E-5
3657                      1.81450259249951E-5
3658                      1.8177979275817733E-5
3659.0000000000005        1.8238664996826323E-5
3660                      1.832327466570937E-5
3661                      1.8416522077449653E-5
3662                      1.84872648522932E-5
3663.0000000000005        1.8535074543891572E-5
3664                      1.855723936821007E-5
3665                      1.85647023950003E-5
3666                      1.856256399124518E-5
3667.0000000000005        1.857079629608052E-5
3668                      1.8606528626508325E-5
3669                      1.869351220602327E-5
3670                      1.882454588385094E-5
3671.0000000000005        1.901418535533405E-5
3672                      1.924065423762254E-5
3673                      1.9463673775060874E-5
3674                      1.963237958558062E-5
3675.0000000000005        1.9695676538657328E-5
3676                      1.9685146608602607E-5
3677                      1.96612102318006E-5
3678                      1.9640709588139053E-5
3679.0000000000005        1.96335713986575E-5
3680                      1.9642070667410748E-5
3681                      1.965508262146416E-5
3682                      1.9653440330877005E-5
3683.0000000000005        1.964028431872059E-5
3684                      1.9622836400438386E-5
3685                      1.9616255658338297E-5
3686                      1.962874438723969E-5
3687.0000000000005        1.9677569756968867E-5
3688                      1.9776353600527976E-5
3689                      1.9941459329920515E-5
3690                      2.0157155812698613E-5
3691.0000000000005        2.0427107389236585E-5
3692                      2.072339213149497E-5
3693                      2.100090809555226E-5
3694                      2.1204195576659352E-5
3695.0000000000005        2.1279392778902638E-5
3696                      2.1257614360239717E-5
3697                      2.120121552820984E-5
3698                      2.113018009644474E-5
3699.0000000000005        2.1059342206198196E-5
3700                      2.0996888117092353E-5
3701                      2.0935818425201378E-5
3702                      2.0867631492199602E-5
3703.0000000000005        2.0798573981073364E-5
3704                      2.0744472511338663E-5
3705                      2.0724886780767717E-5
3706                      2.075082444436347E-5
3707.0000000000005        2.0836393572950883E-5
3708                      2.0992042706937584E-5
3709                      2.122751794876489E-5
3710                      2.1520257860752774E-5
3711.0000000000005        2.1863353963707077E-5
3712                      2.2223886241914952E-5
3713                      2.255186230388494E-5
3714                      2.2787616267995325E-5
3715                      2.287403325948991E-5
3716                      2.2841462999507898E-5
3717                      2.27539291279512E-5
3718                      2.2634741398503124E-5
3719                      2.2503621538667946E-5
3720                      2.2374499653144478E-5
3721                      2.2244676394479983E-5
3722                      2.211503067544006E-5
3723                      2.199436820634869E-5
3724                      2.190597068610602E-5
3725                      2.1874421326716257E-5
3726                      2.1912596452693974E-5
3727                      2.20321312724094E-5
3728                      2.2239424152540295E-5
3729                      2.2538719438724984E-5
3730                      2.290148594172458E-5
3731                      2.3311565187329542E-5
3732                      2.37317907633489E-5
3733                      2.410729538952182E-5
3734                      2.4373898428141814E-5
3735                      2.4470995596111573E-5
3736                      2.4427980556424104E-5
3737                      2.43103860708202E-5
3738                      2.414492819395399E-5
3739                      2.3956197308141077E-5
3740                      2.376393367239612E-5
3741                      2.3569926489619203E-5
3742                      2.338313670844677E-5
3743                      2.3213964911086063E-5
3744                      2.3093800336245452E-5
3745                      2.3051190643587603E-5
3746                      2.310052471690762E-5
3747                      2.325115968900631E-5
3748                      2.3505574829162303E-5
3749                      2.38631711227352E-5
3750                      2.429002731614193E-5
3751                      2.4762225947489777E-5
3752                      2.5238332160217765E-5
3753                      2.5659250502885185E-5
3754                      2.5955388144933595E-5
3755                      2.6062738722691002E-5
3756                      2.6009512148059633E-5
3757                      2.5862651514587543E-5
3758                      2.565218954630361E-5
3759                      2.5407837956254904E-5
3760.0000000000005        2.515564059678599E-5
3761                      2.4901281190806172E-5
3762                      2.466090428330281E-5
3763                      2.444624389001366E-5
3764.0000000000005        2.429649994667388E-5
3765                      2.4243501939037763E-5
3766                      2.4303103365599304E-5
3767                      2.4482348564040157E-5
3768.0000000000005        2.4780056324667573E-5
3769                      2.5191357782469924E-5
3770                      2.5677388511582275E-5
3771                      2.6207871428616016E-5
3772.0000000000005        2.673724529583629E-5
3773                      2.7201815919039E-5
3774                      2.752646665934157E-5
3775                      2.7643742516789058E-5
3776.0000000000005        2.7580467100720543E-5
3777                      2.7404867822757903E-5
3778                      2.715035166081278E-5
3779                      2.685194481385219E-5
3780.0000000000005        2.6541986138478763E-5
3781                      2.6229841570130097E-5
3782                      2.5938207855417822E-5
3783                      2.5680921352176527E-5
3784.0000000000005        2.5503097180733732E-5
3785                      2.544033394222772E-5
3786                      2.550939673037989E-5
3787                      2.571510543189125E-5
3788.0000000000005        2.6053040945764445E-5
3789                      2.651424521378605E-5
3790                      2.705564020283198E-5
3791                      2.7641553004468886E-5
3792.0000000000005        2.8222369218891963E-5
3793                      2.872925788539048E-5
3794                      2.908170335954463E-5
3795                      2.920867484031109E-5
3796.0000000000005        2.913544799865831E-5
3797                      2.893142300956723E-5
3798                      2.8633485769906086E-5
3799                      2.828214684987619E-5
3800.0000000000005        2.7915925413183793E-5
3801                      2.7547994858714888E-5
3802                      2.7206886652691402E-5
3803                      2.6909272286171433E-5
3804.0000000000005        2.6704616847956337E-5
3805                      2.6632504435786133E-5
3806                      2.67102504815753E-5
3807                      2.6940617563793204E-5
3808.0000000000005        2.73156655433169E-5
3809                      2.7823464526756258E-5
3810                      2.8417402122092846E-5
3811                      2.9056570265262554E-5
3812.0000000000005        2.9687441910883065E-5
3813                      3.023576760432124E-5
3814                      3.061563888970629E-5
3815                      3.075221839767287E-5
3816.0000000000005        3.066910148498381E-5
3817                      3.043679038247517E-5
3818                      3.0095737159621853E-5
3819                      2.9691857718390478E-5
3820.0000000000005        2.9270317049861312E-5
3821                      2.8848038877322377E-5
3822                      2.845856199082949E-5
3823                      2.8122387089861537E-5
3824.0000000000005        2.7891907592606366E-5
3825                      2.781099130142687E-5
3826                      2.7896783604237215E-5
3827                      2.8150458304610127E-5
3828.0000000000005        2.8560408344038116E-5
3829                      2.9112115368040396E-5
3830                      2.9756442384102086E-5
3831                      3.0447475484794345E-5
3832.0000000000005        3.112775070104781E-5
3833                      3.171708000595406E-5
3834                      3.212419649496707E-5
3835                      3.227022185734275E-5
3836.0000000000005        3.217747865415942E-5
3837                      3.191691351358174E-5
3838                      3.153295832278425E-5
3839                      3.107674846248557E-5
3840                      3.0600419003771944E-5
3841                      3.012503788584789E-5
3842                      2.9687758675776433E-5
3843                      2.931334765955752E-5
3844                      2.905829206940768E-5
3845                      2.8968836021318553E-5
3846                      2.9062335521921916E-5
3847                      2.933817940163766E-5
3848                      2.9781526630054955E-5
3849                      3.037533036525156E-5
3850                      3.106848431298273E-5
3851                      3.181057865990025E-5
3852                      3.2539919559874835E-5
3853                      3.317030087396552E-5
3854                      3.360439730063895E-5
3855                      3.3759848120053374E-5
3856                      3.3657479818502265E-5
3857                      3.336859042090482E-5
3858                      3.2941481374525366E-5
3859                      3.2432940171403055E-5
3860                      3.190184832447952E-5
3861                      3.137415343012778E-5
3862                      3.0889580655321095E-5
3863                      3.047694082987999E-5
3864                      3.0197837943744115E-5
3865                      3.010007421417963E-5
3866                      3.0200979526437794E-5
3867                      3.0497826636106628E-5
3868                      3.0973315319270765E-5
3869                      3.160802433490358E-5
3870                      3.234905299458855E-5
3871                      3.3141906017097094E-5
3872                      3.392031180923221E-5
3873                      3.4592191091542224E-5
3874                      3.505339628329294E-5
3875                      3.521831706982217E-5
3876                      3.510629284634035E-5
3877                      3.478935482776542E-5
3878                      3.431874089515996E-5
3879                      3.37575029621527E-5
3880                      3.317111306609253E-5
3881                      3.2591215284600714E-5
3882                      3.2059728947686086E-5
3883                      3.1609335964000186E-5
3884                      3.1306496245286374E-5
3885.0000000000005        3.120053042240571E-5
3886                      3.1308584037174606E-5
3887                      3.162565371735583E-5
3888                      3.213236948833055E-5
3889.0000000000005        3.280736522738075E-5
3890                      3.35958356229056E-5
3891                      3.443966525327239E-5
3892                      3.526757126291933E-5
3893.0000000000005        3.5980861184428176E-5
3894                      3.6469452854524495E-5
3895                      3.664392910110862E-5
3896                      3.652220407857169E-5
3897.0000000000005        3.617721375070018E-5
3898                      3.5662714591001415E-5
3899                      3.5048181501543626E-5
3900                      3.440560464482614E-5
3901.0000000000005        3.377333095123438E-5
3902                      3.3194449260882606E-5
3903                      3.270675591443113E-5
3904                      3.238026440744373E-5
3905.0000000000005        3.226617120170836E-5
3906                      3.238118588796996E-5
3907                      3.271827061483089E-5
3908                      3.3255739621047065E-5
3909.0000000000005        3.397076283210781E-5
3910                      3.4806492815614657E-5
3911                      3.570196762384183E-5
3912                      3.6580361924211784E-5
3913.0000000000005        3.733562486960298E-5
3914                      3.7851968479562064E-5
3915                      3.803610848006441E-5
3916                      3.790463425527072E-5
3917.0000000000005        3.753137557181201E-5
3918                      3.697267002977608E-5
3919                      3.630404000000502E-5
3920                      3.560444540370092E-5
3921.0000000000005        3.4919259225846845E-5
3922                      3.4292623857231245E-5
3923                      3.376740121932636E-5
3924                      3.341710227419993E-5
3925.0000000000005        3.329485683813222E-5
3926                      3.34167677137843E-5
3927                      3.377381254239624E-5
3928                      3.4342103774849415E-5
3929.0000000000005        3.509725795720714E-5
3930                      3.598082958177773E-5
3931                      3.692901309829655E-5
3932                      3.78589870484642E-5
3933.0000000000005        3.865698296522846E-5
3934                      3.920150038541596E-5
3935                      3.939542799748398E-5
3936                      3.9254162456782104E-5
3937.0000000000005        3.885241752545395E-5
3938                      3.824903293175742E-5
3939                      3.7525437829309866E-5
3940                      3.67678100488378E-5
3941.0000000000005        3.602886070414291E-5
3942                      3.5353499434190387E-5
3943                      3.4790178720310934E-5
3944                      3.441575727704985E-5
3945.0000000000005        3.428514047652978E-5
3946                      3.441396608381211E-5
3947                      3.4791075952270155E-5
3948                      3.539081304393969E-5
3949.0000000000005        3.6186660294937415E-5
3950                      3.711907733497461E-5
3951                      3.812134957876081E-5
3952                      3.9104171464030464E-5
3953.0000000000005        3.994572993929686E-5
3954                      4.051886247433986E-5
3955                      4.072270128683615E-5
3956                      4.057161689538969E-5
3957.0000000000005        4.014119296011433E-5
3958                      3.9492465024612364E-5
3959                      3.87130094140062E-5
3960                      3.789618180565998E-5
3961.0000000000005        3.710229803033523E-5
3962                      3.637652052147112E-5
3963                      3.57741273582657E-5
3964                      3.5374810389377684E-5
3965.0000000000005        3.523565993669839E-5
3966                      3.537137894532392E-5
3967                      3.576874976732974E-5
3968                      3.640027491696201E-5
3969                      3.723773686745611E-5
3970                      3.822041385836209E-5
3971                      3.927838287613029E-5
3972                      4.031516216185296E-5
3973                      4.1201139879032606E-5
3974                      4.1803316187996446E-5
3975                      4.2017180143132244E-5
3976                      4.185627689126157E-5
3977                      4.139703477066012E-5
3978                      4.070309186122702E-5
3979                      3.986690626839813E-5
3980                      3.89897042222106E-5
3981                      3.813914383956171E-5
3982                      3.736132829919875E-5
3983                      3.671875341545437E-5
3984                      3.629378418814527E-5
3985                      3.6145860853450096E-5
3986                      3.628850831779074E-5
3987                      3.670641648509386E-5
3988                      3.737053328454483E-5
3989                      3.825083681463235E-5
3990                      3.928536823374443E-5
3991                      4.040070871435997E-5
3992                      4.1492463633121493E-5
3993                      4.242368536977992E-5
3994                      4.305527294795929E-5
3995                      4.3279199945237494E-5
3996                      4.3108517532342706E-5
3997                      4.262040889625336E-5
3998                      4.188093002347194E-5
3999                      4.0987271992327565E-5
4000                      4.004848096307224E-5
4001.0000000000005        3.9139169056854845E-5
4002                      3.8307606657343505E-5
4003                      3.762366124532222E-5
4004.0000000000005        3.717242567617183E-5
4005                      3.7015511518376955E-5
4006                      3.7165375140459584E-5
4006.9999999999995        3.760451068990875E-5
4008                      3.830196804240959E-5
4009.0000000000005        3.922658277469766E-5
4010                      4.031475421929967E-5
4011                      4.1489377934746346E-5
4012.0000000000005        4.26374085117586E-5
4013                      4.361459923535036E-5
4014.0000000000005        4.427566041349075E-5
4014.9999999999995        4.450960630903827E-5
4016                      4.432915805296933E-5
4017.0000000000005        4.3812248170381604E-5
4018                      4.302701560316439E-5
4019                      4.2075378133388967E-5
4020.0000000000005        4.107381615756385E-5
4021                      4.010423374957684E-5
4022.0000000000005        3.921753364249854E-5
4022.9999999999995        3.849100856538112E-5
4024                      3.8012534742339365E-5
4025.0000000000005        3.7846423215221755E-5
4026                      3.800378450782477E-5
4027                      3.846493441231026E-5
4028.0000000000005        3.919699351688477E-5
4029                      4.016756719308691E-5
4030.0000000000005        4.131125821534825E-5
4030.9999999999995        4.2546872512404295E-5
4032                      4.375235610604818E-5
4033.0000000000005        4.477607726563119E-5
4034                      4.546654152537617E-5
4035                      4.571051484097497E-5
4036.0000000000005        4.5520321751941176E-5
4037                      4.497481800828458E-5
4038.0000000000005        4.414379285148245E-5
4038.9999999999995        4.313363124585992E-5
4040                      4.2068288042106617E-5
4041.0000000000005        4.103676454732824E-5
4042                      4.009348747136866E-5
4043                      3.932253941079691E-5
4044.0000000000005        3.881601229693127E-5
4045                      3.864046265083579E-5
4046.0000000000005        3.880561037467834E-5
4046.9999999999995        3.928945509188943E-5
4048                      4.005770655540813E-5
4049.0000000000005        4.107617456295864E-5
4050                      4.227723146151755E-5
4051                      4.357539459822564E-5
4052.0000000000005        4.483928586488033E-5
4053                      4.5909881275603285E-5
4054.0000000000005        4.6629745413869935E-5
4054.9999999999995        4.6883726470441534E-5
4056                      4.668391303777287E-5
4057.0000000000005        4.6110185911511606E-5
4058                      4.523354384999074E-5
4059                      4.416456973920707E-5
4060.0000000000005        4.303465916928565E-5
4061                      4.1939498760915224E-5
4062.0000000000005        4.093787827577713E-5
4062.9999999999995        4.012080878096983E-5
4064                      3.958541522986126E-5
4065.0000000000005        3.940024319504625E-5
4066                      3.957343275879811E-5
4067                      4.008055413166425E-5
4068.0000000000005        4.088641079264847E-5
4069                      4.19544750043806E-5
4070.0000000000005        4.321466505460162E-5
4070.9999999999995        4.4576768300257685E-5
4072                      4.5899762012232104E-5
4073.0000000000005        4.7016795453591605E-5
4074                      4.7765989071213014E-5
4075                      4.802992437586086E-5
4076.0000000000005        4.782065488067012E-5
4077                      4.721888763156741E-5
4078.0000000000005        4.629702228244694E-5
4078.9999999999995        4.51692030937534E-5
4080                      4.3974130742539316E-5
4081.0000000000005        4.2813952485638055E-5
4082                      4.1752450765408015E-5
4083                      4.088789806351532E-5
4084.0000000000005        4.032305684202531E-5
4085                      4.012803130487238E-5
4086.0000000000005        4.030954936895688E-5
4086.9999999999995        4.084085004106062E-5
4088                      4.168575607359693E-5
4089.0000000000005        4.280495081589768E-5
4090                      4.4125836727661416E-5
4091                      4.555311697817135E-5
4092.0000000000005        4.693561690046268E-5
4093                      4.809885979131969E-5
4094.0000000000005        4.887715485808675E-5
4094.9999999999995        4.915098108335877E-5
4096                      4.893246092759392E-5
4097                      4.830307554886786E-5
4098                      4.7336599243770635E-5
4099                      4.6150148441701995E-5
4100                      4.488921821914536E-5
4101                      4.366263113806361E-5
4102                      4.253978484691136E-5
4103                      4.162655388877197E-5
4104                      4.1031606790725014E-5
4105                      4.082652039224863E-5
4106                      4.101668326123054E-5
4107                      4.157306775982591E-5
4108                      4.245832776362427E-5
4109                      4.3630298075203674E-5
4110                      4.5013461441777534E-5
4111                      4.65068679794691E-5
4112                      4.7948947640349786E-5
4113                      4.915802407649892E-5
4114                      4.9965004738056464E-5
4115                      5.0248530373596005E-5
4116                      5.002100290367474E-5
4117                      4.9364642617764554E-5
4118                      4.835440095291457E-5
4119                      4.71099185471094E-5
4120                      4.57827933574339E-5
4121                      4.448883011341064E-5
4122                      4.330343495311066E-5
4123                      4.234055255521034E-5
4124                      4.1714944618037485E-5
4125                      4.149961015164189E-5
4126                      4.1698725045823814E-5
4127                      4.2281140055242805E-5
4128                      4.3207945323134274E-5
4129                      4.44340370304653E-5
4130                      4.588063972100141E-5
4131                      4.7440701107692525E-5
4132                      4.8942071835888326E-5
4133                      5.019643947571087E-5
4134                      5.103171371984103E-5
4135                      5.1324687082563335E-5
4136                      5.108843875563762E-5
4137                      5.0405877719469353E-5
4138                      4.935295739811739E-5
4139                      4.805121810466257E-5
4140                      4.665812064696597E-5
4141                      4.529618855417276E-5
4142                      4.40474364079875E-5
4143                      4.303405399847404E-5
4144                      4.237735545681092E-5
4145.000000000001         4.21516147163626E-5
4146                      4.235997374332019E-5
4147                      4.296931363972394E-5
4148                      4.393886539800429E-5
4149                      4.522007956133742E-5
4150                      4.673073983428054E-5
4151                      4.835725054276469E-5
4152                      4.991720138945369E-5
4153.000000000001         5.121602300289177E-5
4154                      5.207879787818502E-5
4155                      5.238091518857696E-5
4156                      5.2136328017545116E-5
4157                      5.1428439972431524E-5
4158                      5.033416257222081E-5
4159                      4.897657197784882E-5
4160                      4.751805756713985E-5
4161.000000000001         4.608776837547003E-5
4162                      4.477516066738051E-5
4163                      4.371056963388919E-5
4164                      4.302248238159406E-5
4165                      4.278621639044376E-5
4166                      4.3004084861911176E-5
4167                      4.364126321177431E-5
4168                      4.465462720789714E-5
4169.000000000001         4.599195956697204E-5
4170                      4.75669958952441E-5
4171                      4.925943279300797E-5
4172                      5.087641130956159E-5
4173                      5.221854612157033E-5
4174                      5.310787393738611E-5
4175                      5.341878722421989E-5
4176                      5.3166204693951485E-5
4177.000000000001         5.243395909681376E-5
4178                      5.129940844783548E-5
4179                      4.988745360063804E-5
4180                      4.836453090111597E-5
4181                      4.686614637567868E-5
4182                      4.548945507854642E-5
4183                      4.437342516357031E-5
4184                      4.36537795446358E-5
4185.000000000001         4.340689471324345E-5
4186                      4.3634501894987026E-5
4187                      4.430019875963909E-5
4188                      4.5358270589759585E-5
4189                      4.6751997769839705E-5
4190                      4.8391408070059925E-5
4191                      5.014895810355369E-5
4192                      5.182156900373747E-5
4193.000000000001         5.3205622518075205E-5
4194                      5.412043584812883E-5
4195                      5.443976007512506E-5
4196                      5.417954468743485E-5
4197                      5.3423989529480375E-5
4198                      5.225066400677423E-5
4199                      5.078599368866802E-5
4200                      4.91999630628339E-5
4201.000000000001         4.7634131018470926E-5
4202                      4.619317772053571E-5
4203                      4.5025958800154347E-5
4204                      4.427471859980181E-5
4205                      4.4017129955434E-5
4206                      4.4254656252465795E-5
4207                      4.4949357273786306E-5
4208                      4.6052597389091034E-5
4209.000000000001         4.750300510191091E-5
4210                      4.920636078953893E-5
4211                      5.102780617712051E-5
4212                      5.275449553178395E-5
4213                      5.41788722209164E-5
4214                      5.511800079959824E-5
4215                      5.544532180947925E-5
4216                      5.5177851984458844E-5
4217.000000000001         5.440011119040441E-5
4218                      5.3189659802335965E-5
4219                      5.16741503064433E-5
4220                      5.002664516653899E-5
4221                      4.839424831369362E-5
4222                      4.688917436540617E-5
4223                      4.56713615992909E-5
4224                      4.4888491435120836E-5
4225                      4.462001156992718E-5
4226                      4.4867580674324016E-5
4227                      4.559161758298946E-5
4228                      4.67400524160922E-5
4229                      4.824702800152157E-5
4230                      5.0013472667969154E-5
4231                      5.189720425374938E-5
4232                      5.367617141526724E-5
4233                      5.513907957165486E-5
4234                      5.610127718599842E-5
4235                      5.643616058589412E-5
4236                      5.616182409261686E-5
4237                      5.53630417287179E-5
4238                      5.411720488700668E-5
4239                      5.255279787394013E-5
4240                      5.084574493664337E-5
4241                      4.9148045456801664E-5
4242                      4.7579775004493794E-5
4243                      4.6312205473692714E-5
4244                      4.5497460212878875E-5
4245                      4.521802998259819E-5
4246                      4.547561472822853E-5
4247                      4.6229149206102234E-5
4248                      4.742277526843271E-5
4249                      4.898572146267868E-5
4250                      5.081405312439364E-5
4251                      5.2757901180278936E-5
4252                      5.45870875749984E-5
4253                      5.6086738106888406E-5
4254                      5.707071386796579E-5
4255                      5.741271508648046E-5
4256                      5.7131901783776605E-5
4257                      5.6313238272860414E-5
4258                      5.503381025188767E-5
4259                      5.3422581437565654E-5
4260                      5.165814325411814E-5
4261                      4.989700633200175E-5
4262                      4.826698396609232E-5
4263                      4.695061209488155E-5
4264                      4.610404277454947E-5
4265                      4.581365346104468E-5
4266                      4.60812362829749E-5
4267                      4.6864249040846034E-5
4268                      4.810280114254759E-5
4269                      4.972068475508566E-5
4270.000000000001         5.16093976275464E-5
4271                      5.3611057770186935E-5
4272                      5.548819918846751E-5
4273                      5.702278688975156E-5
4274                      5.80272272306482E-5
4275                      5.8375898477635807E-5
4276                      5.8088994883111146E-5
4277                      5.725167068896887E-5
4278.000000000001         5.59404698010925E-5
4279                      5.4284686230182695E-5
4280                      5.2465214371404884E-5
4281                      5.064271257112786E-5
4282                      4.895282355715641E-5
4283                      4.758865865752169E-5
4284                      4.6710521764793594E-5
4285                      4.640928937155176E-5
4286.000000000001         4.668682555656782E-5
4287                      4.7499112291005305E-5
4288                      4.8782064638831E-5
4289                      5.045371480518369E-5
4290                      5.2400943550078144E-5
4291                      5.445781805531056E-5
4292                      5.638050520373675E-5
4293                      5.794798848008874E-5
4294.000000000001         5.897157592671228E-5
4295                      5.932647209898507E-5
4296                      5.9033857078779126E-5
4297                      5.817914263406623E-5
4298                      5.6837997807509386E-5
4299                      5.513988980196318E-5
4300                      5.32678806267051E-5
4301                      5.1386060813659446E-5
4302.000000000001         4.96386316168788E-5
4303                      4.822744016950509E-5
4304                      4.731819569625309E-5
4305                      4.7006220504528716E-5
4306                      4.729362822362463E-5
4307                      4.8134650202710436E-5
4308                      4.946134062090378E-5
4309                      5.118519892714691E-5
4310.000000000001         5.318881690045043E-5
4311                      5.529812232809225E-5
4312                      5.726382902647301E-5
4313                      5.886215748709871E-5
4314                      5.990359197465792E-5
4315                      6.0264277353707476E-5
4316                      5.996631762777435E-5
4317                      5.909532193342127E-5
4318.000000000001         5.772603001416402E-5
4319                      5.5988031624420733E-5
4320                      5.406607569692307E-5
4321                      5.212753792245089E-5
4322                      5.032540533936521E-5
4323                      4.8868176673013764E-5
4324                      4.792852436004542E-5
4325                      4.760594145959839E-5
4326.000000000001         4.7903119634537674E-5
4327                      4.877226795246903E-5
4328                      5.014168071686052E-5
4329                      5.19163500434233E-5
4330                      5.397401081432094E-5
4331                      5.613273719662365E-5
4332                      5.813890236507556E-5
4333                      5.9766020243841004E-5
4334.000000000001         6.082403201327451E-5
4335                      6.119008404400452E-5
4336                      6.088713091788413E-5
4337                      6.0000924667124744E-5
4338                      5.8605235551360235E-5
4339                      5.682980305478614E-5
4340                      5.4860542343283015E-5
4341                      5.286796669300578E-5
4342.000000000001         5.10140265113047E-5
4343                      4.951195596279729E-5
4344                      4.854256386574019E-5
4345                      4.8209582686923565E-5
4346                      4.851632488029339E-5
4347                      4.9412865393924314E-5
4348                      5.0823833913644746E-5
4349                      5.2647486844150754E-5
4350.000000000001         5.475668518919392E-5
4351                      5.6961422947870105E-5
4352                      5.900550090528695E-5
4353                      6.06593604865151E-5
4354                      6.173273156275273E-5
4355                      6.210374754245957E-5
4356                      6.179613267805179E-5
4357                      6.0895696327262315E-5
4358                      5.947528845370678E-5
4359                      5.76646559637187E-5
4360                      5.5650763838756464E-5
4361                      5.36069908085488E-5
4362                      5.170361908816522E-5
4363                      5.015818952334752E-5
4364                      4.915983281635962E-5
4365                      4.881665904783417E-5
4366                      4.913271056439816E-5
4367                      5.0055859229007125E-5
4368                      5.1507052432594724E-5
4369                      5.337766969446006E-5
4370                      5.553580738831266E-5
4371                      5.778377889549848E-5
4372                      5.986329816372422E-5
4373                      6.154197135281695E-5
4374                      6.262954815967115E-5
4375                      6.300514899670824E-5
4376                      6.269318233749466E-5
4377                      6.17794417717221E-5
4378                      6.033592658974758E-5
4379                      5.849230044702534E-5
4380                      5.643638585231625E-5
4381                      5.434424611087906E-5
4382                      5.239359011621936E-5
4383                      5.0806450391049245E-5
4384                      4.9780006336142326E-5
4385                      4.9426919434919216E-5
4386                      4.975198790272997E-5
4387                      5.070086842128633E-5
4388                      5.219081222550971E-5
4389                      5.4106231751747804E-5
4390                      5.631065692489216E-5
4391                      5.859921194918433E-5
4392                      6.071175661284358E-5
4393                      6.241341689165215E-5
4394                      6.351411843766913E-5
4395.000000000001         6.389394867370194E-5
4396                      6.357791723975589E-5
4397                      6.265174861624603E-5
4398                      6.118662411507473E-5
4399                      5.93121107499399E-5
4400                      5.721667240393373E-5
4401                      5.507884158409752E-5
4402                      5.308300928019015E-5
4403.000000000001         5.145604126701059E-5
4404                      5.040248237890151E-5
4405                      5.00398046474091E-5
4406                      5.037356369627635E-5
4407                      5.1347293528785094E-5
4408                      5.287440171159327E-5
4409                      5.483243928648227E-5
4410                      5.7080475839832756E-5
4411.000000000001         5.940714260388721E-5
4412                      6.155039331166653E-5
4413                      6.327332131600594E-5
4414                      6.438613857464628E-5
4415                      6.47698689610476E-5
4416                      6.445003691064484E-5
4417                      6.351225595081923E-5
4418                      6.202692452291313E-5
4419.000000000001         6.012352114393763E-5
4420                      5.79909154173389E-5
4421                      5.5810141006649746E-5
4422                      5.3771097801577835E-5
4423                      5.210616908794182E-5
4424                      5.10265518009837E-5
4425                      5.065483219644055E-5
4426                      5.0996931055025027E-5
4427.000000000001         5.1994495937580266E-5
4428                      5.355697719960921E-5
4429                      5.5555397501333064E-5
4430                      5.7844376680296266E-5
4431                      6.020661485454476E-5
4432                      6.237836305432708E-5
4433                      6.412095742475808E-5
4434                      6.524494728226046E-5
4435.000000000001         6.563227777192564E-5
4436                      6.53088841221362E-5
4437                      6.43602419859241E-5
4438                      6.285595026758223E-5
4439                      6.0925536782575336E-5
4440                      5.875788162832713E-5
4441                      5.65367851548371E-5
4442                      5.445670484367943E-5
4443.000000000001         5.2755754037092225E-5
4444                      5.165131264866046E-5
4445                      5.1270979488027086E-5
4446                      5.162117247775025E-5
4447                      5.2641553620585254E-5
4448                      5.423768513901418E-5
4449                      5.62741867093795E-5
4450                      5.860138703655448E-5
4451.000000000001         6.099673964063916E-5
4452                      6.319490106508725E-5
4453                      6.495568491187512E-5
4454                      6.608999154908569E-5
4455                      6.648065410534134E-5
4456                      6.615391981262921E-5
4457                      6.519510326892096E-5
4458                      6.36730273328295E-5
4459.000000000001         6.171735969261474E-5
4460                      5.951687465190975E-5
4461                      5.725798918981622E-5
4462                      5.5138991627691716E-5
4463                      5.340379338902499E-5
4464                      5.2276212411980677E-5
4465                      5.1887681618542174E-5
4466                      5.2245665307409755E-5
4467.000000000001         5.328771320424179E-5
4468                      5.491583008660483E-5
4469                      5.698813638888173E-5
4470                      5.935102797610673E-5
4471                      6.177714760058197E-5
4472                      6.399977073457381E-5
4473                      6.577738537243121E-5
4474                      6.692124275281483E-5
4475.000000000001         6.731498809462428E-5
4476                      6.698512022616545E-5
4477                      6.601675453135039E-5
4478                      6.447801007886534E-5
4479                      6.249872305432248E-5
4480                      6.0267520102843745E-5
4481                      5.797328856427511E-5
4482                      5.5817271080371317E-5
4483                      5.404960582108047E-5
4484                      5.2900117643443644E-5
4485                      5.250381206009471E-5
4486                      5.286921122583802E-5
4487                      5.393177910669951E-5
4488                      5.559010739975247E-5
4489                      5.76959713348131E-5
4490                      6.009213281953692E-5
4491                      6.254680984269804E-5
4492                      6.479241006546971E-5
4493                      6.65856197081472E-5
4494                      6.77383315248971E-5
4495                      6.813493758371674E-5
4496                      6.780211433812762E-5
4497                      6.682476207904929E-5
4498                      6.527035570997613E-5
4499                      6.326895289368729E-5
4500                      6.100900766030223E-5
4501                      5.868173751038812E-5
4502                      5.649071256402344E-5
4503                      5.469232628798288E-5
4504                      5.352216000236132E-5
4505                      5.311850148163321E-5
4506                      5.3490939943859885E-5
4507                      5.457288320809616E-5
4508                      5.625959044100834E-5
4509                      5.839687936174741E-5
4510                      6.082393359388747E-5
4511                      6.330510974016924E-5
4512                      6.557203335923215E-5
4513                      6.73797101841551E-5
4514                      6.854065313301558E-5
4515                      6.893992511328848E-5
4516                      6.860430350280523E-5
4517                      6.761845769611552E-5
4518                      6.604946197259567E-5
4519                      6.402731413389292E-5
4520.000000000001         6.17404578851445E-5
4521                      5.938229732276306E-5
4522                      5.71583666104898E-5
4523                      5.5330958262864384E-5
4524                      5.414131784116922E-5
4525                      5.373072037058713E-5
4526                      5.410981708212852E-5
4527                      5.521000709569053E-5
4528.000000000001         5.692341371141177E-5
4529                      5.909025763573916E-5
4530                      6.154591219982336E-5
4531                      6.405168465373999E-5
4532                      6.633841367728163E-5
4533                      6.815955244145336E-5
4534                      6.932818011733801E-5
4535                      6.972994443847455E-5
4536.000000000001         6.939165974117796E-5
4537                      6.839774757860902E-5
4538                      6.681498731897793E-5
4539                      6.477333134182625E-5
4540                      6.246124556073002E-5
4541                      6.0074237013687195E-5
4542                      5.781941452956668E-5
4543                      5.596462555370618E-5
4544.000000000001         5.475667186369002E-5
4545                      5.433953483470029E-5
4546                      5.4724925029442605E-5
4547                      5.584243216173378E-5
4548                      5.7580921430019444E-5
4549                      5.9774867522176465E-5
4550                      6.225707244817522E-5
4551                      6.478570677941517E-5
4552.000000000001         6.709087640697937E-5
4553                      6.892461685621997E-5
4554                      7.010045045781719E-5
4555                      7.050456488042358E-5
4556                      7.016372871450699E-5
4557                      6.916215233168131E-5
4558                      6.75663012202083E-5
4559                      6.550624167972837E-5
4560.000000000001         6.317046041694529E-5
4561                      6.0757030245612636E-5
4562                      5.847323072443094E-5
4563                      5.659347430197888E-5
4564                      5.5368313913273484E-5
4565                      5.4945017957748186E-5
4566                      5.5336350896135214E-5
4567                      5.647049462893783E-5
4568.000000000001         5.823253282242614E-5
4569                      6.0451220689339254E-5
4570                      6.295813434778075E-5
4571                      6.55080466244182E-5
4572                      6.783042464063275E-5
4573                      6.967599477910201E-5
4574                      7.085862896285653E-5
4575                      7.126497313914458E-5
4576.000000000001         7.09216844968076E-5
4577                      6.991276605642388E-5
4578                      6.830441609786316E-5
4579                      6.622693635778434E-5
4580                      6.38688502147899E-5
4581                      6.143064348314078E-5
4582                      5.9119720325511025E-5
4583                      5.721655258598501E-5
4584.000000000001         5.597522558647359E-5
4585                      5.5546129245959306E-5
4586                      5.594307004587942E-5
4587                      5.7092889578705154E-5
4588                      5.8877099245308856E-5
4589                      6.111922759940878E-5
4590                      6.36491576877351E-5
4591                      6.621892416821026E-5
4592.000000000001         6.855748813679439E-5
4593                      7.041421526341906E-5
4594                      7.160331822039125E-5
4595                      7.201179497163676E-5
4596                      7.166613516014186E-5
4597                      7.065014337197501E-5
4598                      6.902983568653747E-5
4599                      6.693579737347471E-5
4600.000000000001         6.455666137214647E-5
4601                      6.209508984287886E-5
4602                      5.9758604547216845E-5
4603                      5.7833482405112425E-5
4604                      5.657695046853809E-5
4605                      5.614238708899645E-5
4606                      5.6544618194174886E-5
4607                      5.770920801239027E-5
4608.000000000001         5.9514207500635773E-5
4609                      6.177835048724122E-5
4610                      6.432976592873617E-5
4611                      6.691813378175619E-5
4612                      6.927180841336546E-5
4613                      7.113912819968799E-5
4614                      7.233443782705527E-5
4615                      7.274497320022717E-5
4616                      7.23970061260477E-5
4617                      7.13741507575332E-5
4618                      6.974247499780118E-5
4619                      6.76326183242042E-5
4620                      6.523355484578672E-5
4621                      6.274954957447582E-5
4622                      6.038893826606057E-5
4623                      5.84432068592295E-5
4624                      5.717235572788945E-5
4625                      5.673263408543743E-5
4626                      5.71398560605323E-5
4627                      5.8318366930779766E-5
4628                      6.014287746886987E-5
4629                      6.242781679612087E-5
4630                      6.49993490001613E-5
4631                      6.760522807407594E-5
4632                      6.997313559971291E-5
4633                      7.185057345395218E-5
4634                      7.305189296771495E-5
4635                      7.346443485897388E-5
4636                      7.311420810683212E-5
4637                      7.208464847512703E-5
4638                      7.044199225025741E-5
4639                      6.831696257735309E-5
4640                      6.589893140080822E-5
4641                      6.339372361583432E-5
4642                      6.101029972054958E-5
4643                      5.90451758594535E-5
4644                      5.776081368068166E-5
4645.000000000001         5.7316217691712894E-5
4646                      5.7728150078547944E-5
4647                      5.891979082318871E-5
4648                      6.076262929548971E-5
4649                      6.306731240218795E-5
4650                      6.56577451618492E-5
4651                      6.8280192988977E-5
4652                      7.066162198483411E-5
4653.000000000001         7.254880980448516E-5
4654                      7.375600326557217E-5
4655                      7.417051992237844E-5
4656                      7.38180658325777E-5
4657                      7.278192276669519E-5
4658                      7.112856926040052E-5
4659                      6.898889112983016E-5
4660                      6.655271584724553E-5
4661.000000000001         6.402737822903495E-5
4662                      6.162243353523489E-5
4663                      5.9639028994880765E-5
4664                      5.8341884465696594E-5
4665                      5.7892672555532974E-5
4666                      5.830905531304921E-5
4667                      5.9513096195338334E-5
4668                      6.137326179016222E-5
4669.000000000001         6.369639005615531E-5
4670                      6.630470304540581E-5
4671                      6.894291920870772E-5
4672                      7.133731845950902E-5
4673                      7.323397593351809E-5
4674                      7.444696751465773E-5
4675                      7.486344727592722E-5
4676                      7.450878351352188E-5
4677.000000000001         7.346613310520629E-5
4678                      7.180226924512449E-5
4679                      6.964821205291053E-5
4680                      6.719459634451836E-5
4681                      6.46501100094196E-5
4682                      6.222465804299431E-5
4683                      6.022396084194362E-5
4684                      5.8914686559862204E-5
4685.000000000001         5.846109923151884E-5
4686                      5.888169325641274E-5
4687                      6.0097457795525884E-5
4688                      6.197398152441018E-5
4689                      6.431461383751082E-5
4690                      6.693981344700284E-5
4691                      6.959314534905898E-5
4692                      7.20001221929647E-5
4693.000000000001         7.390606059950466E-5
4694                      7.512483304661992E-5
4695                      7.554328385022733E-5
4696                      7.518641421544503E-5
4697                      7.413729017657661E-5
4698                      7.246307988454146E-5
4699                      7.029494533871217E-5
4700                      6.782447277934656E-5
4701.000000000001         6.526170957474225E-5
4702                      6.281663689417153E-5
4703                      6.0799511430347553E-5
4704                      5.947868892421403E-5
4705                      5.9020937006801326E-5
4706                      5.944552401319267E-5
4707                      6.067240555675304E-5
4708                      6.256438459220253E-5
4709.000000000001         6.492167294373754E-5
4710                      6.756288473471747E-5
4711                      7.023081759204743E-5
4712                      7.265006216537393E-5
4713                      7.45651838479584E-5
4714                      7.578977302639486E-5
4715                      7.621022067088379E-5
4716                      7.585113645858363E-5
4717.000000000001         7.479553402802882E-5
4718                      7.311104901669622E-5
4719                      7.092905645264765E-5
4720                      6.844220487753319E-5
4721                      6.586184032175894E-5
4722                      6.339791488851381E-5
4723                      6.136511073870497E-5
4724                      6.0033256011044286E-5
4725.000000000001         5.957152717248936E-5
4726                      5.999990971373708E-5
4727                      6.123736670604901E-5
4728                      6.314401896011308E-5
4729                      6.551720851849376E-5
4730                      6.817383359606266E-5
4731                      7.085598114034559E-5
4732                      7.328729542780683E-5
4733.000000000001         7.521158985389652E-5
4734                      7.644207762228624E-5
4735                      7.686456352283509E-5
4736                      7.650324478017104E-5
4737                      7.544112806807275E-5
4738                      7.37463719530244E-5
4739                      7.155063356862481E-5
4740                      6.904782515913323E-5
4741                      6.645045283894656E-5
4742                      6.396912255428899E-5
4743                      6.192128245609742E-5
4744                      6.057887366784401E-5
4745                      6.011333641967694E-5
4746                      6.0545342964528004E-5
4747                      6.179288963502642E-5
4748                      6.371407774573493E-5
4749                      6.61024601234872E-5
4750                      6.877398960231558E-5
4751                      7.147005325537974E-5
4752                      7.391329796045956E-5
4753                      7.58468252611637E-5
4754                      7.708331662200466E-5
4755                      7.750788992744241E-5
4756                      7.714430951367786E-5
4757                      7.607565314459248E-5
4758                      7.437057465349134E-5
4759                      7.216117953205184E-5
4760                      6.964268601463703E-5
4761                      6.702883423485845E-5
4762                      6.453073165123593E-5
4763                      6.246839722921835E-5
4764                      6.111583309938897E-5
4765                      6.0646636599245325E-5
4766                      6.108210795318137E-5
4767                      6.233931615427526E-5
4768                      6.427446567073231E-5
4769                      6.667749313618217E-5
4770.000000000001         6.936354268998605E-5
4771                      7.207334657100879E-5
4772                      7.452849761684523E-5
4773                      7.647143313919723E-5
4774                      7.771407318687459E-5
4775                      7.814079602604271E-5
4776                      7.777491616706886E-5
4777                      7.669962644157771E-5
4778.000000000001         7.498412834136392E-5
4779                      7.276106880991706E-5
4780                      7.0227036496006E-5
4781                      6.759714083013593E-5
4782                      6.508277900858814E-5
4783                      6.300639269746534E-5
4784                      6.164401205812984E-5
4785                      6.117128298649566E-5
4786.000000000001         6.161007884879128E-5
4787                      6.287657812658903E-5
4788                      6.482520381192632E-5
4789                      6.724250332130399E-5
4790                      6.994282015583905E-5
4791                      7.266616343119184E-5
4792                      7.51333044032308E-5
4793                      7.708586219188027E-5
4794.000000000001         7.83348375396756E-5
4795                      7.876378406703671E-5
4796                      7.839555712447586E-5
4797                      7.731350885892373E-5
4798                      7.55874431396758E-5
4799                      7.335063398979441E-5
4800                      7.080111706166258E-5
4801                      6.815541337232402E-5
4802.000000000001         6.562518828035072E-5
4803                      6.353509658025412E-5
4804                      6.216318400860621E-5
4805                      6.168703600973435E-5
4806                      6.212903571276848E-5
4807                      6.340451266573162E-5
4808                      6.536621706720503E-5
4809                      6.779749871887765E-5
4810.000000000001         7.051195658822465E-5
4811                      7.324887878564344E-5
4812                      7.5728187389635E-5
4813                      7.76906560072668E-5
4814                      7.894619436333638E-5
4815                      7.937744950172608E-5
4816                      7.90068190873599E-5
4817                      7.791785935553406E-5
4818.000000000001         7.618102813938246E-5
4819                      7.393031278862494E-5
4820                      7.136530925594658E-5
4821                      6.870390471948201E-5
4822                      6.615809944053146E-5
4823                      6.405456498491655E-5
4824                      6.267335395269631E-5
4825                      6.219388159420601E-5
4826.000000000001         6.26389838149502E-5
4827                      6.392318080070665E-5
4828                      6.589765186336249E-5
4829                      6.834270965838419E-5
4830                      7.107130121675431E-5
4831                      7.382199660505697E-5
4832                      7.631374086491435E-5
4833                      7.828647879440521E-5
4834.000000000001         7.954884799977644E-5
4835                      7.998250752925392E-5
4836                      7.960940945203984E-5
4837                      7.851334737650774E-5
4838                      7.676550675415412E-5
4839                      7.450066137810287E-5
4840                      7.192009462027336E-5
4841                      6.924297008694067E-5
4842.000000000001         6.668175867149491E-5
4843                      6.45649656994145E-5
4844                      6.317464064591922E-5
4845                      6.269192031323901E-5
4846                      6.314004265315597E-5
4847                      6.44327512379303E-5
4848                      6.64197600061089E-5
4849                      6.88784986036071E-5
4850.000000000001         7.16213123347007E-5
4851                      7.438605560606304E-5
4852                      7.689059064434758E-5
4853                      7.88740220638904E-5
4854                      8.014352740761794E-5
4855                      8.057969818313604E-5
4856                      8.020407173338978E-5
4857                      7.910070635445518E-5
4858.000000000001         7.73415702497136E-5
4859                      7.506230833684188E-5
4860                      7.246602913978707E-5
4861                      6.977298971731094E-5
4862                      6.719644205895425E-5
4863                      6.506650217857519E-5
4864                      6.366719986914227E-5
4865                      6.318129112905067E-5
4866                      6.36323698535483E-5
4867                      6.493343857060462E-5
4868                      6.69328285574393E-5
4869                      6.940527128493351E-5
4870                      7.216245033494202E-5
4871                      7.494163041399172E-5
4872                      7.745939636239075E-5
4873                      7.945400639748942E-5
4874                      8.073103346055277E-5
4875                      8.116983268386554E-5
4876                      8.079161056336944E-5
4877                      7.96807244764283E-5
4878                      7.790996859530076E-5
4879                      7.561594759251726E-5
4880                      7.300374042675808E-5
4881                      7.029453457398672E-5
4882                      6.77026039423617E-5
4883                      6.555955754722248E-5
4884                      6.415136722121641E-5
4885                      6.366231275622848E-5
4886                      6.41163028342302E-5
4887                      6.54256371696548E-5
4888                      6.74373354767417E-5
4889                      6.992363151588094E-5
4890                      7.269548376372086E-5
4891                      7.548958863079623E-5
4892                      7.80211068333057E-5
4893                      8.002743490966556E-5
4894                      8.13123507072891E-5
4895.000000000001         8.175391292637592E-5
4896                      8.137301473596364E-5
4897                      8.025437441694392E-5
4898                      7.847164084508964E-5
4899                      7.616246717913989E-5
4900                      7.353404867675565E-5
4901                      7.08083560922123E-5
4902                      6.820091350787375E-5
4903.000000000001         6.604474781909337E-5
4904                      6.462771421622863E-5
4905                      6.413554064506253E-5
4906                      6.459241462261567E-5
4907                      6.590997159220331E-5
4908                      6.793398705417868E-5
4909                      7.043440023059221E-5
4910                      7.322132966065184E-5
4911.000000000001         7.603101380876116E-5
4912                      7.857687607236321E-5
4913                      8.059550323570563E-5
4914                      8.188869211187839E-5
4915                      8.233315771272711E-5
4916                      8.19495004920486E-5
4917                      8.082286280715983E-5
4918                      7.902781375739036E-5
4919.000000000001         7.670306599426293E-5
4920                      7.405808917226201E-5
4921                      7.131533890752973E-5
4922                      6.869218795267255E-5
4923                      6.652284834995909E-5
4924                      6.509698037240308E-5
4925                      6.460170135796288E-5
4926                      6.506144671738532E-5
4927.000000000001         6.63872336335306E-5
4928                      6.842363822016951E-5
4929                      7.093866477804433E-5
4930                      7.374118249411907E-5
4931                      7.656713791785612E-5
4932                      7.912799010494478E-5
4933                      8.11595220689286E-5
4934                      8.246137498787324E-5
4935.000000000001         8.290887647267977E-5
4936                      8.252237862367372E-5
4937                      8.138750194785471E-5
4938                      7.957969190641377E-5
4939                      7.723896198905717E-5
4940                      7.457701926788313E-5
4941                      7.181647205189595E-5
4942                      6.917734129683E-5
4943.000000000001         6.699468951784442E-5
4944                      6.555995301968685E-5
4945                      6.506156669955193E-5
4946                      6.552418835049502E-5
4947                      6.68582382662754E-5
4948                      6.890717848470065E-5
4949                      7.143731610434534E-5
4950                      7.425601115097061E-5
4951.000000000001         7.709904842789197E-5
4952                      7.967558103166138E-5
4953                      8.172064237548027E-5
4954                      8.30315536131545E-5
4955                      8.348222290819597E-5
4956                      8.309280516880305E-5
4957                      8.1949451804945E-5
4958                      8.012847682031396E-5
4959.000000000001         7.777134792407933E-5
4960                      7.509192905956163E-5
4961                      7.231275369592712E-5
4962                      6.965731685181448E-5
4963                      6.746114978220229E-5
4964                      6.601747574027992E-5
4965                      6.551596748621207E-5
4966                      6.598148548577471E-5
4967.000000000001         6.732388254433514E-5
4968                      6.93855678552692E-5
4969                      7.193127111372887E-5
4970                      7.476682323264622E-5
4971                      7.762769372098998E-5
4972                      8.022065810211393E-5
4973                      8.227989546174925E-5
4974                      8.360026468188071E-5
4975.000000000001         8.405423383109239E-5
4976                      8.366181886596253E-5
4977                      8.250975384478082E-5
4978                      8.067521507372034E-5
4979                      7.830115445887923E-5
4980                      7.560360754235861E-5
4981                      7.280497325617388E-5
4982                      7.013284284488305E-5
4983.000000000001         6.792290982922267E-5
4984                      6.647018701843803E-5
4985                      6.596552676887903E-5
4986                      6.643397867279129E-5
4987                      6.778485670377106E-5
4988                      6.985956879861717E-5
4989                      7.242146247950546E-5
4990                      7.52746403884245E-5
4991.000000000001         7.815416681291123E-5
4992                      8.076437896597563E-5
4993                      8.283844901643853E-5
4994                      8.41686735360233E-5
4995                      8.462607234015876E-5
4996                      8.423058611936886E-5
4997                      8.306956578588674E-5
4998                      8.122106927902233E-5
4999                      7.882963063219786E-5
5000                      7.611327593750872E-5
5001                      7.329449808607138E-5
5002                      7.060522855690991E-5
5003                      6.838123173369368E-5
5004                      6.691930563607736E-5
5005                      6.641144758932019E-5
5006                      6.688288808759381E-5
5007                      6.824242929525427E-5
5008                      7.033051908506326E-5
5009                      7.290922267318527E-5
5010                      7.578087060923577E-5
5011                      7.867992698801689E-5
5012                      8.130828041512043E-5
5013                      8.339783002950325E-5
5014                      8.473829235034071E-5
5015                      8.519924502387876E-5
5016                      8.480062042886734E-5
5017                      8.36304488454102E-5
5018                      8.176764500368166E-5
5019                      7.935833100936543E-5
5020.000000000001         7.662247974957558E-5
5021                      7.378295286366694E-5
5022                      7.107604839436277E-5
5023                      6.883763681092455E-5
5024                      6.736631090948997E-5
5025                      6.685519361422092E-5
5026                      6.732969438694762E-5
5027                      6.869812833285221E-5
5028.000000000001         7.08000131695224E-5
5029                      7.339617699297483E-5
5030                      7.628720133018127E-5
5031                      7.920669782028566E-5
5032                      8.185403457618105E-5
5033                      8.395968331719803E-5
5034                      8.531074520961318E-5
5035                      8.577536391299726E-5
5036.000000000001         8.537354244258996E-5
5037                      8.41940286762672E-5
5038                      8.231660961009011E-5
5039                      7.988889937534536E-5
5040                      7.713285322750276E-5
5041                      7.427191591461854E-5
5042                      7.15468368277183E-5
5043                      6.929361537781754E-5
5044.000000000001         6.78126562242812E-5
5045                      6.729820433539271E-5
5046                      6.77758525668172E-5
5047                      6.915345163768411E-5
5048                      7.126960675065335E-5
5049                      7.388395424952468E-5
5050                      7.679529368435074E-5
5051                      7.973615743401078E-5
5052.000000000001         8.240328056486434E-5
5053                      8.452560169274933E-5
5054                      8.588758238075866E-5
5055                      8.635596524842293E-5
5056                      8.595089814648094E-5
5057                      8.476188078882306E-5
5058                      8.286954795678218E-5
5059                      8.04229535974771E-5
5060.000000000001         7.764604215550396E-5
5061                      7.476301399103542E-5
5062                      7.20189968250849E-5
5063                      6.975053905444651E-5
5064                      6.825968414573857E-5
5065                      6.77418109876151E-5
5066                      6.822270756991832E-5
5067                      6.960977164808505E-5
5068.000000000001         7.174068217101792E-5
5069                      7.43739692950718E-5
5070                      7.730659116254416E-5
5071                      8.026975049614093E-5
5072                      8.295743163175059E-5
5073                      8.509696818920468E-5
5074                      8.647014073062242E-5
5075                      8.694236898849462E-5
5076.000000000001         8.65340206169271E-5
5077                      8.533537482455693E-5
5078                      8.342791871443172E-5
5079                      8.096200293149304E-5
5080                      7.816360022354512E-5
5081                      7.525807677031828E-5
5082                      7.249437003403198E-5
5083                      7.021022772335183E-5
5084.000000000001         6.87091909533313E-5
5085                      6.818780020398034E-5
5086                      6.867205830097327E-5
5087                      7.006892285699278E-5
5088                      7.221516498780358E-5
5089                      7.48682424225665E-5
5090                      7.782311650659932E-5
5091                      8.080947321436608E-5
5092.000000000001         8.351845594981506E-5
5093                      8.567560502334095E-5
5094                      8.706018205270865E-5
5095                      8.753631540587668E-5
5096                      8.712466573303816E-5
5097                      8.591631599829831E-5
5098                      8.399354624025563E-5
5099                      8.150794206460394E-5
5100.000000000001         7.868748569766658E-5
5101                      7.575898189965672E-5
5102                      7.297496136289868E-5
5103                      7.067466860174852E-5
5104                      6.916314236162986E-5
5105                      6.863812862672313E-5
5106                      6.912587244220167E-5
5107                      7.053290408056767E-5
5108.000000000001         7.269509306286311E-5
5109                      7.536906931417831E-5
5110                      7.834716805160631E-5
5111                      8.135757135300722E-5
5112                      8.408850257959402E-5
5113                      8.626358652377014E-5
5114                      8.765970766885498E-5
5115                      8.813978042280298E-5
5116.000000000001         8.772482650316398E-5
5117                      8.650674183788999E-5
5118                      8.456852965743908E-5
5119                      8.206295637526913E-5
5120                      7.9219973666615E-5
5121                      7.626794022595075E-5
5122                      7.346297665751035E-5
5123                      7.114606536254406E-5
5124                      6.962373011151085E-5
5125                      6.9094982046696E-5
5126                      6.95863439464477E-5
5127                      7.100392820985892E-5
5128                      7.318270182932062E-5
5129                      7.587845781992565E-5
5130                      7.888069038635855E-5
5131                      8.19159221519294E-5
5132                      8.466938018672844E-5
5133                      8.686260428246452E-5
5134                      8.82703323139554E-5
5135                      8.875435248494867E-5
5136                      8.833610868114605E-5
5137                      8.71083089660942E-5
5138                      8.515461799636067E-5
5139                      8.262889142144092E-5
5140                      7.97629936107122E-5
5141                      7.678690347553385E-5
5142                      7.396037067181208E-5
5143                      7.16263862103527E-5
5144                      7.009292113371495E-5
5145.000000000001         6.956032503571569E-5
5146                      7.005544244498411E-5
5147                      7.148397438116657E-5
5148                      7.367998003127888E-5
5149                      7.639840193498768E-5
5150                      7.9425607381433E-5
5151                      8.248631049798797E-5
5152                      8.526267745625433E-5
5153.000000000001         8.747411691747831E-5
5154                      8.889342888167843E-5
5155                      8.93813758958184E-5
5156                      8.895987512916128E-5
5157                      8.77224356962142E-5
5158                      8.575331826999957E-5
5159                      8.32073668377856E-5
5160                      8.031826951958372E-5
5161.000000000001         7.731767909906449E-5
5162                      7.446904822148608E-5
5163                      7.21175681414272E-5
5164                      7.057266413122072E-5
5165                      7.003610830327731E-5
5166                      7.053511947114682E-5
5167                      7.197499067715107E-5
5168                      7.418887362268784E-5
5169.000000000001         7.693078026937371E-5
5170                      7.998369271399743E-5
5171                      8.307026702919279E-5
5172                      8.586975716529649E-5
5173                      8.809934505284028E-5
5174                      8.953012598607244E-5
5175                      9.002194982369266E-5
5176                      8.95972442271675E-5
5177.000000000001         8.83502985565904E-5
5178                      8.636590243636762E-5
5179                      8.379978024498893E-5
5180                      8.088731664997534E-5
5181                      7.786187580044343E-5
5182                      7.499072074797118E-5
5183                      7.262137710585607E-5
5184                      7.106475289596393E-5
5185.000000000001         7.052413311580232E-5
5186                      7.102717182381322E-5
5187                      7.247875497307923E-5
5188                      7.471108285781783E-5
5189                      7.747719303068049E-5
5190                      8.055638775537706E-5
5191                      8.366899220864183E-5
5192                      8.649163020678791E-5
5193.000000000001         8.87391487148651E-5
5194                      9.018118777603922E-5
5195                      9.067680552708983E-5
5196                      9.024896673182355E-5
5197                      8.8992680707387E-5
5198                      8.699325379127086E-5
5199                      8.44071506346453E-5
5200                      8.14713382874194E-5
5201.000000000001         7.842079087920071E-5
5202                      7.552678217249852E-5
5203                      7.313928308580417E-5
5204                      7.157070153236429E-5
5205                      7.102592662970553E-5
5206                      7.15331163679466E-5
5207                      7.299673848325883E-5
5208                      7.524807567811148E-5
5209.000000000001         7.803898191561774E-5
5210                      8.114483559981144E-5
5211                      8.428345339289516E-5
5212                      8.712906476391316E-5
5213                      8.939414132379408E-5
5214                      9.084713153060815E-5
5215                      9.134642907226936E-5
5216                      9.091554748798552E-5
5217.000000000001         8.965015744880678E-5
5218                      8.763605419211697E-5
5219                      8.503030131097258E-5
5220                      8.20713323902492E-5
5221                      7.899567335103502E-5
5222                      7.607861152333428E-5
5223                      7.3672759142488E-5
5224                      7.209204385712702E-5
5225.000000000001         7.154304163637202E-5
5226                      7.205448908656617E-5
5227                      7.353042050615694E-5
5228                      7.580122372175771E-5
5229                      7.861735630404829E-5
5230                      8.175000571230511E-5
5231                      8.491444724243054E-5
5232                      8.778263619771694E-5
5233.000000000001         9.006474655420035E-5
5234                      9.152829167679095E-5
5235                      9.203112548579039E-5
5236                      9.159730850779147E-5
5237                      9.032311927583495E-5
5238                      8.829478165785088E-5
5239                      8.566984982208065E-5
5240                      8.268794526610805E-5
5241.000000000001         7.958739063083258E-5
5242                      7.664723886246797E-5
5243                      7.42229472788243E-5
5244                      7.262999777588042E-5
5245                      7.207672035687717E-5
5246                      7.259250911482013E-5
5247                      7.408096059454546E-5
5248                      7.6371561966225E-5
5249                      7.921303607333859E-5
5250                      8.237238160863953E-5
5251                      8.556225685100819E-5
5252                      8.845240722144596E-5
5253                      9.075087884362209E-5
5254                      9.22244955129734E-5
5255                      9.273069431235896E-5
5256                      9.229406495533287E-5
5257                      9.101143233162489E-5
5258                      8.896939180914575E-5
5259                      8.632588959261711E-5
5260                      8.332158289364725E-5
5261                      8.019649156051633E-5
5262                      7.723339750911182E-5
5263                      7.4790501164491E-5
5264                      7.318530748578821E-5
5265                      7.262773697665349E-5
5266                      7.314792064680054E-5
5267                      7.464913304904277E-5
5268                      7.695971002990303E-5
5269                      7.982652543368794E-5
5270.000000000001         8.3012213807781E-5
5271                      8.622690916731202E-5
5272                      8.913820142277809E-5
5273                      9.145223335088684E-5
5274                      9.293536413195966E-5
5275                      9.34447341151245E-5
5276                      9.300542832475076E-5
5277                      9.171473454865661E-5
5278.000000000001         8.96595971224554E-5
5279                      8.699818218086822E-5
5280                      8.397218117550304E-5
5281                      8.082309501412571E-5
5282                      7.783737722614176E-5
5283                      7.537601183769981E-5
5284                      7.375865834009482E-5
5285                      7.319680898777294E-5
5286.000000000001         7.372140686575224E-5
5287                      7.523539775546292E-5
5288                      7.756595067411484E-5
5289                      8.045789559148593E-5
5290                      8.366922662318322E-5
5291                      8.690788464145674E-5
5292                      8.98393141138882E-5
5293                      9.216799531118301E-5
5294.000000000001         9.366002434069746E-5
5295                      9.417235365154513E-5
5296                      9.373051696150732E-5
5297                      9.24321874881484E-5
5298                      9.036462031283043E-5
5299                      8.768610581816193E-5
5300                      8.463926884965841E-5
5301                      8.146690903175682E-5
5302.000000000001         7.845890631442366E-5
5303                      7.597934132823424E-5
5304                      7.435001332177778E-5
5305                      7.378393509260415E-5
5306                      7.431292710377986E-5
5307                      7.58395971052268E-5
5308                      7.819012309563508E-5
5309                      8.11067176623007E-5
5310.000000000001         8.434287577818832E-5
5311                      8.760429454567288E-5
5312                      9.055470183779037E-5
5313                      9.289703764653217E-5
5314                      9.439730843338632E-5
5315                      9.491237310560533E-5
5316                      9.446815583278185E-5
5317                      9.316263708811073E-5
5318.000000000001         9.108334401718065E-5
5319                      8.83886346340925E-5
5320                      8.532194155255399E-5
5321                      8.212719075867395E-5
5322                      7.90974758804291E-5
5323                      7.66000570485126E-5
5324                      7.495902971607246E-5
5325                      7.438880593332043E-5
5326.000000000001         7.492213278143563E-5
5327                      7.646121734044077E-5
5328                      7.883134871313101E-5
5329                      8.177186993036986E-5
5330                      8.503184324882784E-5
5331                      8.831472401901409E-5
5332                      9.128278064354747E-5
5333                      9.363766618307183E-5
5334.000000000001         9.514550185661478E-5
5335                      9.566305761481148E-5
5336                      9.521661217969403E-5
5337                      9.390435988496536E-5
5338                      9.181398434234015E-5
5339                      8.910403744729478E-5
5340                      8.601852628529909E-5
5341                      8.280240496290335E-5
5342.000000000001         7.975177683611216E-5
5343                      7.72368776433036E-5
5344                      7.558450742529122E-5
5345                      7.501025295934928E-5
5346                      7.554781745031568E-5
5347                      7.709893958850692E-5
5348                      7.948806860909817E-5
5349                      8.245159515532541E-5
5350.000000000001         8.573423606115483E-5
5351                      8.90372029147142E-5
5352                      9.202148086834142E-5
5353                      9.438784526068736E-5
5354                      9.590253357120543E-5
5355                      9.642234966269766E-5
5356                      9.59738186567774E-5
5357                      9.465528715359689E-5
5358.000000000001         9.25545705533072E-5
5359                      8.983036768071258E-5
5360                      8.672713481072957E-5
5361                      8.349076024085996E-5
5362                      8.04201908341706E-5
5363                      7.78885380049373E-5
5364                      7.622519168262821E-5
5365                      7.564704886896236E-5
5366.000000000001         7.618873536115909E-5
5367                      7.775154816701251E-5
5368                      8.015895967238246E-5
5369                      8.31443948652593E-5
5370                      8.644840281058454E-5
5371                      8.976999367111697E-5
5372                      9.276913821306989E-5
5373                      9.51458254406101E-5
5374.000000000001         9.666668963886316E-5
5375                      9.718854324414488E-5
5376                      9.673806289631009E-5
5377                      9.541370154960129E-5
5378                      9.330336922097908E-5
5379                      9.056588679462559E-5
5380                      8.744585671718774E-5
5381                      8.419041826188801E-5
5382                      8.110097751572482E-5
5383                      7.855339551083728E-5
5384                      7.687949416857632E-5
5385                      7.629762900666729E-5
5386                      7.684329676140937E-5
5387                      7.841736483830496E-5
5388                      8.08422039225752E-5
5389                      8.384830991144919E-5
5390                      8.717222638414206E-5
5391                      9.051094095255331E-5
5392                      9.352360492719923E-5
5393                      9.590960236988274E-5
5394                      9.743595207249589E-5
5395.000000000001         9.795962096681013E-5
5396                      9.750732834771172E-5
5397                      9.617752843836492E-5
5398                      9.405827826970296E-5
5399                      9.130844507392585E-5
5400                      8.817272230030584E-5
5401                      8.489943636289168E-5
5402                      8.179225253406874E-5
5403.000000000001         7.922962792135612E-5
5404                      7.754569628913683E-5
5405                      7.696027615873539E-5
5406                      7.750973354538065E-5
5407                      7.909454259138808E-5
5408                      8.15358462160228E-5
5409                      8.456128836033095E-5
5410                      8.790362353408251E-5
5411.000000000001         9.125794935028226E-5
5412                      9.428281974638368E-5
5413                      9.667712237100817E-5
5414                      9.820835815093746E-5
5415                      9.873363459583193E-5
5416                      9.827965184084829E-5
5417                      9.694479583065674E-5
5418                      9.481728800028205E-5
5419.000000000001         9.205601715199433E-5
5420                      8.890570176201127E-5
5421                      8.561577999917864E-5
5422                      8.249200745252388E-5
5423                      7.991526610568519E-5
5424                      7.822185610687846E-5
5425                      7.76330556703614E-5
5426                      7.818609326837797E-5
5427.000000000001         7.978106479784218E-5
5428                      8.223779521340258E-5
5429                      8.528118525848969E-5
5430                      8.864043977499419E-5
5431                      9.200888248318304E-5
5432                      9.504470847033819E-5
5433                      9.744637349356695E-5
5434                      9.898194538974469E-5
5435.000000000001         9.950864709515556E-5
5436                      9.90530743000792E-5
5437                      9.771349756042193E-5
5438                      9.557834632581659E-5
5439                      9.280650334169003E-5
5440                      8.964265976865179E-5
5441                      8.63372805579465E-5
5442                      8.319806954220916E-5
5443.000000000001         8.060813374112336E-5
5444                      7.890581200109755E-5
5445                      7.831383383512084E-5
5446                      7.887023064516572E-5
5447                      8.047474134658936E-5
5448                      8.294582067439141E-5
5449                      8.600575789526829E-5
5450                      8.93803521900875E-5
5451.000000000001         9.276152008594178E-5
5452                      9.580713259823923E-5
5453                      9.821532557587534E-5
5454                      9.975473249984135E-5
5455                      1.0028269716817487E-4
5456                      9.982564391166128E-5
5457                      9.848168075110321E-5
5458                      9.633945058269495E-5
5459.000000000001         9.355783801092878E-5
5460                      9.03814782550246E-5
5461                      8.706176790755316E-5
5462                      8.390824138294703E-5
5463                      8.130602955833558E-5
5464                      7.959536763593053E-5
5465                      7.9000415755005E-5
5466                      7.955994553156402E-5
5467.000000000001         8.117334679606459E-5
5468                      8.365768775116283E-5
5469                      8.673279320072196E-5
5470                      9.012122466007989E-5
5471                      9.351381173951622E-5
5472                      9.656813432216777E-5
5473                      9.898209891213999E-5
5474                      1.0052488951488039E-4
5475.000000000001         1.010539646337311E-4
5476                      1.005955302119094E-4
5477                      9.924749776827825E-5
5478                      9.709870248159954E-5
5479                      9.430805799549533E-5
5480                      9.112012681289177E-5
5481                      8.778714570735255E-5
5482                      8.462037876249543E-5
5483.000000000001         8.200678315243758E-5
5484                      8.028834732280054E-5
5485                      7.969062297126787E-5
5486                      8.02530599823832E-5
5487                      8.18746965809421E-5
5488                      8.437122739959631E-5
5489                      8.746017140639647E-5
5490                      9.086106789715197E-5
5491.000000000001         9.42638595755722E-5
5492                      9.732591522587006E-5
5493                      9.9744978406857E-5
5494                      1.0129075085782638E-4
5495                      1.0182080415032247E-4
5496                      1.0136107777088188E-4
5497                      1.0000924623598187E-4
5498                      9.785434839323249E-5
5499.000000000001         9.505533508903039E-5
5500                      9.185670475075253E-5
5501                      8.851143750036408E-5
5502                      8.533244191520255E-5
5503                      8.270831377183188E-5
5504                      8.098265501723452E-5
5505                      8.038235301765424E-5
5506                      8.094747707860965E-5
5507                      8.257670394006775E-5
5508                      8.508439099908352E-5
5509                      8.81859150552583E-5
5510                      9.159800573978796E-5
5511                      9.500989242679052E-5
5512                      9.807876931710493E-5
5513                      1.0050233071301433E-4
5514                      1.020507309265799E-4
5515                      1.0258164597064382E-4
5516                      1.0212070725409587E-4
5517                      1.0076531641208955E-4
5518                      9.86047081189987E-5
5519                      9.579792713997295E-5
5520.000000000001         9.258938974405077E-5
5521                      8.923274151296205E-5
5522                      8.604245652724483E-5
5523                      8.340859574745209E-5
5524                      8.167624164368956E-5
5525                      8.107354771222188E-5
5526                      8.164114806390979E-5
5527                      8.327734353693776E-5
5528.000000000001         8.579520750619895E-5
5529                      8.890814242026326E-5
5530                      9.233026615747084E-5
5531                      9.575027010628814E-5
5532                      9.882513867173828E-5
5533                      1.012526726251463E-4
5534                      1.0280339152767517E-4
5535                      1.033350667511909E-4
5536.000000000001         1.028729863756103E-4
5537                      1.0151425066859472E-4
5538                      9.934824812370393E-5
5539                      9.65342289483469E-5
5540                      9.331649797605742E-5
5541                      8.994929307212073E-5
5542                      8.674858078680738E-5
5543                      8.410572924626314E-5
5544.000000000001         8.236717743892569E-5
5545                      8.176226621198289E-5
5546                      8.233214427679144E-5
5547                      8.397471985463484E-5
5548                      8.650184630010433E-5
5549                      8.962511386722932E-5
5550                      9.305622315204675E-5
5551                      9.648347461333987E-5
5552.000000000001         9.95636487672894E-5
5553                      1.0199469889671918E-4
5554                      1.0354746851379181E-4
5555                      1.0407981583615019E-4
5556                      1.0361665644999219E-4
5557                      1.022547655434895E-4
5558                      1.0008368875923843E-4
5559                      9.72628999997441E-5
5560.000000000001         9.403661103595842E-5
5561                      9.065959478870157E-5
5562                      8.744920305297506E-5
5563                      8.47980407651664E-5
5564                      8.305375381128978E-5
5565                      8.24467874015974E-5
5566                      8.301875857668504E-5
5567                      8.46671655596987E-5
5568.000000000001         8.720270494269681E-5
5569                      9.033532517672089E-5
5570                      9.377448364990551E-5
5571                      9.720821497394763E-5
5572                      1.0029309720903601E-4
5573                      1.0272727029872891E-4
5574                      1.0428185610486618E-4
5575                      1.0481479955664216E-4
5576.000000000001         1.0435061671277467E-4
5577                      1.0298573668021698E-4
5578                      1.0080986782240658E-4
5579                      9.798271437707174E-5
5580                      9.47484201264038E-5
5581                      9.136228416905192E-5
5582                      8.814292447006323E-5
5583                      8.548406905528964E-5
5584.000000000001         8.37344712495786E-5
5585                      8.312559844521735E-5
5586                      8.369949288906408E-5
5587                      8.535322574360883E-5
5588                      8.789636701480341E-5
5589                      9.10374564247734E-5
5590                      9.448386651360243E-5
5591                      9.792340844383406E-5
5592.000000000001         1.010124811904802E-4
5593                      1.0344943993937789E-4
5594                      1.0500561572370099E-4
5595                      1.0553908989108022E-4
5596                      1.0507393051936724E-4
5597                      1.0370620843204472E-4
5598                      1.0152579631315184E-4
5599                      9.869262994381469E-5
5600.000000000001         9.545080609268064E-5
5601                      9.205615467951266E-5
5602                      8.882851737440041E-5
5603                      8.616252558665587E-5
5604                      8.440800125647073E-5
5605                      8.37973571851852E-5
5606                      8.43730200370742E-5
5607                      8.60316179086467E-5
5608.000000000001         8.858166352047356E-5
5609                      9.173043557564767E-5
5610                      9.518336451877596E-5
5611                      9.86281342587788E-5
5612                      1.0172094744297682E-4
5613                      1.0416040257979524E-4
5614                      1.0571799767413091E-4
5615                      1.0625194593819114E-4
5616.000000000001         1.0578585640258507E-4
5617                      1.0441543221639925E-4
5618                      1.0223068737029461E-4
5619                      9.939186329020791E-5
5620                      9.614294741258509E-5
5621                      9.274031214148913E-5
5622                      8.950501275138307E-5
5623                      8.683238295471194E-5
5624.000000000001         8.507327595057899E-5
5625                      8.44609821573461E-5
5626                      8.503827339087391E-5
5627                      8.670132061380767E-5
5628                      8.925764520867126E-5
5629                      9.241342093027846E-5
5630                      9.587221253614203E-5
5631                      9.932170568157678E-5
5632                      1.0241785373965789E-4
5633                      1.048595574580173E-4
5634                      1.0641842452599098E-4
5635                      1.0695279778367139E-4
5636                      1.0648581773883175E-4
5637                      1.0511281750856358E-4
5638                      1.0292392795737625E-4
5639                      1.0007974028009395E-4
5640                      9.68240705903498E-5
5641                      9.341393323152385E-5
5642                      9.017147404062217E-5
5643                      8.749265270203056E-5
5644                      8.572926907585776E-5
5645.000000000001         8.511543462812314E-5
5646                      8.569422817269054E-5
5647                      8.736135242932423E-5
5648                      8.992339687390921E-5
5649                      9.308555372827857E-5
5650                      9.654963056114652E-5
5651                      1.0000340563265848E-4
5652                      1.031025564929579E-4
5653.000000000001         1.055462965057025E-4
5654                      1.0710630795585393E-4
5655                      1.0764106344122518E-4
5656                      1.0717322904622693E-4
5657                      1.0579776189135234E-4
5658                      1.0360490308668313E-4
5659                      1.0075560458589167E-4
5660                      9.749352503426298E-5
5661.000000000001         9.407630865265903E-5
5662                      9.082712238906197E-5
5663                      8.814250891585485E-5
5664                      8.637511921809255E-5
5665                      8.575984158842767E-5
5666                      8.634002440907581E-5
5667                      8.801089459029947E-5
5668                      9.05781640452261E-5
5669.000000000001         9.374615634882058E-5
5670                      9.721500483628313E-5
5671                      1.0067261798483917E-4
5672                      1.0377448669431519E-4
5673                      1.0622008045813094E-4
5674                      1.0778112510768625E-4
5675                      1.0831622531378396E-4
5676                      1.0784757348974162E-4
5677.000000000001         1.0646973911474177E-4
5678                      1.0427307038608759E-4
5679                      1.0141882664581836E-4
5680                      9.815065372734054E-5
5681                      9.472673740340253E-5
5682                      9.147117044392727E-5
5683                      8.878112380531623E-5
5684                      8.70099672243467E-5
5685.000000000001         8.639333372005948E-5
5686                      8.697480459704909E-5
5687                      8.864912783710438E-5
5688                      9.122118329727842E-5
5689                      9.43945338280176E-5
5690                      9.786776369817123E-5
5691                      1.0132888658806784E-4
5692                      1.0443322795983831E-4
5693.000000000001         1.0688051657517784E-4
5694                      1.0844249609505892E-4
5695                      1.0897790052730894E-4
5696                      1.0850846825636131E-4
5697                      1.0712835926791748E-4
5698                      1.0492802742581003E-4
5699                      1.0206904440635059E-4
5700                      9.879503811367936E-5
5701.000000000001         9.536476467461787E-5
5702                      9.210313888567444E-5
5703                      8.940798192928092E-5
5704                      8.763326993191015E-5
5705                      8.701535890004099E-5
5706                      8.759802731940107E-5
5707                      8.927554666496121E-5
5708                      9.185199893075364E-5
5709.000000000001         9.503027738079953E-5
5710                      9.850767846515275E-5
5711                      1.0197202949674334E-4
5712                      1.0507863329749797E-4
5713                      1.0752748069008702E-4
5714                      1.0909030721644484E-4
5715                      1.0962598401589987E-4
5716                      1.0915580017951062E-4
5717.000000000001         1.0777350288455207E-4
5718                      1.055696437444247E-4
5719                      1.0270610903122417E-4
5720                      9.94264485485064E-5
5721                      9.59901279470497E-5
5722                      9.27227529488391E-5
5723                      9.002277537018266E-5
5724                      8.824469481350048E-5
5725.000000000001         8.762557651380654E-5
5726                      8.82093618657577E-5
5727                      8.988985491120966E-5
5728                      9.247036093820451E-5
5729                      9.5653188331095E-5
5730                      9.913453656308791E-5
5731                      1.0260186713884984E-4
5732                      1.0571055174881134E-4
5733.000000000001         1.0816086506414072E-4
5734                      1.0972445863923985E-4
5735                      1.1026038043549996E-4
5736                      1.0978947231374209E-4
5737                      1.0840506781733747E-4
5738                      1.0619780835045804E-4
5739                      1.0332989456983154E-4
5740                      1.0004482440156189E-4
5741.000000000001         9.660274086436748E-5
5742                      9.332989234210461E-5
5743                      9.062535338948588E-5
5744                      8.88440698032304E-5
5745                      8.822380726929691E-5
5746                      8.880863783108006E-5
5747                      9.049191485157057E-5
5748                      9.307617281374877E-5
5749.000000000001         9.62632195731804E-5
5750                      9.974821938318323E-5
5751                      1.0321831140617568E-4
5752                      1.0632891964109645E-4
5753                      1.0878058463123047E-4
5754                      1.103448710892763E-4
5755                      1.1088101233778182E-4
5756                      1.1040940616071711E-4
5757.000000000001         1.0902297202510133E-4
5758                      1.0681243311940016E-4
5759                      1.0394030259363659E-4
5760                      1.0065005130681027E-4
5761                      9.720238934391217E-5
5762                      9.392431986235347E-5
5763                      9.12154565848025E-5
5764                      8.943112103758767E-5
5765                      8.880977215820249E-5
5766                      8.939558357990689E-5
5767                      9.108148419376741E-5
5768                      9.366922587424663E-5
5769                      9.686021050204675E-5
5770.000000000001         1.0034858608976173E-4
5771                      1.038212642457415E-4
5772                      1.0693365538797242E-4
5773                      1.093865648942908E-4
5774                      1.1095147368536365E-4
5775                      1.114878099619213E-4
5776                      1.1101553143404614E-4
5777                      1.0962714326872402E-4
5778.000000000001         1.0741344247377084E-4
5779                      1.0453724930681619E-4
5780                      1.0124203001475098E-4
5781                      9.778895602952007E-5
5782                      9.450589804870261E-5
5783                      9.179292814455196E-5
5784                      9.000568019613752E-5
5785                      8.938329846083402E-5
5786.000000000001         8.997003296430812E-5
5787                      9.165842449327966E-5
5788                      9.424941130741491E-5
5789                      9.744404724240753E-5
5790                      1.0093555327483542E-4
5791                      1.044106471606974E-4
5792                      1.0752469087450177E-4
5793                      1.0997874240647452E-4
5794.000000000001         1.1154420526234662E-4
5795                      1.1208071284131096E-4
5796                      1.1160778740036758E-4
5797                      1.102175196876815E-4
5798                      1.080007726592312E-4
5799                      1.0512066610632701E-4
5800                      1.0182068301139946E-4
5801                      9.836237775938172E-5
5802.000000000001         9.507454892556046E-5
5803                      9.235767529229299E-5
5804                      9.056764687251264E-5
5805                      8.994428254014572E-5
5806                      9.05318878210176E-5
5807                      9.222266183563768E-5
5808                      9.481667986055264E-5
5809                      9.801470270735534E-5
5810.000000000001         1.0150908528746358E-4
5811                      1.0498643613972625E-4
5812                      1.0810200810317684E-4
5813                      1.1055710192629814E-4
5814                      1.1212305184573927E-4
5815                      1.1265970738974953E-4
5816                      1.1218616040999586E-4
5817                      1.1079408716430137E-4
5818.000000000001         1.0857440885664985E-4
5819                      1.0569053511017285E-4
5820                      1.0238598781422982E-4
5821                      9.892266617068749E-5
5822                      9.563027178340026E-5
5823                      9.290968406506265E-5
5824                      9.111700049452193E-5
5825                      9.049270084645743E-5
5826.000000000001         9.10811294161997E-5
5827                      9.277419797155305E-5
5828                      9.537105435559054E-5
5829                      9.857225417247875E-5
5830                      1.020693182214154E-4
5831                      1.0554877845245648E-4
5832                      1.0866575818193038E-4
5833                      1.111217958982378E-4
5834.000000000001         1.1268816640342453E-4
5835                      1.1322494673518557E-4
5836                      1.1275080348461973E-4
5837                      1.113569981702184E-4
5838                      1.0913450276190027E-4
5839                      1.0624700509378665E-4
5840                      1.0293808648601192E-4
5841                      9.946996006102233E-5
5842.000000000001         9.617319494730349E-5
5843                      9.344901674608432E-5
5844                      9.165379711543874E-5
5845                      9.102860656639688E-5
5846                      9.161781519962655E-5
5847                      9.331308396948571E-5
5848                      9.591260637598131E-5
5849                      9.911679247127078E-5
5850.000000000001         1.0261636735351526E-4
5851                      1.0609779667446849E-4
5852                      1.0921606722149646E-4
5853                      1.1167294952184393E-4
5854                      1.1323967436483922E-4
5855                      1.1377655639464298E-4
5856                      1.1330184212025616E-4
5857                      1.1190637793748652E-4
5858.000000000001         1.0968117944633782E-4
5859                      1.0679019916685312E-4
5860                      1.034770969091737E-4
5861                      1.0000436764943162E-4
5862                      9.670341864858416E-5
5863                      9.397571720739014E-5
5864                      9.217807568955922E-5
5865                      9.155203632387476E-5
5866.000000000001         9.214198535259512E-5
5867                      9.383931754543937E-5
5868                      9.644135137827268E-5
5869                      9.964833808599871E-5
5870                      1.0315026776954506E-4
5871                      1.0663353197172659E-4
5872                      1.0975297914537072E-4
5873                      1.1221060961795126E-4
5874.000000000001         1.1377762247919641E-4
5875                      1.143145831135365E-4
5876                      1.1383932324777798E-4
5877                      1.1244227377276927E-4
5878                      1.1021448711787467E-4
5879                      1.0732016475905397E-4
5880                      1.0400306347114795E-4
5881                      1.0052592540115119E-4
5882.000000000001         9.722097442859738E-5
5883                      9.448984809251096E-5
5884                      9.268989584033501E-5
5885                      9.206304816696375E-5
5886                      9.265370076924775E-5
5887                      9.435299449257456E-5
5888                      9.695739681509574E-5
5889                      1.0016701915689374E-4
5890                      1.0367115609684147E-4
5891                      1.0715611146166908E-4
5892                      1.1027662197069595E-4
5893                      1.127349014082054E-4
5894                      1.1430213514757883E-4
5895.000000000001         1.148391510605576E-4
5896                      1.1436337127455971E-4
5897                      1.129648106513787E-4
5898                      1.1073455188458586E-4
5899                      1.0783700985557608E-4
5900                      1.0451608716422831E-4
5901                      1.0103471800963086E-4
5902                      9.77259432103134E-5
5903.000000000001         9.499149719289939E-5
5904                      9.318934301996667E-5
5905                      9.256172629429982E-5
5906                      9.315304801084825E-5
5907                      9.485420757013278E-5
5908                      9.746084411689176E-5
5909                      1.006729466044023E-4
5910                      1.0417912388936711E-4
5911.000000000001         1.0766562543247004E-4
5912                      1.107870858658658E-4
5913                      1.1324591293913503E-4
5914                      1.148132993071572E-4
5915                      1.1535034684923287E-4
5916                      1.1487407309006786E-4
5917                      1.1347407616737799E-4
5918                      1.11241462748916E-4
5919.000000000001         1.0834083334037182E-4
5920                      1.0501624718779097E-4
5921                      1.0153082113924643E-4
5922                      9.821839842300036E-5
5923                      9.548074776487832E-5
5924                      9.367649854696402E-5
5925                      9.304815097718741E-5
5926                      9.364010934112916E-5
5927.000000000001         9.534304423935493E-5
5928                      9.795179503684869E-5
5929                      1.0116622818161356E-4
5930                      1.0467429797301717E-4
5931                      1.0816221595875997E-4
5932                      1.1128451257700405E-4
5933                      1.137437838607176E-4
5934                      1.1531125365354875E-4
5935.000000000001         1.1584830892063563E-4
5936                      1.1537156738975934E-4
5937                      1.1397020968102068E-4
5938                      1.1173536047661393E-4
5939                      1.0883178085290079E-4
5940                      1.0550369562490515E-4
5941                      1.020143880020281E-4
5942                      9.869841757873671E-5
5943.000000000001         9.595768799541821E-5
5944                      9.415144935097598E-5
5945                      9.352240840222193E-5
5946                      9.411497253393915E-5
5947                      9.581959637820042E-5
5948                      9.843041550052495E-5
5949                      1.01647043271267E-4
5950                      1.0515687800448558E-4
5951.000000000001         1.0864608265102202E-4
5952                      1.1176910093933772E-4
5953                      1.1422871076460604E-4
5954                      1.1579619382007566E-4
5955                      1.1633323251239326E-4
5956                      1.1585604967627359E-4
5957                      1.1445340741102225E-4
5958                      1.1221644271861859E-4
5959.000000000001         1.0931004874490901E-4
5960                      1.0597858588858559E-4
5961                      1.0248556794800626E-4
5962                      9.916611027507247E-5
5963                      9.642243584657922E-5
5964                      9.461431173755316E-5
5965                      9.398459955171851E-5
5966                      9.457774015204337E-5
5967.000000000001         9.628397071276013E-5
5968                      9.88967825130087E-5
5969                      1.0211547445052464E-4
5970                      1.0562694550204045E-4
5971                      1.0911730734241022E-4
5972                      1.122409378370535E-4
5973                      1.1470077905532959E-4
5974                      1.1626820483950894E-4
5975.000000000001         1.1680520249415727E-4
5976                      1.1632760501389899E-4
5977                      1.1492375494945835E-4
5978                      1.1268479626625857E-4
5979                      1.097757251506764E-4
5980                      1.0644107767306445E-4
5981                      1.0294451783586721E-4
5982                      9.962174689777102E-5
5983.000000000001         9.687526754217273E-5
5984                      9.50653601117605E-5
5985                      9.443501167999535E-5
5986                      9.502870057559504E-5
5987                      9.673645839511825E-5
5988                      9.93511326357499E-5
5989                      1.0257176174994474E-4
5990                      1.0608474028313377E-4
5991.000000000001         1.0957612778625785E-4
5992                      1.127002960896062E-4
5993                      1.1516025853478783E-4
5994                      1.1672755516628056E-4
5995                      1.1726448713553235E-4
5996                      1.1678650196953825E-4
5997                      1.1538152169690639E-4
5998                      1.1314069231231872E-4
5999.000000000001         1.1022911558414304E-4
6000                      1.0689147460429174E-4
